# Supplementary material for: 16S rRNA gene primer choice impacts off-target amplification in human gastrointestinal tract biopsies and microbiome profiling
Source: Sci Rep. 2023 Aug 3;13:12577. doi: 10.1038/s41598-023-39575-8 (PMC10400661; doi:10.1038/s41598-023-39575-8)
Supplement: Supplementary file 3 — Supplementary Information 3. [file 41598_2023_39575_MOESM3_ESM.xlsx]

## Sheet: Table S1
Supplementary Tables
16S rRNA gene primer choice impacts off-target amplification in human gastrointestinal tract biopsies and microbiome profiling
Tereza Deissová, Martina Zapletalová, Lumír Kunovský, Radek Kroupa, Zdeněk Kala, Petra Bořilová Linhartová and Jan Lochman
Table S1: ASV table of all bacteria detected in patients by using primer set for V4 or V1-2 region of 16S rRNA gene classified down to species level. The identified contaminant DNA sequences by R package decontam are written in bold in the table.
JZ - esophageal biopsy; JK - esophageal biopsy (EAC site); GA - gastric antrum biopsy; GT - gastric body biopsy; D - duodenum biopsy
	ASVNumber	Kingdom	Phylum	Class	Order	Family	Genus	Species	48-D2_V1-V2M	48-GT_V1-V2M	48-JK_V1-V2M	48-JZ1_V1-V2M	48-JZ2_V1-V2M	48-JZ3_V1-V2M	50-GA_V1-V2M	50-GT_V1-V2M	50-JK_V1-V2M	50-JZ2_V1-V2M	50-JZ3_V1-V2M	51-D2_V1-V2M	51-GA_V1-V2M	51-GT_V1-V2M	51-JK_V1-V2M	51-JZ1_V1-V2M	51-JZ2_V1-V2M	52-D2_V1-V2M	52-GA_V1-V2M	52-GT_V1-V2M	52-JK_V1-V2M	52-JZ2_V1-V2M	52-JZ3_V1-V2M	54-D2_V1-V2M	54-GA_V1-V2M	54-GT_V1-V2M	54-JE1_V1-V2M	54-JZ2_V1-V2M	54-JZ3_V1-V2M	56-D2_V1-V2M	56-JK1_V1-V2M	56-JZ1_V1-V2M	56-JZ2_V1-V2M	56-JZ3_V1-V2M	57-D2_V1-V2M	57-GA_V1-V2M	57-GT_V1-V2M	57-JK1_V1-V2M	57-JZ1_V1-V2M	57-JZ3_V1-V2M	48-D2_V1-V2
1	asv0001	Bacteria	Actinobacteriota	Actinobacteria	Micrococcales	Micrococcaceae	Rothia	mucilaginosa	239	28	20	211	291	147	178	94	69	292	379	309	580	820	189	477	740	399	245	398	297	185	131	503	1590	416	226	451	283	619	317	1567	902	288	188	0	15	62	275	469	166
4928	asv0002	Bacteria	Campilobacterota	Campylobacteria	Campylobacterales	Helicobacteraceae	Helicobacter	pylori	7	0	0	49	73	8	24	12	8	29	14	31	58	41	0	56	59	75	34	36	0	40	25	39	14	49	25	85	65	58	0	40	16	40	15	0	0	10	29	54	0
6222	asv0003	Bacteria	Proteobacteria	Gammaproteobacteria	Pasteurellales	Pasteurellaceae	Haemophilus	parainfluenzae	139	16	22	86	191	60	369	341	347	272	237	98	179	293	74	195	276	264	78	170	206	128	141	379	309	384	451	248	913	228	298	254	376	218	238	0	17	218	444	200	67
6807	asv0004	Bacteria	Campilobacterota	Campylobacteria	Campylobacterales	Helicobacteraceae	Helicobacter	pylori	0	0	0	0	0	0	0	0	0	0	5	0	0	0	0	0	0	0	0	0	0	0	0	0	0	0	0	0	0	0	0	0	0	0	17	4778	4833	26	44	181	0
7370	asv0005	Bacteria	Proteobacteria	Gammaproteobacteria	Burkholderiales	Neisseriaceae	Neisseria	subflava	128	0	10	38	81	22	813	778	553	283	40	32	44	40	13	24	23	725	84	43	1281	564	899	283	162	321	227	92	33	137	138	38	45	44	272	0	9	125	124	217	118
7937	asv0006	Bacteria	Fusobacteriota	Fusobacteriia	Fusobacteriales	Fusobacteriaceae	Fusobacterium	periodonticum	8	0	0	0	0	0	26	18	22	10	7	7	8	8	30	9	0	0	0	2	0	0	0	36	39	37	56	11	0	18	8	37	23	19	15	0	0	8	0	17	0
8522	asv0007	Bacteria	Proteobacteria	Gammaproteobacteria	Pasteurellales	Pasteurellaceae	Haemophilus	parainfluenzae	95	21	15	81	136	23	54	49	10	130	160	143	154	237	87	205	155	166	54	101	191	106	167	261	435	249	267	267	130	240	153	273	147	95	278	0	10	144	190	151	25
9123	asv0008	Bacteria	Actinobacteriota	Actinobacteria	Micrococcales	Micrococcaceae	Rothia	mucilaginosa	32	0	0	45	67	33	50	33	32	121	177	63	88	150	40	114	155	79	49	92	67	40	64	113	850	103	55	240	155	193	144	480	172	76	55	1	0	37	99	156	0
9715	asv0009	Bacteria	Campilobacterota	Campylobacteria	Campylobacterales	Helicobacteraceae	Helicobacter	pylori	0	0	0	0	0	0	0	0	0	0	0	0	0	0	0	0	0	82	4431	3829	50	0	0	0	0	0	0	0	0	0	0	0	0	0	0	0	0	0	0	0	0
2	asv0010	Bacteria	Proteobacteria	Gammaproteobacteria	Pasteurellales	Pasteurellaceae	Haemophilus	parainfluenzae	39	0	0	55	92	33	232	231	271	203	188	31	67	92	26	78	98	102	33	63	66	45	133	169	303	166	211	240	819	135	202	127	155	84	196	0	9	100	206	121	36
541	asv0011	Bacteria	Campilobacterota	Campylobacteria	Campylobacterales	Helicobacteraceae	Helicobacter	pylori	0	0	0	2	12	0	5	0	0	8	6	0	0	0	0	5	0	0	0	0	0	0	0	6	0	8	0	10	0	8	0	0	0	2	0	0	0	0	5	8	0
942	asv0012	Bacteria	Firmicutes	Negativicutes	Veillonellales-Selenomonadales	Veillonellaceae	Veillonella	atypica	120	6	17	35	70	38	49	58	65	65	188	178	179	162	326	256	85	70	54	9	78	48	50	118	46	193	204	126	70	84	235	115	83	195	51	0	9	47	39	86	182
1117	asv0013	Bacteria	Proteobacteria	Gammaproteobacteria	Burkholderiales	Neisseriaceae	Neisseria	flavescens	24	18	0	39	122	41	257	207	331	267	85	97	229	133	130	112	123	81	51	76	81	60	32	110	87	190	109	81	78	210	248	102	156	127	411	0	4	157	436	268	0
1694	asv0014	Bacteria	Fusobacteriota	Fusobacteriia	Fusobacteriales	Fusobacteriaceae	Fusobacterium	nucleatum	0	0	0	0	6	9	17	34	18	0	8	0	0	0	0	0	0	0	0	0	0	0	0	0	0	0	0	0	0	0	0	0	0	0	0	0	0	0	0	0	0
2226	asv0015	Bacteria	Campilobacterota	Campylobacteria	Campylobacterales	Helicobacteraceae	Helicobacter	pylori	0	0	0	0	12	0	0	0	0	0	13	0	0	0	0	15	11	23	0	0	0	0	0	0	0	0	0	35	31	25	0	0	0	0	0	0	0	0	6	24	0
2776	asv0016	Bacteria	Proteobacteria	Gammaproteobacteria	Pasteurellales	Pasteurellaceae	Haemophilus	parainfluenzae	71	13	22	91	48	27	120	102	52	81	86	166	236	181	101	129	168	293	78	107	275	94	202	106	59	133	85	149	125	139	133	296	106	37	34	0	0	24	104	87	40
3173	asv0017	Bacteria	Proteobacteria	Gammaproteobacteria	Pasteurellales	Pasteurellaceae	Haemophilus	parainfluenzae	46	9	1	45	89	35	265	270	276	203	183	19	27	57	13	49	71	62	25	31	53	28	50	227	176	204	262	134	464	102	131	94	238	158	95	0	9	104	152	87	45
3526	asv0018	Bacteria	Proteobacteria	Alphaproteobacteria	Rhizobiales	Xanthobacteraceae	Afipia	NA	38	9	6	66	56	37	26	48	12	120	152	106	322	352	23	90	156	117	42	89	145	63	63	109	21	95	35	81	75	174	6	51	55	72	38	0	0	16	51	106	10
4361	asv0019	Bacteria	Campilobacterota	Campylobacteria	Campylobacterales	Helicobacteraceae	Helicobacter	pylori	0	5435	4	0	0	0	0	0	0	0	0	0	0	0	0	0	0	0	0	0	0	0	0	0	0	0	0	0	0	0	0	0	0	0	0	0	0	0	0	0	16
4929	asv0020	Bacteria	Fusobacteriota	Fusobacteriia	Fusobacteriales	Fusobacteriaceae	Fusobacterium	nucleatum	15	0	1105	1896	0	2	0	0	0	3	0	0	2	0	7	4	0	59	0	4	13	3	15	0	0	0	0	3	0	0	3	11	0	12	0	0	0	0	0	0	0
5431	asv0021	Bacteria	Actinobacteriota	Actinobacteria	Micrococcales	Micrococcaceae	Rothia	mucilaginosa	40	0	0	34	50	26	26	20	12	57	79	58	103	157	55	95	146	96	50	76	56	32	15	127	298	87	74	83	45	164	112	387	197	84	51	0	0	27	68	135	27
5666	asv0022	Bacteria	Proteobacteria	Gammaproteobacteria	Pasteurellales	Pasteurellaceae	Actinobacillus	pleuropneumoniae	1321	9	160	444	946	2276	27	28	25	7	10	8	18	8	0	0	0	0	0	0	0	0	0	0	0	9	0	0	0	0	7	20	38	10	0	0	0	0	0	0	1065
5809	asv0023	Bacteria	Proteobacteria	Gammaproteobacteria	Burkholderiales	Neisseriaceae	Neisseria	subflava	56	0	7	15	47	8	489	517	395	166	25	12	21	0	0	3	0	244	27	16	409	210	796	111	177	105	104	70	26	79	92	27	15	15	152	0	5	80	58	99	51
5874	asv0024	Bacteria	Proteobacteria	Gammaproteobacteria	Pasteurellales	Pasteurellaceae	Haemophilus	parainfluenzae	33	0	0	34	53	20	33	14	15	83	120	50	47	81	37	60	64	57	25	35	63	29	134	126	454	92	126	225	99	118	91	178	67	43	135	0	15	83	97	72	9
5934	asv0025	Bacteria	Fusobacteriota	Fusobacteriia	Fusobacteriales	Fusobacteriaceae	Fusobacterium	nucleatum	0	0	0	0	0	0	0	0	0	0	0	0	0	0	0	0	0	1	0	0	0	0	0	0	0	0	0	0	0	0	0	0	0	0	0	0	0	0	0	0	0
5999	asv0026	Bacteria	Proteobacteria	Gammaproteobacteria	Burkholderiales	Neisseriaceae	Neisseria	subflava	64	5	9	19	50	14	565	666	453	173	35	0	11	0	0	5	0	179	16	12	260	117	432	160	92	177	147	35	17	61	61	17	29	32	120	0	6	66	45	107	69
6050	asv0027	Bacteria	Campilobacterota	Campylobacteria	Campylobacterales	Helicobacteraceae	Helicobacter	pylori	0	0	0	0	0	0	0	0	0	0	0	0	0	0	0	0	0	0	0	0	0	0	0	0	0	0	0	0	0	0	0	0	0	0	0	1983	1914	14	18	50	0
6098	asv0028	Bacteria	Campilobacterota	Campylobacteria	Campylobacterales	Helicobacteraceae	Helicobacter	pylori	0	0	0	0	0	0	0	0	0	0	0	0	0	0	0	0	0	0	0	0	0	0	0	0	0	0	0	0	0	0	0	0	0	0	0	2122	1775	9	11	45	0
6163	asv0029	Bacteria	Proteobacteria	Gammaproteobacteria	Pasteurellales	Pasteurellaceae	Haemophilus	parainfluenzae	28	0	0	40	55	14	43	27	11	67	143	14	23	58	30	39	43	37	11	16	42	19	62	129	218	123	145	117	66	108	80	101	92	79	70	0	15	55	71	74	11
6223	asv0030	Bacteria	Proteobacteria	Gammaproteobacteria	Burkholderiales	Neisseriaceae	Neisseria	flavescens	0	0	0	24	51	30	138	138	231	154	56	41	67	41	48	49	49	24	13	47	28	22	34	54	95	77	53	89	60	91	155	41	47	46	188	0	9	104	212	155	0
6264	asv0031	Bacteria	Proteobacteria	Gammaproteobacteria	Burkholderiales	Neisseriaceae	Neisseria	flavescens	0	0	0	19	51	28	177	159	259	220	88	29	36	30	35	21	35	15	11	16	18	10	0	52	40	135	61	49	26	71	122	28	100	103	141	0	6	100	196	122	0
6326	asv0032	Bacteria	Proteobacteria	Gammaproteobacteria	Pasteurellales	Pasteurellaceae	Haemophilus	parainfluenzae	23	0	0	40	17	14	93	75	44	52	83	50	64	54	45	31	47	92	33	22	95	41	208	51	64	41	45	127	99	83	74	138	50	21	30	0	0	17	58	50	22
6384	asv0033	Bacteria	Firmicutes	Bacilli	Staphylococcales	Gemellaceae	Gemella	NA	69	3	897	22	56	18	0	0	0	45	45	0	43	42	13	14	73	25	36	58	41	28	18	60	24	35	30	49	99	52	21	0	65	104	68	0	2	34	545	39	68
6440	asv0034	Bacteria	Proteobacteria	Gammaproteobacteria	Pasteurellales	Pasteurellaceae	Haemophilus	parainfluenzae	198	0	21	17	54	122	57	66	181	57	27	40	46	47	37	29	52	146	25	29	213	68	187	107	75	124	119	48	32	31	81	58	95	89	89	0	0	64	92	59	135
6503	asv0035	Bacteria	Proteobacteria	Gammaproteobacteria	Burkholderiales	Neisseriaceae	Neisseria	flavescens	0	0	0	18	46	16	114	100	173	116	35	41	90	55	61	52	55	25	23	21	49	26	16	69	44	97	56	39	22	70	179	63	76	70	224	10	7	128	226	157	0
6566	asv0036	Bacteria	Fusobacteriota	Fusobacteriia	Fusobacteriales	Fusobacteriaceae	Fusobacterium	nucleatum	0	0	720	1311	9	0	0	0	0	0	3	0	0	0	0	0	0	7	0	0	0	0	0	0	0	0	0	0	0	0	0	11	0	0	0	0	0	2	0	0	0
6618	asv0037	Bacteria	Proteobacteria	Gammaproteobacteria	Pasteurellales	Pasteurellaceae	Actinobacillus	NA	633	11	98	219	519	1544	17	33	20	17	13	0	0	0	0	0	0	0	0	0	0	0	0	0	0	0	0	0	0	0	8	8	27	7	0	0	0	0	0	0	661
6686	asv0038	Bacteria	Fusobacteriota	Fusobacteriia	Fusobacteriales	Fusobacteriaceae	Fusobacterium	nucleatum	0	0	0	0	0	0	7	0	0	10	3	0	0	0	0	0	0	0	0	0	0	0	0	0	0	0	0	0	0	0	0	0	4	0	0	0	0	0	0	0	0
6747	asv0039	Bacteria	Actinobacteriota	Actinobacteria	Propionibacteriales	Propionibacteriaceae	Cutibacterium	acnes	17	6	0	18	66	27	7	5	0	21	50	532	43	64	14	184	809	38	17	31	34	10	10	13	0	12	18	40	9	31	0	12	13	21	30	0	2	18	13	28	0
6808	asv0040	Bacteria	Proteobacteria	Gammaproteobacteria	Pasteurellales	Pasteurellaceae	Haemophilus	parainfluenzae	36	0	4	39	18	15	90	70	43	62	93	24	27	45	16	27	33	52	9	22	50	29	97	65	35	75	53	74	60	64	58	77	55	48	22	0	0	10	22	40	22
6857	asv0041	Bacteria	Patescibacteria	Saccharimonadia	Saccharimonadales	Saccharimonadaceae	TM7x	NA	83	0	8	16	92	28	0	0	0	43	16	34	22	42	28	34	72	45	22	24	64	20	43	251	52	53	48	42	30	102	210	107	112	183	0	0	0	0	25	0	64
6914	asv0042	Bacteria	Fusobacteriota	Fusobacteriia	Fusobacteriales	Fusobacteriaceae	Fusobacterium	periodonticum	0	0	0	0	0	0	26	30	21	20	0	0	0	0	0	0	0	0	0	0	0	0	0	14	30	15	37	14	8	0	11	43	15	17	17	0	4	4	15	8	0
6960	asv0043	Bacteria	Fusobacteriota	Fusobacteriia	Fusobacteriales	Fusobacteriaceae	Fusobacterium	nucleatum	0	1	471	1541	0	0	0	0	0	0	0	0	0	0	0	0	0	0	0	0	0	0	0	0	0	0	0	0	0	0	0	0	0	0	0	0	0	0	0	0	0
7015	asv0044	Bacteria	Proteobacteria	Gammaproteobacteria	Pasteurellales	Pasteurellaceae	Haemophilus	NA	157	12	12	16	35	95	34	18	7	29	21	56	36	102	29	38	73	37	36	68	74	39	35	30	0	15	0	64	34	59	56	120	42	30	12	0	0	0	39	31	121
7079	asv0045	Bacteria	Proteobacteria	Gammaproteobacteria	Pasteurellales	Pasteurellaceae	Actinobacillus	NA	597	9	88	186	481	1177	0	9	20	0	4	0	0	0	0	0	0	0	0	0	0	0	0	0	0	0	0	0	0	0	7	6	19	0	0	0	0	0	2	0	522
7135	asv0046	Bacteria	Proteobacteria	Gammaproteobacteria	Pasteurellales	Pasteurellaceae	Actinobacillus	NA	531	7	87	170	435	1072	14	23	23	7	10	3	0	0	0	0	0	0	0	0	0	0	0	0	0	0	0	0	0	0	1	7	16	6	0	0	0	0	16	0	480
7196	asv0047	Bacteria	Proteobacteria	Alphaproteobacteria	Rhizobiales	Xanthobacteraceae	Afipia	NA	0	0	0	24	6	15	9	0	0	53	74	44	71	103	14	31	44	32	12	24	40	29	64	29	11	32	17	46	48	83	0	35	11	28	19	1	0	0	18	52	0
7244	asv0048	Bacteria	Fusobacteriota	Fusobacteriia	Fusobacteriales	Fusobacteriaceae	Fusobacterium	nucleatum	5	0	0	0	0	0	14	0	14	4	0	0	0	0	0	0	0	0	0	0	0	0	0	0	0	0	0	0	0	0	0	0	0	0	0	0	0	0	0	0	0
7305	asv0049	Bacteria	Firmicutes	Clostridia	Peptostreptococcales-Tissierellales	Parvimonas	NA	NA	38	0	13	3	0	0	21	24	28	47	365	12	0	13	28	34	0	72	14	0	66	30	50	21	15	23	15	0	0	0	16	39	19	4	48	0	0	42	0	18	52
7371	asv0050	Bacteria	Firmicutes	Bacilli	Staphylococcales	Gemellaceae	Gemella	NA	122	0	2065	4	0	0	0	0	0	0	5	0	0	0	0	0	0	0	0	0	19	0	0	21	0	0	31	0	50	0	0	0	0	0	0	0	0	0	0	0	67
7425	asv0051	Bacteria	Firmicutes	Bacilli	Lactobacillales	P5D1-392	NA	NA	55	3	12	5	23	11	18	44	25	36	25	63	53	66	64	35	56	38	18	31	66	26	47	95	75	51	60	92	35	68	63	61	39	54	32	0	0	0	41	46	53
7484	asv0052	Bacteria	Firmicutes	Bacilli	Erysipelotrichales	Erysipelotrichaceae	Solobacterium	moorei	70	0	19	25	9	0	10	0	14	20	31	0	30	67	19	40	0	21	9	0	58	22	36	15	0	0	25	12	0	0	21	47	17	62	55	0	6	56	49	74	79
7539	asv0053	Bacteria	Fusobacteriota	Fusobacteriia	Fusobacteriales	Fusobacteriaceae	Fusobacterium	nucleatum	0	0	0	0	11	3	11	12	11	0	0	11	0	0	0	0	0	13	0	2	0	9	19	3	8	10	19	0	0	0	0	0	0	0	0	0	0	0	0	9	0
7598	asv0054	Bacteria	Campilobacterota	Campylobacteria	Campylobacterales	Campylobacteraceae	Campylobacter	concisus	62	0	6	0	52	29	35	43	17	13	6	0	0	0	0	25	37	0	0	0	27	0	0	44	24	26	56	0	0	0	21	0	0	0	42	0	0	27	30	48	69
7656	asv0055	Bacteria	Cyanobacteria	Cyanobacteriia	Chloroplast	NA	NA	NA	25	0	0	12	20	16	9	22	14	10	5	35	82	72	24	30	75	53	90	15	27	20	25	35	15	15	14	39	84	27	7	86	15	18	29	0	0	0	38	43	0
7715	asv0056	Bacteria	Proteobacteria	Gammaproteobacteria	Pasteurellales	Pasteurellaceae	Haemophilus	parainfluenzae	0	0	0	21	26	0	19	0	0	22	28	32	99	35	0	45	50	73	18	25	47	12	23	14	0	19	0	0	48	73	45	116	43	46	25	0	0	9	47	27	0
7769	asv0057	Bacteria	Firmicutes	Negativicutes	Veillonellales-Selenomonadales	Veillonellaceae	Megasphaera	micronuciformis	29	0	3	0	36	12	0	0	0	19	10	67	57	49	111	62	20	46	0	41	26	25	32	9	0	16	0	0	46	67	40	39	29	88	63	0	0	28	18	22	45
7821	asv0058	Bacteria	Firmicutes	Negativicutes	Veillonellales-Selenomonadales	Veillonellaceae	Veillonella	parvula	0	0	0	0	11	7	37	68	55	55	24	36	0	43	69	33	69	14	26	20	31	40	12	52	0	70	57	19	0	63	94	68	45	71	72	0	0	29	17	35	0
7873	asv0059	Bacteria	Proteobacteria	Gammaproteobacteria	Pasteurellales	Pasteurellaceae	Haemophilus	parainfluenzae	77	0	12	11	30	59	52	54	140	65	29	0	9	0	10	10	15	52	5	0	74	24	184	43	80	56	70	43	16	0	59	28	38	44	47	0	0	46	47	32	83
7938	asv0060	Bacteria	Firmicutes	Negativicutes	Veillonellales-Selenomonadales	Veillonellaceae	Veillonella	NA	0	0	0	0	0	0	0	0	18	14	7	31	65	12	127	51	4	17	11	0	57	30	58	36	0	28	39	7	0	11	24	0	6	0	30	0	16	26	19	33	0
7992	asv0061	Bacteria	Fusobacteriota	Fusobacteriia	Fusobacteriales	Fusobacteriaceae	Fusobacterium	nucleatum	0	0	0	0	0	0	0	3	3	7	3	0	0	0	0	0	0	0	0	0	0	0	0	0	0	0	0	0	0	0	0	0	0	0	0	0	0	0	0	6	0
8044	asv0062	Bacteria	Fusobacteriota	Fusobacteriia	Fusobacteriales	Fusobacteriaceae	Fusobacterium	nucleatum	0	0	0	0	0	0	0	0	0	0	0	0	0	0	0	0	0	0	0	0	0	0	4	0	0	0	0	0	0	0	0	0	0	0	0	0	0	0	0	0	0
8101	asv0063	Bacteria	Proteobacteria	Gammaproteobacteria	Pasteurellales	Pasteurellaceae	Haemophilus	parainfluenzae	19	0	0	3	6	62	0	0	11	9	6	0	0	13	0	16	36	157	32	9	160	48	128	17	0	20	35	38	47	26	60	13	0	20	66	0	0	51	59	31	16
8161	asv0064	Bacteria	Firmicutes	Bacilli	Staphylococcales	Gemellaceae	Gemella	NA	25	0	6	12	26	5	30	39	9	41	33	68	11	0	44	14	3	13	7	0	0	12	7	39	112	14	33	3	16	19	48	54	38	0	55	0	4	53	65	107	28
8209	asv0065	Bacteria	Fusobacteriota	Fusobacteriia	Fusobacteriales	Fusobacteriaceae	Fusobacterium	nucleatum	4	0	0	0	0	0	0	0	0	0	0	48	5	13	21	20	0	12	0	0	23	12	17	0	0	0	0	8	0	0	0	0	0	0	12	0	0	20	0	0	0
8279	asv0066	Bacteria	Proteobacteria	Gammaproteobacteria	Pasteurellales	Pasteurellaceae	Haemophilus	parainfluenzae	78	0	8	3	24	75	59	71	132	65	24	5	0	0	0	8	0	30	0	0	41	12	99	49	41	86	72	21	0	0	44	15	47	61	35	0	0	30	29	20	74
8393	asv0067	Bacteria	Actinobacteriota	Actinobacteria	Propionibacteriales	Propionibacteriaceae	Cutibacterium	acnes	0	0	0	7	27	0	11	0	0	28	36	210	12	29	5	68	306	23	0	0	9	0	21	13	8	2	5	47	12	23	0	0	9	15	0	0	0	0	20	12	0
8451	asv0068	Bacteria	Patescibacteria	Saccharimonadia	Saccharimonadales	Saccharimonadaceae	TM7x	NA	32	0	0	4	46	12	0	0	0	34	13	0	0	14	5	6	0	0	5	0	10	5	31	134	38	44	45	34	21	45	105	41	67	154	0	0	0	0	0	0	43
8523	asv0069	Bacteria	Campilobacterota	Campylobacteria	Campylobacterales	Helicobacteraceae	Helicobacter	pylori	0	0	0	0	0	0	0	0	0	0	0	0	0	0	0	0	0	15	866	702	0	0	0	0	0	0	0	0	0	0	0	0	0	0	0	0	0	0	0	0	0
8589	asv0070	Bacteria	Proteobacteria	Gammaproteobacteria	Pseudomonadales	Pseudomonadaceae	Pseudomonas	NA	10	1	1	9	23	19	16	25	5	27	37	0	41	50	0	20	54	38	22	19	37	21	20	22	0	9	22	20	12	34	0	15	23	0	12	0	0	13	32	51	12
8660	asv0071	Bacteria	Actinobacteriota	Actinobacteria	Propionibacteriales	Propionibacteriaceae	Cutibacterium	acnes	7	0	0	7	41	13	14	8	7	28	52	102	7	15	0	44	196	14	0	7	13	0	0	10	0	8	9	26	0	24	0	8	16	22	7	0	0	2	9	23	0
8712	asv0072	Bacteria	Proteobacteria	Gammaproteobacteria	Pasteurellales	Pasteurellaceae	Haemophilus	NA	70	0	8	11	20	48	16	0	7	26	20	13	10	51	0	40	26	12	13	24	26	16	30	12	14	7	0	82	36	39	50	89	15	22	0	0	0	0	20	22	63
8770	asv0073	Bacteria	Firmicutes	Negativicutes	Veillonellales-Selenomonadales	Veillonellaceae	Veillonella	NA	25	0	0	0	0	10	7	3	0	0	0	13	0	0	12	16	0	21	6	0	25	0	0	26	22	45	53	49	0	83	143	70	36	87	0	0	0	1	7	26	15
8840	asv0074	Bacteria	Fusobacteriota	Fusobacteriia	Fusobacteriales	Fusobacteriaceae	Fusobacterium	periodonticum	0	0	0	1	0	0	0	0	9	0	0	0	0	0	0	0	0	0	0	0	0	0	0	0	0	0	0	0	0	0	0	0	0	10	0	0	0	0	0	0	0
8900	asv0075	Bacteria	Firmicutes	Bacilli	Staphylococcales	Gemellaceae	Gemella	NA	0	0	0	14	30	0	33	0	12	32	27	16	12	0	0	9	36	10	0	32	57	8	24	47	13	22	55	39	106	35	26	17	35	32	0	0	0	24	213	27	0
8958	asv0076	Bacteria	Campilobacterota	Campylobacteria	Campylobacterales	Helicobacteraceae	Helicobacter	pylori	0	0	0	0	0	0	0	0	0	0	0	0	0	0	0	0	0	21	794	649	0	0	0	0	0	0	0	0	0	0	0	0	0	0	0	0	0	0	0	0	0
9016	asv0077	Bacteria	Patescibacteria	Saccharimonadia	Saccharimonadales	Saccharimonadaceae	TM7x	NA	36	3	0	0	41	9	0	0	0	0	9	0	23	21	15	16	0	0	11	11	21	7	23	98	22	31	27	23	0	57	151	72	55	94	0	0	0	0	25	0	27
9058	asv0078	Bacteria	Proteobacteria	Gammaproteobacteria	Pasteurellales	Pasteurellaceae	Actinobacillus	pleuropneumoniae	0	0	0	0	0	0	0	0	0	0	0	26	116	36	1327	148	0	0	0	0	0	0	0	0	0	0	0	0	0	0	0	0	0	0	0	0	0	0	0	0	0
9124	asv0079	Bacteria	Actinobacteriota	Actinobacteria	Propionibacteriales	Propionibacteriaceae	Cutibacterium	acnes	0	0	0	8	28	0	0	0	0	12	21	282	22	36	10	86	386	24	0	0	19	0	6	11	0	4	11	17	9	23	4	0	12	9	0	0	0	0	0	18	0
9170	asv0080	Bacteria	Fusobacteriota	Fusobacteriia	Fusobacteriales	Fusobacteriaceae	Fusobacterium	nucleatum	0	0	0	0	0	0	0	0	0	0	4	0	0	0	0	0	0	0	0	0	0	0	0	0	0	0	0	0	0	0	0	0	0	0	0	0	0	0	0	0	0
9246	asv0081	Bacteria	Campilobacterota	Campylobacteria	Campylobacterales	Helicobacteraceae	Helicobacter	pylori	0	1164	0	0	0	0	0	0	0	0	0	0	0	0	0	0	0	0	0	0	0	0	0	0	0	0	0	0	0	0	0	0	0	0	0	0	0	0	0	0	0
9368	asv0082	Bacteria	Firmicutes	Clostridia	Peptostreptococcales-Tissierellales	Peptostreptococcaceae	Peptostreptococcus	stomatis	0	0	0	6	17	0	17	21	10	33	31	4	0	0	10	14	64	78	14	0	57	55	70	10	0	20	0	23	0	20	18	36	19	26	58	0	3	77	47	60	0
9434	asv0083	Bacteria	Actinobacteriota	Actinobacteria	Actinomycetales	Actinomycetaceae	Actinomyces	NA	0	0	0	0	0	14	76	90	70	82	15	0	23	26	0	23	0	0	4	18	0	0	0	65	87	90	86	32	31	0	99	58	60	67	0	0	0	0	39	17	0
9477	asv0084	Bacteria	Fusobacteriota	Fusobacteriia	Fusobacteriales	Fusobacteriaceae	Fusobacterium	nucleatum	0	0	0	0	0	0	0	0	0	0	0	0	0	0	0	0	0	1	7	0	0	0	9	6	0	0	0	0	0	1	3	5	9	0	0	0	0	0	0	0	0
9535	asv0085	Bacteria	Actinobacteriota	Actinobacteria	Micrococcales	Micrococcaceae	Rothia	mucilaginosa	0	0	0	0	16	0	20	0	0	16	0	16	0	0	51	27	0	113	0	0	163	101	261	0	0	0	0	0	0	0	0	0	0	0	48	0	0	37	28	13	0
9603	asv0086	Bacteria	Firmicutes	Clostridia	Clostridia UCG-014	NA	NA	NA	0	0	0	0	0	0	0	25	9	12	4	0	0	0	0	0	0	0	0	0	0	0	0	0	0	2	4	0	0	0	0	0	4	12	0	0	0	0	0	0	0
9648	asv0087	Bacteria	Firmicutes	Bacilli	Lactobacillales	Streptococcaceae	Streptococcus	mitis	12	0	0	0	0	0	0	0	0	12	0	0	0	0	8	0	30	0	0	0	0	13	0	0	8	0	0	2	11	13	36	7	62	291	0	0	0	0	0	6	0
9716	asv0088	Bacteria	Campilobacterota	Campylobacteria	Campylobacterales	Helicobacteraceae	Helicobacter	pylori	0	1056	0	0	0	0	0	0	0	0	0	0	0	0	0	0	0	0	0	0	0	0	0	0	0	0	0	0	0	0	0	0	0	0	0	0	0	0	0	0	0
9778	asv0089	Bacteria	Firmicutes	Negativicutes	Veillonellales-Selenomonadales	Selenomonadaceae	Selenomonas	sputigena	10	0	0	0	0	0	0	0	0	0	0	0	0	0	0	0	0	0	0	0	0	19	0	0	0	0	0	0	0	0	0	0	0	0	0	0	0	0	0	8	8
9828	asv0090	Bacteria	Proteobacteria	Gammaproteobacteria	Pasteurellales	Pasteurellaceae	Actinobacillus	NA	0	0	0	0	0	0	0	0	0	0	0	0	0	0	0	0	1	0	0	0	0	0	0	0	0	0	0	0	0	0	0	0	0	0	0	0	0	0	0	0	0
9893	asv0091	Bacteria	Proteobacteria	Gammaproteobacteria	Pasteurellales	Pasteurellaceae	Haemophilus	NA	69	5	8	10	18	41	13	0	11	25	13	6	5	22	0	15	8	0	0	10	13	7	8	16	0	12	9	33	13	36	30	60	34	31	0	0	0	0	16	18	87
9945	asv0092	Bacteria	Patescibacteria	Saccharimonadia	Saccharimonadales	Saccharimonadaceae	TM7x	NA	25	0	0	0	33	10	7	0	0	19	9	0	0	22	0	6	0	0	0	0	23	10	40	67	65	22	15	34	27	46	128	52	26	69	0	0	0	0	0	0	23
10084	asv0093	Bacteria	Actinobacteriota	Actinobacteria	Actinomycetales	Actinomycetaceae	Actinomyces	NA	0	0	0	5	23	0	0	0	0	9	11	0	26	17	0	0	57	0	0	0	0	5	0	42	65	71	54	31	24	36	173	70	90	131	0	0	0	0	37	0	0
10150	asv0094	Bacteria	Campilobacterota	Campylobacteria	Campylobacterales	Helicobacteraceae	Helicobacter	pylori	0	1042	0	0	0	0	0	0	0	0	0	0	0	0	0	0	0	0	0	0	0	0	0	0	0	0	0	0	0	0	0	0	0	0	0	0	0	0	0	0	0
10207	asv0095	Bacteria	Firmicutes	Clostridia	Clostridia UCG-014	NA	NA	NA	0	0	0	0	0	0	0	12	5	18	8	5	0	11	11	5	0	0	0	0	0	0	0	4	2	9	0	0	0	0	0	4	10	19	9	0	0	0	11	0	0
10276	asv0096	Bacteria	Proteobacteria	Gammaproteobacteria	Pasteurellales	Pasteurellaceae	Haemophilus	parainfluenzae	11	0	0	10	25	0	52	57	88	25	59	0	8	9	0	10	12	0	10	11	14	9	6	25	17	19	70	13	217	14	0	0	3	17	40	0	0	44	50	0	0
66	asv0097	Bacteria	Firmicutes	Negativicutes	Veillonellales-Selenomonadales	Veillonellaceae	Veillonella	parvula	11	0	0	18	45	0	22	0	6	0	23	19	43	0	0	32	14	0	0	0	22	0	17	27	24	34	52	27	35	71	67	43	26	41	30	0	0	0	0	7	9
115	asv0098	Bacteria	Campilobacterota	Campylobacteria	Campylobacterales	Campylobacteraceae	Campylobacter	concisus	27	0	0	0	32	13	17	34	13	0	7	0	0	0	0	0	2	0	0	0	0	0	0	19	0	15	22	0	0	0	0	0	0	0	0	0	0	12	21	24	45
227	asv0099	Bacteria	Proteobacteria	Gammaproteobacteria	Pasteurellales	Pasteurellaceae	Haemophilus	parainfluenzae	0	0	0	14	24	0	0	0	0	0	42	31	16	0	0	9	28	38	0	15	0	0	0	0	0	0	0	18	0	56	0	0	23	0	151	0	4	122	90	94	0
272	asv0100	Bacteria	Campilobacterota	Campylobacteria	Campylobacterales	Campylobacteraceae	Campylobacter	concisus	0	0	0	13	0	10	0	0	0	0	15	58	52	47	48	27	13	0	25	12	40	13	0	0	0	0	0	13	0	0	30	15	79	66	0	0	0	0	7	6	0
324	asv0101	Bacteria	Firmicutes	Negativicutes	Veillonellales-Selenomonadales	Veillonellaceae	Dialister	pneumosintes	2	0	0	10	20	0	0	0	2	19	23	22	24	18	4	8	20	21	22	8	48	21	14	32	7	18	15	6	0	29	18	14	4	8	0	0	0	7	33	17	0
379	asv0102	Bacteria	Proteobacteria	Gammaproteobacteria	Pasteurellales	Pasteurellaceae	Haemophilus	parainfluenzae	28	0	13	11	7	73	0	0	0	15	23	12	32	27	0	14	0	40	24	17	13	10	0	6	4	14	0	35	8	15	0	0	11	23	0	0	0	18	59	0	17
436	asv0103	Bacteria	Firmicutes	Bacilli	Staphylococcales	Staphylococcaceae	Salinicoccus	qingdaonensis	0	0	0	0	0	0	0	0	0	0	0	0	0	0	0	0	0	0	0	0	0	823	0	0	0	0	0	0	0	0	0	0	0	17	0	0	0	0	0	0	0
490	asv0104	Bacteria	Cyanobacteria	Cyanobacteriia	Chloroplast	NA	NA	NA	0	0	0	6	4	0	0	0	11	10	10	11	22	19	0	16	24	20	46	6	19	0	31	10	0	7	0	29	80	23	0	62	12	10	0	0	8	0	0	22	0
542	asv0105	Bacteria	Proteobacteria	Gammaproteobacteria	Pasteurellales	Pasteurellaceae	Haemophilus	parainfluenzae	0	0	0	5	12	0	0	0	0	15	22	0	33	16	0	14	24	18	0	4	15	4	13	0	0	11	0	0	43	45	29	46	21	12	9	0	0	9	25	16	0
590	asv0106	Bacteria	Firmicutes	Clostridia	Clostridia UCG-014	NA	NA	NA	0	0	0	0	0	0	18	0	8	16	16	0	0	0	0	0	0	0	0	0	0	0	0	0	0	0	0	0	0	0	0	0	0	9	0	0	0	0	0	0	0
687	asv0107	Bacteria	Firmicutes	Bacilli	Staphylococcales	Staphylococcaceae	Jeotgalicoccus	huakuii	0	0	0	0	0	0	0	0	0	0	0	0	0	0	0	0	0	0	0	0	0	817	0	0	0	0	0	0	0	0	0	0	0	0	0	0	0	0	0	0	0
719	asv0108	Bacteria	Firmicutes	Clostridia	Clostridia UCG-014	NA	NA	NA	0	0	0	0	0	0	5	0	14	9	269	5	0	0	0	0	0	0	0	0	5	0	5	0	0	0	0	0	0	0	0	0	17	17	28	0	0	8	23	9	0
858	asv0109	Bacteria	Campilobacterota	Campylobacteria	Campylobacterales	Campylobacteraceae	Campylobacter	concisus	24	0	0	0	29	9	12	0	8	0	5	0	0	0	0	0	0	0	0	0	22	0	0	0	0	9	33	0	0	0	15	0	0	0	41	0	0	17	7	41	0
882	asv0110	Bacteria	Firmicutes	Negativicutes	Veillonellales-Selenomonadales	Selenomonadaceae	Selenomonas	sputigena	0	0	0	0	0	0	0	0	0	0	0	0	0	0	0	0	0	0	0	0	0	0	0	0	0	0	0	0	0	0	0	0	0	0	0	0	0	0	0	3	5
906	asv0111	Bacteria	Campilobacterota	Campylobacteria	Campylobacterales	Campylobacteraceae	Campylobacter	concisus	0	0	0	8	0	0	0	0	0	22	0	25	37	22	54	25	0	18	24	21	0	0	7	26	0	13	0	6	0	36	44	45	105	89	0	0	0	0	46	2	0
943	asv0112	Bacteria	Proteobacteria	Gammaproteobacteria	Pasteurellales	Pasteurellaceae	Actinobacillus	NA	0	0	0	0	0	0	0	0	0	0	0	0	0	0	0	0	0	0	0	0	0	0	0	0	0	0	0	0	0	0	0	0	0	0	0	0	0	7	0	0	0
971	asv0113	Bacteria	Firmicutes	Bacilli	Lactobacillales	Lactobacillaceae	Lactobacillus	ultunensis	0	0	0	0	0	0	0	0	0	0	0	59	258	11	176	124	0	0	0	0	0	0	0	0	0	0	0	0	0	0	0	0	0	0	0	0	0	0	0	0	0
980	asv0114	Bacteria	Fusobacteriota	Fusobacteriia	Fusobacteriales	Fusobacteriaceae	Fusobacterium	nucleatum	8	0	0	0	0	0	0	0	0	0	0	0	0	0	0	0	0	16	0	0	0	0	0	0	0	0	0	0	0	0	0	0	0	0	0	0	0	0	0	0	0
984	asv0115	Bacteria	Campilobacterota	Campylobacteria	Campylobacterales	Campylobacteraceae	Campylobacter	concisus	17	0	0	0	21	0	23	23	9	6	6	0	0	0	0	0	0	0	0	0	14	0	0	0	27	10	21	0	0	0	20	0	0	0	17	0	6	14	20	28	41
1005	asv0116	Bacteria	Cyanobacteria	Cyanobacteriia	Chloroplast	NA	NA	NA	0	0	0	8	13	5	8	0	9	15	10	0	16	18	0	9	12	16	20	8	15	3	14	23	4	16	2	15	40	16	0	32	26	15	8	0	0	17	8	20	0
1019	asv0117	Bacteria	Firmicutes	Negativicutes	Veillonellales-Selenomonadales	Veillonellaceae	Veillonella	montpellierensis	329	3	624	30	7	0	0	0	0	0	0	0	0	0	0	0	0	0	0	0	0	0	0	0	0	0	0	0	0	0	0	0	0	0	0	0	0	0	0	0	306
1043	asv0118	Bacteria	Fusobacteriota	Fusobacteriia	Fusobacteriales	Fusobacteriaceae	Fusobacterium	nucleatum	0	0	0	0	0	0	0	0	0	0	0	0	0	0	0	0	0	0	0	0	0	0	0	9	0	0	0	0	0	0	0	0	0	0	0	0	0	0	0	0	0
1063	asv0119	Bacteria	Bacteroidota	Bacteroidia	Bacteroidales	Prevotellaceae	Prevotella	oris	14	0	0	2	4	2	9	13	3	9	1	8	30	30	0	21	52	47	21	0	19	10	8	12	10	13	12	35	13	32	0	50	10	14	22	0	0	3	13	11	0
1077	asv0120	Bacteria	Proteobacteria	Gammaproteobacteria	Burkholderiales	Neisseriaceae	Neisseria	mucosa	8	0	0	3	0	0	45	37	39	17	0	47	34	10	139	61	0	0	0	0	27	0	0	18	0	0	0	8	0	0	13	13	8	16	89	0	0	52	34	26	0
1098	asv0121	Bacteria	Firmicutes	Bacilli	Lactobacillales	Streptococcaceae	Streptococcus	mitis	0	0	0	9	0	10	4	0	0	23	0	0	1	49	17	0	9	33	0	7	114	43	116	11	14	0	0	26	0	33	0	0	0	34	21	0	0	0	55	5	0
1118	asv0122	Bacteria	Firmicutes	Negativicutes	Veillonellales-Selenomonadales	Selenomonadaceae	Centipeda	NA	17	0	0	0	4	2	0	8	8	3	13	8	7	0	0	0	0	0	0	0	9	0	4	0	0	5	3	10	0	0	0	6	5	0	0	0	0	0	0	0	0
1153	asv0123	Bacteria	Proteobacteria	Gammaproteobacteria	Pasteurellales	Pasteurellaceae	Haemophilus	parainfluenzae	0	0	0	7	13	0	0	0	0	0	11	0	39	20	0	24	16	43	19	17	14	0	9	7	0	9	0	0	0	51	24	61	24	14	12	0	9	9	20	23	0
1231	asv0124	Bacteria	Firmicutes	Clostridia	Peptostreptococcales-Tissierellales	Anaerovoracaceae	[Eubacterium] nodatum group	sulci	10	0	0	0	13	5	0	0	4	0	17	20	0	0	0	22	31	0	0	0	24	0	0	20	12	26	13	0	0	0	7	11	12	0	123	0	0	44	56	95	12
1350	asv0125	Bacteria	Proteobacteria	Gammaproteobacteria	Pasteurellales	Pasteurellaceae	Haemophilus	influenzae	23	0	4	0	662	0	0	0	0	0	0	0	15	0	24	6	0	0	0	0	0	0	0	3	0	0	9	19	0	0	0	0	0	0	0	0	0	0	0	0	26
1413	asv0126	Bacteria	Firmicutes	Negativicutes	Veillonellales-Selenomonadales	Veillonellaceae	Veillonella	parvula	69	0	0	0	9	0	0	0	26	39	0	22	0	0	42	30	0	0	0	0	0	0	0	25	17	48	60	32	0	0	16	0	0	0	39	0	0	34	22	46	100
1467	asv0127	Bacteria	Cyanobacteria	Cyanobacteriia	Chloroplast	NA	NA	NA	0	6	6	8	11	0	0	0	0	10	10	16	32	23	0	17	23	20	57	6	24	0	10	12	0	10	0	8	40	22	0	60	17	11	0	0	0	0	0	25	0
1524	asv0128	Bacteria	Firmicutes	Bacilli	Staphylococcales	Staphylococcaceae	Jeotgalicoccus	huakuii	0	0	0	0	0	0	0	0	0	0	0	0	0	0	0	0	0	0	0	0	0	704	0	0	0	0	0	0	0	0	0	0	0	0	0	0	0	0	0	0	0
1577	asv0129	Bacteria	Campilobacterota	Campylobacteria	Campylobacterales	Campylobacteraceae	Campylobacter	concisus	0	0	0	0	0	0	0	0	0	0	0	0	0	0	0	0	0	0	0	0	0	0	0	21	0	10	21	0	0	0	0	0	0	0	0	0	0	0	0	0	0
1636	asv0130	Bacteria	Firmicutes	Bacilli	Mycoplasmatales	Mycoplasmataceae	Mycoplasma	NA	0	0	0	13	25	10	10	10	0	0	6	3	16	38	6	17	31	0	14	6	45	22	14	19	8	14	0	0	0	45	5	12	12	10	0	0	0	0	20	17	0
1695	asv0131	Bacteria	Proteobacteria	Gammaproteobacteria	Pasteurellales	Pasteurellaceae	Haemophilus	parainfluenzae	13	0	0	0	0	43	0	0	9	0	5	0	0	0	0	0	20	50	11	0	57	17	125	0	0	0	0	51	21	9	33	0	0	0	61	0	6	51	41	25	0
1748	asv0132	Bacteria	Fusobacteriota	Fusobacteriia	Fusobacteriales	Fusobacteriaceae	Fusobacterium	nucleatum	0	0	0	0	0	0	0	0	0	7	0	0	0	0	0	0	0	0	0	0	0	0	0	0	0	0	0	0	0	0	0	0	0	0	0	0	0	0	0	0	0
1799	asv0133	Bacteria	Actinobacteriota	Actinobacteria	Micrococcales	Micrococcaceae	Rothia	dentocariosa	48	0	0	19	0	6	16	0	13	0	0	7	0	22	7	7	0	18	13	0	56	24	39	36	15	52	35	22	0	20	14	0	0	9	25	0	0	13	18	9	49
1850	asv0134	Bacteria	Proteobacteria	Gammaproteobacteria	Burkholderiales	Neisseriaceae	Neisseria	flavescens	0	0	0	0	0	13	0	0	0	0	17	0	0	52	0	6	0	4	0	0	0	0	0	10	0	0	0	12	0	0	0	0	5	0	173	0	4	91	101	106	0
1908	asv0135	Bacteria	Proteobacteria	Gammaproteobacteria	Pasteurellales	Pasteurellaceae	Haemophilus	parainfluenzae	0	0	0	11	9	0	0	0	0	22	19	0	15	0	0	7	8	14	0	11	0	0	0	0	0	18	0	0	18	35	32	49	37	31	0	0	0	4	7	13	0
1960	asv0136	Bacteria	Firmicutes	Bacilli	Staphylococcales	Staphylococcaceae	Staphylococcus	epidermidis	0	0	0	12	23	0	0	9	4	20	7	20	30	86	0	19	64	0	0	0	9	83	8	15	5	0	4	15	33	4	0	11	9	42	0	0	0	9	0	12	0
2011	asv0137	Bacteria	Firmicutes	Negativicutes	Veillonellales-Selenomonadales	Veillonellaceae	Veillonella	NA	0	0	0	0	0	11	0	11	0	0	0	0	0	28	0	4	21	10	7	0	0	0	0	17	11	28	46	16	0	29	51	22	25	11	44	0	0	30	47	70	0
2065	asv0138	Bacteria	Bacteroidota	Bacteroidia	Bacteroidales	Prevotellaceae	Prevotella	histicola	4	0	0	2	12	11	15	14	15	13	10	27	29	28	88	69	0	0	0	0	0	13	9	30	16	10	17	17	0	7	15	18	13	30	10	0	0	13	23	17	23
2122	asv0139	Bacteria	Actinobacteriota	Coriobacteriia	Coriobacteriales	Atopobiaceae	Atopobium	NA	0	0	0	0	0	0	0	0	0	0	0	21	59	8	57	23	0	0	7	0	0	0	0	0	0	0	0	0	0	0	11	0	0	26	0	0	0	0	0	0	0
2175	asv0140	Bacteria	Actinobacteriota	Actinobacteria	Actinomycetales	Actinomycetaceae	Actinomyces	NA	10	0	0	0	22	0	0	0	0	0	0	0	0	30	0	27	0	27	9	0	0	0	0	7	0	0	0	0	0	0	0	0	14	0	30	0	0	30	20	29	0
2227	asv0141	Bacteria	Firmicutes	Negativicutes	Veillonellales-Selenomonadales	Veillonellaceae	Veillonella	NA	14	0	0	0	14	14	0	0	0	0	0	38	26	32	90	41	25	0	0	0	18	16	0	0	0	24	26	0	0	17	22	12	0	30	0	0	0	0	0	0	40
2289	asv0142	Bacteria	Firmicutes	Negativicutes	Veillonellales-Selenomonadales	Veillonellaceae	Megasphaera	micronuciformis	16	0	0	7	0	0	16	42	16	43	0	45	26	0	61	23	0	0	0	0	0	0	0	14	33	41	29	11	0	0	6	12	15	34	0	0	0	0	0	0	29
2343	asv0143	Bacteria	Firmicutes	Bacilli	Lactobacillales	P5D1-392	NA	NA	21	0	0	0	0	8	16	12	6	17	6	0	1	0	33	9	7	29	0	0	32	9	39	12	16	35	17	9	0	8	26	30	14	20	41	0	0	0	24	28	14
2452	asv0144	Bacteria	Proteobacteria	Gammaproteobacteria	Pasteurellales	Pasteurellaceae	Haemophilus	parainfluenzae	0	0	0	3	0	0	31	13	25	1	8	2	0	17	0	0	11	2	0	17	2	0	0	39	14	26	52	18	204	7	56	7	71	32	0	0	0	0	0	0	0
2508	asv0145	Bacteria	Firmicutes	Negativicutes	Veillonellales-Selenomonadales	Selenomonadaceae	Selenomonas	sputigena	0	0	0	6	0	0	0	0	0	0	0	0	0	0	0	0	0	0	0	0	0	0	0	0	0	0	0	0	0	0	0	0	0	0	0	0	0	0	0	0	0
2573	asv0146	Bacteria	Actinobacteriota	Actinobacteria	Actinomycetales	Actinomycetaceae	Actinomyces	NA	22	3	0	0	21	0	0	0	0	0	16	113	54	26	125	53	0	0	0	0	0	13	10	10	41	33	0	0	0	35	21	0	0	12	5	0	0	10	0	0	8
2627	asv0147	Bacteria	Proteobacteria	Gammaproteobacteria	Pasteurellales	Pasteurellaceae	Haemophilus	parainfluenzae	5	0	0	3	13	0	44	42	66	27	36	0	2	10	0	4	4	0	2	2	1	4	11	10	19	15	40	18	189	5	0	0	3	6	14	0	0	23	29	0	0
2677	asv0148	Bacteria	Firmicutes	Bacilli	Staphylococcales	Staphylococcaceae	Auricoccus-Abyssicoccus	indicus	0	0	0	0	0	0	0	0	0	0	0	0	0	0	0	0	0	0	0	0	0	562	0	0	0	0	0	0	0	0	0	0	0	0	0	0	0	0	0	0	0
2728	asv0149	Bacteria	Proteobacteria	Gammaproteobacteria	Pasteurellales	Pasteurellaceae	Haemophilus	parainfluenzae	31	0	0	0	0	0	12	25	108	11	17	0	0	0	0	0	0	0	0	0	0	0	0	53	20	22	55	9	0	0	11	0	0	0	0	0	0	0	0	0	30
2777	asv0150	Bacteria	Proteobacteria	Alphaproteobacteria	Sphingomonadales	Sphingomonadaceae	Sphingomonas	NA	0	0	0	0	0	0	0	0	0	0	0	0	0	0	0	0	0	0	0	0	0	0	0	0	0	0	0	0	0	0	0	0	0	0	6	0	0	0	0	0	0
2890	asv0151	Bacteria	Firmicutes	Negativicutes	Veillonellales-Selenomonadales	Selenomonadaceae	Centipeda	NA	0	0	0	0	11	8	6	8	0	15	0	11	39	0	0	0	15	21	10	8	0	11	1	4	5	18	0	6	18	20	6	25	96	72	0	0	0	9	22	13	0
2933	asv0152	Bacteria	Firmicutes	Negativicutes	Veillonellales-Selenomonadales	Selenomonadaceae	Selenomonas	sputigena	0	0	0	0	0	0	0	0	0	0	0	0	0	19	0	8	0	10	0	0	15	16	0	0	9	11	0	0	0	0	0	0	0	0	19	0	0	367	49	46	0
2975	asv0153	Bacteria	Firmicutes	Bacilli	Lactobacillales	Lactobacillaceae	Lactobacillus	kalixensis	0	0	0	0	0	0	0	0	0	0	0	33	568	76	129	28	0	0	0	0	0	0	0	0	0	0	0	0	0	0	0	0	0	0	0	0	0	0	0	0	0
3015	asv0154	Bacteria	Actinobacteriota	Actinobacteria	Actinomycetales	Actinomycetaceae	Actinomyces	NA	0	0	0	0	0	0	3	0	0	0	0	95	7	0	97	12	0	0	0	0	0	0	0	64	39	57	23	27	37	0	12	4	0	0	0	0	0	0	0	0	0
3050	asv0155	Bacteria	Actinobacteriota	Actinobacteria	Actinomycetales	Actinomycetaceae	Actinomyces	NA	7	0	0	0	0	0	0	0	0	0	11	6	17	0	13	20	0	40	0	0	55	12	36	11	13	0	0	32	0	0	29	21	26	7	0	0	0	0	0	8	20
3088	asv0156	Bacteria	Proteobacteria	Gammaproteobacteria	Pseudomonadales	Pseudomonadaceae	Pseudomonas	NA	0	0	0	9	0	0	7	0	0	24	23	0	0	14	0	7	18	15	0	0	12	9	8	13	14	0	0	14	30	20	0	0	0	0	0	0	0	0	14	29	0
3114	asv0157	Bacteria	Campilobacterota	Campylobacteria	Campylobacterales	Campylobacteraceae	Campylobacter	concisus	0	0	0	0	0	0	0	0	0	0	0	0	0	0	0	0	0	0	0	0	0	0	0	7	9	0	0	0	0	0	0	0	0	0	0	0	0	0	0	0	0
3149	asv0158	Bacteria	Firmicutes	Negativicutes	Veillonellales-Selenomonadales	Selenomonadaceae	NA	NA	1	0	0	0	25	21	9	0	0	19	0	0	0	49	0	12	46	26	15	0	0	0	16	0	1	0	4	16	35	0	11	17	19	41	0	0	0	4	0	0	0
3174	asv0159	Bacteria	Proteobacteria	Gammaproteobacteria	Pasteurellales	Pasteurellaceae	Haemophilus	parainfluenzae	4	0	0	2	9	0	32	56	69	23	44	0	1	6	0	2	6	0	1	1	1	0	8	25	5	15	48	9	80	5	0	0	9	10	14	0	0	15	16	0	0
3200	asv0160	Bacteria	Firmicutes	Clostridia	Lachnospirales	Lachnospiraceae	NA	NA	0	0	0	0	0	0	0	0	13	0	13	5	0	0	0	2	0	0	0	0	5	0	0	0	0	0	0	0	0	0	3	2	0	33	42	0	0	386	48	31	0
3231	asv0161	Bacteria	Firmicutes	Negativicutes	Veillonellales-Selenomonadales	Veillonellaceae	Veillonella	NA	0	0	0	0	0	0	0	0	0	0	12	41	0	0	41	24	0	0	0	0	18	5	30	0	28	43	79	30	0	0	0	0	0	0	23	0	0	16	0	23	0
3251	asv0162	Bacteria	Fusobacteriota	Fusobacteriia	Fusobacteriales	Fusobacteriaceae	Fusobacterium	nucleatum	0	0	0	0	0	0	7	7	7	0	0	0	0	0	0	0	0	0	0	0	0	0	12	0	0	0	0	0	0	0	0	0	0	0	1	0	0	0	0	0	0
3272	asv0163	Bacteria	Proteobacteria	Gammaproteobacteria	Pasteurellales	Pasteurellaceae	Haemophilus	parainfluenzae	0	0	0	0	0	0	20	21	12	8	16	0	0	0	0	0	0	0	0	0	0	0	0	44	9	39	94	18	236	0	35	0	37	41	0	0	0	0	0	0	0
3285	asv0164	Bacteria	Proteobacteria	Gammaproteobacteria	Pseudomonadales	Pseudomonadaceae	Pseudomonas	NA	0	0	0	9	10	3	6	8	0	17	23	0	4	7	0	6	9	12	0	0	0	4	8	7	0	1	5	11	0	7	0	3	6	0	4	0	0	7	12	27	0
3300	asv0165	Bacteria	Firmicutes	Clostridia	Lachnospirales	Lachnospiraceae	Stomatobaculum	NA	0	0	0	4	12	0	0	0	18	0	0	17	14	3	35	19	0	0	0	0	2	0	18	10	15	0	22	0	0	16	25	25	33	22	0	0	0	0	0	0	0
3326	asv0166	Bacteria	Actinobacteriota	Coriobacteriia	Coriobacteriales	Atopobiaceae	Atopobium	NA	0	0	0	0	0	0	0	0	0	0	14	39	7	0	47	27	0	18	0	0	8	6	0	10	13	48	38	14	14	8	19	35	21	14	26	0	1	27	32	38	0
3427	asv0167	Bacteria	Proteobacteria	Gammaproteobacteria	Pasteurellales	Pasteurellaceae	Actinobacillus	pleuropneumoniae	0	0	0	0	0	0	0	0	0	0	0	0	0	0	0	23	27	7	18	0	28	0	11	7	9	0	0	29	0	0	14	14	81	32	0	0	0	12	0	15	0
3527	asv0168	Bacteria	Bacteroidota	Bacteroidia	Flavobacteriales	Weeksellaceae	Bergeyella	NA	22	0	0	0	13	26	8	34	16	0	9	7	22	0	6	0	6	15	15	23	0	13	8	16	25	14	13	8	0	0	16	19	11	5	6	0	0	0	0	0	36
3631	asv0169	Bacteria	Proteobacteria	Gammaproteobacteria	Pasteurellales	Pasteurellaceae	Haemophilus	parainfluenzae	0	0	0	0	17	0	0	0	0	0	37	5	0	0	0	0	0	15	0	0	0	0	0	0	0	0	0	27	0	32	0	0	0	0	92	8	6	78	40	58	0
3726	asv0170	Bacteria	Bacteroidota	Bacteroidia	Bacteroidales	Prevotellaceae	Prevotella	melaninogenica	21	0	1	0	13	0	4	2	3	4	1	17	3	0	13	12	18	17	0	4	0	10	9	5	0	11	5	25	30	21	18	13	16	19	0	0	0	5	15	11	32
3815	asv0171	Bacteria	Proteobacteria	Alphaproteobacteria	Caulobacterales	Caulobacteraceae	NA	NA	3	0	0	19	13	0	0	0	0	31	7	0	7	24	3	6	18	20	10	2	12	5	2	2	10	19	0	22	0	19	0	0	7	27	17	0	0	6	25	20	7
3900	asv0172	Bacteria	Campilobacterota	Campylobacteria	Campylobacterales	Campylobacteraceae	Campylobacter	concisus	0	8	0	12	0	0	56	35	35	18	16	0	16	0	0	10	0	22	0	0	40	0	43	0	0	0	0	0	0	22	0	0	14	20	26	0	0	17	25	30	0
3982	asv0173	Bacteria	Firmicutes	Bacilli	Lactobacillales	Lactobacillaceae	Lactobacillus	vaginalis	0	0	0	0	0	0	0	0	0	0	0	19	42	0	19	10	0	0	0	0	0	0	0	0	0	0	0	0	0	0	0	0	0	0	0	0	0	0	0	0	0
4062	asv0174	Bacteria	Firmicutes	Clostridia	Lachnospirales	Lachnospiraceae	Lachnoanaerobaculum	NA	14	0	0	1	0	3	0	0	0	29	0	25	29	0	24	3	0	0	0	8	0	0	0	9	0	0	7	15	7	0	27	24	37	39	0	0	0	86	37	16	2
4140	asv0175	Bacteria	Firmicutes	Clostridia	Lachnospirales	Lachnospiraceae	Catonella	morbi	0	0	0	6	6	0	12	17	0	0	0	0	42	0	7	14	0	14	9	11	0	0	7	27	0	0	0	18	0	0	0	23	18	4	6	0	0	0	18	0	0
4218	asv0176	Bacteria	Firmicutes	Negativicutes	Veillonellales-Selenomonadales	Selenomonadaceae	Centipeda	NA	0	0	0	0	1	1	0	3	4	3	0	0	1	0	0	0	0	0	0	0	0	0	0	0	0	6	5	1	0	0	0	2	1	0	0	0	0	0	0	0	0
4294	asv0177	Bacteria	Firmicutes	Bacilli	Staphylococcales	Gemellaceae	Gemella	haemolysans	0	0	0	8	0	0	0	0	6	0	0	8	11	0	2	9	0	17	0	0	0	9	0	50	8	0	14	6	56	24	76	15	39	59	0	0	0	0	7	0	0
4362	asv0178	Bacteria	Proteobacteria	Gammaproteobacteria	Burkholderiales	Neisseriaceae	Neisseria	elongata	0	0	0	0	0	0	0	0	0	0	0	0	0	0	0	0	0	29	13	0	32	6	25	27	23	43	49	19	0	0	7	0	0	24	112	0	0	24	19	32	0
4408	asv0179	Bacteria	Patescibacteria	Saccharimonadia	Saccharimonadales	Saccharimonadaceae	Candidatus Saccharimonas	NA	31	4	0	0	5	11	0	0	0	0	0	9	22	0	20	5	0	17	0	0	0	0	0	25	0	0	5	0	0	0	0	2	6	8	42	0	0	0	8	20	15
4465	asv0180	Bacteria	Bacteroidota	Bacteroidia	Bacteroidales	Prevotellaceae	Prevotella	oris	5	0	0	10	6	3	5	7	1	20	1	28	18	37	0	18	16	0	9	3	0	8	7	2	3	5	3	0	2	19	0	14	12	9	8	0	0	0	23	0	0
4521	asv0181	Bacteria	Actinobacteriota	Actinobacteria	Actinomycetales	Actinomycetaceae	Actinomyces	NA	0	0	0	0	0	0	0	0	10	0	0	0	0	0	0	0	0	0	0	0	15	0	6	80	57	42	56	0	10	0	0	0	0	0	0	0	0	0	0	0	0
4580	asv0182	Bacteria	Firmicutes	Clostridia	Peptostreptococcales-Tissierellales	Anaerovoracaceae	[Eubacterium] brachy group	brachy	21	0	6	7	0	7	11	0	0	0	0	0	0	0	8	0	0	23	7	6	6	26	21	2	4	2	0	0	0	11	4	17	16	0	5	0	0	0	10	11	13
4634	asv0183	Bacteria	Fusobacteriota	Fusobacteriia	Fusobacteriales	Fusobacteriaceae	Fusobacterium	nucleatum	0	0	0	0	0	0	0	0	0	0	0	0	0	0	0	0	0	0	0	0	0	0	0	0	0	0	4	0	0	2	2	0	0	0	0	0	0	0	0	0	0
4700	asv0184	Bacteria	Fusobacteriota	Fusobacteriia	Fusobacteriales	Fusobacteriaceae	Fusobacterium	nucleatum	0	0	484	0	0	0	0	0	0	0	0	0	0	0	0	0	0	0	0	0	0	0	0	0	0	0	0	0	0	0	0	0	0	0	0	0	0	0	0	0	0
4764	asv0185	Bacteria	Proteobacteria	Gammaproteobacteria	Pasteurellales	Pasteurellaceae	Haemophilus	parainfluenzae	0	0	0	0	0	0	0	0	0	0	0	0	0	0	15	23	0	17	0	0	14	0	27	0	0	0	0	0	0	0	0	0	0	0	30	0	0	27	0	0	0
4826	asv0186	Bacteria	Firmicutes	Bacilli	Lactobacillales	Streptococcaceae	Streptococcus	salivarius	8	0	0	7	4	0	5	8	1	19	0	0	27	0	2	19	32	23	3	5	0	8	0	0	0	0	7	0	0	0	23	13	9	35	10	0	0	0	6	0	0
4876	asv0187	Bacteria	Firmicutes	Negativicutes	Veillonellales-Selenomonadales	Veillonellaceae	Dialister	pneumosintes	0	0	0	4	8	2	0	0	6	20	14	0	0	0	0	2	0	5	0	0	4	0	11	12	0	9	0	0	0	17	0	10	0	2	0	0	4	0	3	4	0
4930	asv0188	Bacteria	Proteobacteria	Gammaproteobacteria	Pasteurellales	Pasteurellaceae	Aggregatibacter	segnis	0	0	0	0	0	0	65	42	40	16	7	22	18	0	2	24	4	10	7	11	0	14	5	0	0	0	0	14	0	34	48	6	3	8	0	0	0	0	0	0	0
4987	asv0189	Bacteria	Firmicutes	Clostridia	Lachnospirales	Lachnospiraceae	Stomatobaculum	NA	0	0	0	14	0	0	0	12	0	0	0	6	0	27	0	8	5	25	0	0	11	0	11	0	0	0	0	10	0	24	0	0	0	4	15	0	0	6	29	0	0
5044	asv0190	Bacteria	Fusobacteriota	Fusobacteriia	Fusobacteriales	Fusobacteriaceae	Fusobacterium	NA	0	0	0	0	0	0	7	20	0	0	0	0	0	0	0	0	0	0	0	0	0	0	0	0	0	0	0	0	0	0	0	0	0	4	0	0	0	0	0	0	0
5105	asv0191	Bacteria	Fusobacteriota	Fusobacteriia	Fusobacteriales	Fusobacteriaceae	Fusobacterium	nucleatum	5	0	485	0	0	0	0	0	0	0	0	0	0	0	0	0	0	0	0	0	0	0	0	0	0	0	0	0	0	0	0	0	0	0	0	0	0	0	0	0	0
5166	asv0192	Bacteria	Proteobacteria	Gammaproteobacteria	Burkholderiales	Neisseriaceae	Neisseria	flavescens	0	0	0	0	0	5	0	0	0	0	16	0	0	22	0	6	0	3	0	0	0	0	0	2	0	0	0	12	0	0	0	0	3	0	78	0	2	63	41	38	0
5210	asv0193	Bacteria	Firmicutes	Clostridia	Lachnospirales	Lachnospiraceae	Stomatobaculum	NA	19	0	5	0	0	14	0	26	0	55	4	0	18	0	0	0	0	0	12	0	0	0	0	0	0	0	0	0	27	0	0	24	18	17	48	0	5	92	39	18	0
5256	asv0194	Bacteria	Firmicutes	Negativicutes	Veillonellales-Selenomonadales	Selenomonadaceae	Centipeda	NA	0	0	0	0	0	0	0	7	1	0	2	0	0	0	7	0	24	18	20	22	0	0	0	17	0	12	15	0	8	0	10	20	81	31	0	0	0	9	19	23	0
5314	asv0195	Bacteria	Firmicutes	Bacilli	Mycoplasmatales	Mycoplasmataceae	Mycoplasma	orale	0	0	0	10	0	4	0	0	0	0	8	0	9	0	6	20	5	12	0	0	23	5	21	12	0	0	5	22	0	0	0	14	16	0	13	0	0	0	15	10	0
5356	asv0196	Bacteria	Firmicutes	Negativicutes	Veillonellales-Selenomonadales	Veillonellaceae	Veillonella	parvula	11	0	5	0	2	16	14	0	24	0	22	0	0	0	14	0	0	0	0	0	0	0	0	21	0	0	27	3	0	0	16	0	0	0	0	0	0	0	0	0	17
5392	asv0197	Bacteria	Bacteroidota	Bacteroidia	Bacteroidales	Prevotellaceae	Prevotella	melaninogenica	3	0	0	0	2	12	5	3	0	8	0	2	15	0	8	5	0	13	11	0	19	6	22	10	0	7	18	12	4	7	10	2	8	10	18	0	0	35	8	17	0
5432	asv0198	Bacteria	Firmicutes	Bacilli	Lactobacillales	Streptococcaceae	Streptococcus	NA	0	0	0	0	0	0	0	0	0	0	0	0	0	0	0	6	0	0	0	0	0	0	0	0	0	0	0	0	0	0	0	0	0	0	0	0	0	0	0	0	0
5479	asv0199	Bacteria	Fusobacteriota	Fusobacteriia	Fusobacteriales	Fusobacteriaceae	Fusobacterium	nucleatum	1	0	0	0	0	0	0	0	0	0	0	0	0	0	0	0	0	0	0	0	0	0	11	0	0	0	5	0	0	0	0	0	0	0	0	0	0	0	8	0	0
5511	asv0200	Bacteria	Firmicutes	Negativicutes	Veillonellales-Selenomonadales	Selenomonadaceae	Selenomonas	sputigena	0	0	0	0	0	0	0	0	0	0	0	0	0	0	0	0	0	0	0	0	0	0	0	0	0	0	0	0	0	0	0	0	0	0	0	0	0	0	0	0	0
5565	asv0201	Bacteria	Firmicutes	Negativicutes	Veillonellales-Selenomonadales	Veillonellaceae	Veillonella	atypica	20	0	0	0	9	0	11	0	15	35	38	6	0	14	8	0	0	0	0	0	0	0	0	12	0	35	39	17	0	0	0	0	0	0	0	0	0	0	0	0	16
5591	asv0202	Bacteria	Proteobacteria	Gammaproteobacteria	Pasteurellales	Pasteurellaceae	Haemophilus	parainfluenzae	0	0	0	0	4	0	0	0	0	0	19	15	0	0	0	0	0	16	0	0	0	0	0	0	0	0	0	0	0	39	0	0	0	0	82	0	11	90	43	50	0
5616	asv0203	Bacteria	Proteobacteria	Gammaproteobacteria	Pasteurellales	Pasteurellaceae	Haemophilus	sputorum	0	0	0	0	0	0	0	0	0	0	0	0	0	41	0	0	35	0	11	0	0	3	0	72	25	52	68	32	23	12	21	17	5	0	5	0	0	0	0	5	0
5621	asv0204	Bacteria	Firmicutes	Bacilli	Erysipelotrichales	Erysipelotrichaceae	Solobacterium	moorei	23	0	0	12	0	0	0	0	0	0	0	26	0	0	15	0	0	40	0	0	0	0	0	9	12	13	0	0	0	22	28	13	27	0	0	0	0	0	0	0	36
5639	asv0205	Bacteria	Firmicutes	Bacilli	Lactobacillales	P5D1-392	NA	NA	0	0	0	0	0	0	0	0	13	0	11	0	10	0	0	0	15	0	0	0	0	0	23	20	51	0	17	48	0	17	26	18	10	0	0	0	0	0	0	25	0
5667	asv0206	Bacteria	Firmicutes	Bacilli	Staphylococcales	Staphylococcaceae	Salinicoccus	qingdaonensis	0	0	0	0	0	0	0	0	0	0	0	0	0	0	0	0	0	0	0	0	0	366	0	0	0	0	0	0	0	0	0	0	0	0	0	0	0	0	0	0	0
5694	asv0207	Bacteria	Firmicutes	Bacilli	Staphylococcales	Gemellaceae	Gemella	haemolysans	0	0	0	0	0	9	0	0	0	0	0	0	0	15	17	0	0	41	10	0	20	0	18	0	0	0	19	0	57	0	66	0	38	63	33	0	0	21	51	3	15
5742	asv0208	Bacteria	Proteobacteria	Gammaproteobacteria	Pasteurellales	Pasteurellaceae	Haemophilus	parainfluenzae	0	0	0	2	0	0	18	17	13	2	3	1	0	2	0	0	6	2	0	5	2	0	0	11	16	11	27	15	195	2	45	5	34	21	0	0	0	0	0	3	0
5764	asv0209	Bacteria	Firmicutes	Bacilli	Staphylococcales	Staphylococcaceae	Staphylococcus	warneri	0	0	0	11	19	12	11	0	0	22	11	10	0	0	10	18	0	12	0	0	12	0	5	0	0	2	0	21	2	0	0	0	4	14	6	0	0	0	0	15	0
5780	asv0210	Bacteria	Campilobacterota	Campylobacteria	Campylobacterales	Campylobacteraceae	Campylobacter	concisus	0	0	0	1	0	0	0	0	0	19	9	0	0	6	0	3	0	0	0	0	0	0	0	0	0	0	0	7	14	0	25	6	37	54	0	0	0	0	0	0	0
5790	asv0211	Bacteria	Campilobacterota	Campylobacteria	Campylobacterales	Campylobacteraceae	Campylobacter	concisus	28	0	0	0	8	4	0	0	0	11	13	0	0	16	0	11	0	0	0	0	0	0	0	0	0	0	0	0	4	0	15	0	29	30	33	0	0	15	0	10	19
5797	asv0212	Bacteria	Campilobacterota	Campylobacteria	Campylobacterales	Campylobacteraceae	Campylobacter	concisus	0	0	0	0	0	0	6	0	5	0	9	9	0	16	20	7	0	0	0	0	0	0	1	0	0	0	0	15	25	0	31	4	35	30	0	0	0	0	0	2	0
5803	asv0213	Bacteria	Firmicutes	Clostridia	Lachnospirales	Lachnospiraceae	Oribacterium	sinus	19	0	0	14	10	0	0	10	19	26	0	0	0	0	0	0	0	11	0	0	0	0	30	0	0	7	0	0	0	22	19	0	0	18	16	0	7	6	11	18	25
5810	asv0214	Bacteria	Firmicutes	Bacilli	Erysipelotrichales	Erysipelotrichaceae	Solobacterium	moorei	0	0	0	0	0	0	14	0	13	34	0	0	0	0	0	0	0	16	0	0	52	9	9	0	0	0	0	0	11	16	30	10	20	33	7	0	0	8	0	36	0
5816	asv0215	Bacteria	Campilobacterota	Campylobacteria	Campylobacterales	Campylobacteraceae	Campylobacter	concisus	0	0	0	0	0	0	0	0	6	0	5	34	19	22	30	6	0	0	0	0	0	0	0	0	0	0	0	0	0	0	39	10	36	31	0	0	0	0	0	6	0
5820	asv0216	Bacteria	Proteobacteria	Gammaproteobacteria	Burkholderiales	Neisseriaceae	Neisseria	flavescens	0	0	0	0	0	5	0	0	0	0	10	0	0	10	0	1	0	5	0	0	0	0	0	1	0	0	0	5	0	0	0	0	5	0	74	0	3	50	30	29	0
5827	asv0217	Bacteria	Proteobacteria	Gammaproteobacteria	Pasteurellales	Pasteurellaceae	Haemophilus	parainfluenzae	12	0	0	2	8	48	0	0	0	18	16	0	0	0	0	2	0	0	0	0	0	0	0	11	0	13	0	10	0	0	0	0	8	1	0	0	0	8	25	0	11
5831	asv0218	Bacteria	Proteobacteria	Gammaproteobacteria	Pasteurellales	Pasteurellaceae	Haemophilus	parainfluenzae	0	0	0	0	12	0	0	0	0	0	32	0	0	0	0	0	0	0	0	0	0	0	0	0	0	0	0	10	0	23	0	0	0	0	56	0	5	60	30	29	0
5838	asv0219	Bacteria	Firmicutes	Clostridia	Lachnospirales	Lachnospiraceae	Catonella	NA	0	0	0	10	0	0	0	0	0	0	6	0	15	0	0	2	41	8	0	13	3	0	1	0	6	10	0	6	17	17	0	20	1	0	8	0	0	0	0	0	0
5846	asv0220	Bacteria	Firmicutes	Clostridia	Lachnospirales	Lachnospiraceae	Catonella	morbi	14	0	0	0	8	11	7	0	3	0	24	0	14	18	0	8	14	33	4	21	0	6	0	4	0	0	0	0	16	0	0	22	0	0	0	0	0	0	13	0	0
5851	asv0221	Bacteria	Proteobacteria	Gammaproteobacteria	Burkholderiales	Neisseriaceae	Neisseria	mucosa	1	0	0	1	0	0	43	29	45	6	0	9	5	0	18	15	0	0	0	0	0	0	0	2	0	0	0	10	0	0	6	0	4	10	35	0	0	25	6	11	0
5860	asv0222	Bacteria	Firmicutes	Clostridia	Lachnospirales	Lachnospiraceae	Lachnoanaerobaculum	NA	0	0	0	0	7	12	18	0	6	0	6	0	0	0	6	16	0	0	0	0	23	0	0	8	22	9	0	12	0	0	0	0	0	0	0	0	0	74	25	0	0
5867	asv0223	Bacteria	Campilobacterota	Campylobacteria	Campylobacterales	Campylobacteraceae	Campylobacter	concisus	0	0	0	0	0	0	0	0	0	0	0	0	0	0	0	0	0	0	0	0	0	0	0	55	25	23	308	16	6	0	0	0	0	0	0	0	0	0	0	0	0
5875	asv0224	Bacteria	Bacteroidota	Bacteroidia	Bacteroidales	Prevotellaceae	Prevotella	jejuni	3	0	0	15	10	0	0	0	0	12	3	12	15	6	20	8	22	0	0	7	0	8	0	3	0	15	0	0	0	3	3	16	5	10	2	0	0	0	0	0	0
5882	asv0225	Bacteria	Firmicutes	Negativicutes	Veillonellales-Selenomonadales	Veillonellaceae	Veillonella	montpellierensis	142	0	295	16	0	0	0	0	0	0	0	0	0	0	0	0	0	0	0	0	0	0	0	0	0	0	0	0	0	0	0	0	0	0	0	0	0	0	0	0	149
5895	asv0226	Bacteria	Firmicutes	Clostridia	Peptostreptococcales-Tissierellales	Peptostreptococcaceae	Filifactor	alocis	0	0	0	0	10	0	1	0	2	15	15	105	16	0	44	34	0	0	0	0	0	0	0	0	0	0	0	16	0	0	1	0	0	0	27	0	0	10	10	12	0
5900	asv0227	Bacteria	Proteobacteria	Gammaproteobacteria	Pasteurellales	Pasteurellaceae	Haemophilus	parainfluenzae	0	0	0	0	0	0	16	15	17	2	4	1	0	3	0	0	4	0	0	1	1	0	0	22	6	19	35	3	95	1	30	1	58	32	0	0	0	0	0	2	0
5903	asv0228	Bacteria	Firmicutes	Bacilli	Lactobacillales	Streptococcaceae	Streptococcus	mitis	14	0	0	0	23	13	0	0	0	34	0	0	14	0	0	0	0	0	23	0	2	0	5	0	0	16	0	0	25	0	0	0	0	0	0	0	0	19	56	0	0
5913	asv0229	Bacteria	Patescibacteria	Saccharimonadia	Saccharimonadales	NA	NA	NA	0	0	0	0	13	0	0	0	0	0	3	0	0	26	0	0	25	0	4	0	0	0	11	0	0	11	0	0	0	41	18	0	19	22	21	0	0	0	50	25	6
5923	asv0230	Bacteria	Firmicutes	Negativicutes	Veillonellales-Selenomonadales	Veillonellaceae	Veillonella	NA	0	0	0	5	3	0	0	0	0	0	3	9	20	10	43	34	0	5	0	9	0	0	0	0	0	0	0	0	0	29	21	24	24	21	0	0	0	0	0	0	0
5927	asv0231	Bacteria	Spirochaetota	Spirochaetia	Spirochaetales	Spirochaetaceae	Treponema	amylovorum	0	0	0	12	13	0	0	0	0	0	11	2	0	0	0	0	0	0	0	0	22	26	0	0	4	0	0	25	24	0	0	0	0	0	17	0	0	21	17	17	0
5935	asv0232	Bacteria	Proteobacteria	Gammaproteobacteria	Pasteurellales	Pasteurellaceae	Haemophilus	parainfluenzae	0	0	0	0	0	0	8	15	13	7	19	0	0	0	0	0	0	0	0	0	0	0	0	16	20	6	31	17	250	0	29	0	17	13	0	0	0	0	0	0	0
5945	asv0233	Bacteria	Proteobacteria	Gammaproteobacteria	Xanthomonadales	Rhodanobacteraceae	Dyella	NA	2	0	0	10	15	0	8	0	0	2	12	0	0	14	0	3	32	0	0	21	0	4	0	0	8	0	0	0	5	0	0	0	9	7	0	0	0	0	0	7	0
5963	asv0234	Bacteria	Firmicutes	Negativicutes	Veillonellales-Selenomonadales	Veillonellaceae	Veillonella	tobetsuensis	0	0	0	10	0	3	0	7	0	0	0	0	9	0	0	1	22	2	10	0	0	4	0	0	0	19	0	0	0	35	38	20	12	49	0	0	0	0	27	0	0
5968	asv0235	Bacteria	Bacteroidota	Bacteroidia	Bacteroidales	Prevotellaceae	Alloprevotella	NA	8	0	0	0	13	10	10	14	7	0	0	9	8	10	2	0	0	6	0	7	15	14	0	16	12	25	23	12	0	15	9	5	13	6	0	0	0	0	0	0	0
5975	asv0236	Bacteria	Proteobacteria	Gammaproteobacteria	Burkholderiales	Comamonadaceae	Curvibacter	NA	5	0	0	5	20	2	1	0	0	0	20	3	7	40	7	2	23	0	0	0	0	0	0	0	0	0	3	20	0	0	0	0	0	0	0	0	0	0	0	0	0
5978	asv0237	Bacteria	Proteobacteria	Gammaproteobacteria	Pasteurellales	Pasteurellaceae	Haemophilus	parainfluenzae	15	0	0	0	6	27	0	0	0	18	8	0	0	0	0	8	0	0	0	0	0	0	0	0	0	9	0	23	9	0	0	0	0	0	0	0	0	11	27	0	0
5982	asv0238	Bacteria	Bacteroidota	Bacteroidia	Bacteroidales	Prevotellaceae	Prevotella	oris	0	0	0	4	3	0	11	0	0	4	1	0	6	9	0	0	22	17	0	0	0	0	4	0	0	0	0	30	10	15	0	23	0	0	0	0	2	1	0	11	0
5990	asv0239	Bacteria	Proteobacteria	Gammaproteobacteria	Burkholderiales	Neisseriaceae	Neisseria	NA	0	0	0	0	0	0	0	0	0	0	4	72	43	4	145	88	0	0	0	0	0	0	0	0	0	0	0	0	0	0	0	0	0	0	0	0	0	0	0	0	0
6000	asv0240	Bacteria	Firmicutes	Negativicutes	Veillonellales-Selenomonadales	Veillonellaceae	Dialister	pneumosintes	0	0	0	0	0	0	0	0	3	16	15	0	0	0	0	0	0	13	0	0	0	0	20	0	0	0	0	0	17	21	0	0	0	0	0	0	0	0	9	7	0
6003	asv0241	Bacteria	Proteobacteria	Gammaproteobacteria	Burkholderiales	Neisseriaceae	Neisseria	mucosa	0	0	0	0	0	0	22	20	28	0	0	36	21	0	72	19	0	0	0	0	0	0	0	0	0	0	0	0	0	0	8	0	0	0	39	0	3	32	18	14	0
6009	asv0242	Bacteria	Proteobacteria	Gammaproteobacteria	Burkholderiales	Neisseriaceae	Neisseria	mucosa	0	0	0	0	0	0	33	31	31	6	0	14	13	0	48	13	0	0	0	0	0	0	0	0	0	0	0	0	0	0	7	0	0	0	37	0	3	26	19	15	0
6013	asv0243	Bacteria	Firmicutes	Negativicutes	Veillonellales-Selenomonadales	Selenomonadaceae	Selenomonas	sputigena	0	0	0	0	0	0	0	0	0	0	0	0	0	0	0	0	0	0	0	0	0	0	0	0	0	0	0	0	0	0	0	0	0	0	0	0	0	0	0	0	0
6018	asv0244	Bacteria	Proteobacteria	Gammaproteobacteria	Pasteurellales	Pasteurellaceae	Haemophilus	parainfluenzae	0	0	0	0	0	0	0	0	0	0	0	0	0	0	0	0	0	0	0	0	0	0	0	85	78	84	84	24	0	0	0	0	0	0	0	0	0	0	0	0	0
6027	asv0245	Bacteria	Firmicutes	Negativicutes	Veillonellales-Selenomonadales	Selenomonadaceae	Selenomonas	sputigena	0	0	0	0	0	11	0	0	0	0	14	0	10	21	0	8	0	12	11	0	14	4	0	0	0	18	0	0	0	0	0	0	0	13	9	0	0	154	12	18	0
6029	asv0246	Bacteria	Firmicutes	Negativicutes	Veillonellales-Selenomonadales	Veillonellaceae	Veillonella	parvula	0	0	0	0	0	0	14	0	20	27	15	0	0	0	20	3	0	0	0	0	0	0	0	0	0	24	15	22	5	21	29	23	13	17	0	0	0	0	0	0	0
6040	asv0247	Bacteria	Bacteroidota	Bacteroidia	Bacteroidales	Prevotellaceae	Prevotella	oris	3	0	0	1	4	0	0	0	2	5	1	0	0	10	0	0	8	10	0	0	0	0	0	4	0	4	3	16	4	9	4	14	2	4	0	0	0	3	9	7	0
6042	asv0248	Bacteria	Firmicutes	Clostridia	Lachnospirales	Lachnospiraceae	Lachnoanaerobaculum	NA	0	0	0	0	0	0	0	0	0	0	2	0	12	11	0	0	0	0	0	4	0	0	0	4	0	0	0	7	0	39	0	0	7	17	19	0	0	77	23	0	0
6051	asv0249	Bacteria	Bacteroidota	Bacteroidia	Bacteroidales	Prevotellaceae	Prevotella	melaninogenica	1	0	0	0	0	0	24	24	18	16	3	0	0	0	7	0	0	0	4	28	0	5	0	9	0	0	0	8	0	0	10	4	0	15	12	0	0	5	4	25	0
6057	asv0250	Bacteria	Proteobacteria	Gammaproteobacteria	Burkholderiales	Neisseriaceae	Neisseria	bacilliformis	20	0	0	6	19	0	0	0	5	0	0	0	0	0	0	0	0	22	19	3	24	14	118	18	0	26	9	0	0	0	0	0	0	0	0	0	0	0	0	0	17
6061	asv0251	Bacteria	Firmicutes	Clostridia	Lachnospirales	Lachnospiraceae	Oribacterium	sinus	28	0	0	0	15	3	0	0	0	0	0	0	0	0	0	0	0	0	0	0	18	13	21	5	0	0	6	0	0	0	0	0	0	0	8	0	0	10	0	20	27
6066	asv0252	Bacteria	Campilobacterota	Campylobacteria	Campylobacterales	Campylobacteraceae	Campylobacter	concisus	0	0	0	0	0	0	0	0	0	20	0	0	16	36	0	0	0	13	0	0	0	0	0	0	0	0	0	19	0	13	0	9	21	17	0	0	0	0	0	0	0
6070	asv0253	Bacteria	Firmicutes	Bacilli	Erysipelotrichales	Erysipelotrichaceae	Solobacterium	moorei	0	0	0	0	24	15	0	0	0	1	35	0	0	37	0	0	0	0	0	0	0	0	0	0	0	0	0	0	0	39	0	0	0	0	3	0	0	24	28	0	0
6077	asv0254	Bacteria	Bacteroidota	Bacteroidia	Bacteroidales	Prevotellaceae	Prevotella	jejuni	0	0	0	0	0	0	0	7	0	0	12	0	0	20	0	21	14	0	0	0	0	0	0	0	0	0	0	11	0	0	15	11	0	0	0	0	0	0	0	0	0
6084	asv0255	Bacteria	Firmicutes	Negativicutes	Veillonellales-Selenomonadales	Veillonellaceae	Veillonella	montpellierensis	122	0	253	0	0	0	0	0	0	0	0	0	0	0	0	0	0	0	0	0	0	0	0	0	0	0	0	0	0	0	0	0	0	0	0	0	0	0	0	0	154
6089	asv0256	Bacteria	Proteobacteria	Gammaproteobacteria	Burkholderiales	Neisseriaceae	Neisseria	oralis	0	0	0	0	0	0	0	0	0	0	0	0	0	0	0	0	0	0	2	0	1	0	0	29	12	26	35	21	0	0	0	0	0	0	16	0	5	23	19	15	0
6097	asv0257	Bacteria	Bacteroidota	Bacteroidia	Bacteroidales	Prevotellaceae	Prevotella	pallens	3	0	0	13	20	3	0	0	0	0	0	3	0	0	3	10	10	0	0	3	11	5	6	16	5	0	6	7	8	0	13	16	7	11	0	0	0	0	5	11	6
6099	asv0258	Bacteria	Fusobacteriota	Fusobacteriia	Fusobacteriales	Fusobacteriaceae	Fusobacterium	necrophorum	0	0	0	0	0	0	0	0	0	0	0	14	12	18	76	38	0	0	0	0	0	0	0	0	0	0	0	0	0	0	0	0	0	0	0	0	0	0	0	0	0
6109	asv0259	Bacteria	Firmicutes	Bacilli	Staphylococcales	Staphylococcaceae	Jeotgalicoccus	aerolatus	0	0	0	0	0	0	0	0	0	0	0	0	0	0	0	0	0	0	0	0	0	248	0	0	0	0	0	22	0	0	0	0	0	0	0	0	0	0	0	0	0
6114	asv0260	Bacteria	Firmicutes	Negativicutes	Veillonellales-Selenomonadales	Selenomonadaceae	Selenomonas	sputigena	0	0	0	0	0	0	0	0	0	10	0	0	0	9	0	5	0	7	0	0	0	0	0	0	0	0	0	0	0	0	0	0	0	0	0	0	3	249	0	0	0
6120	asv0261	Bacteria	Firmicutes	Clostridia	Lachnospirales	Lachnospiraceae	Catonella	morbi	0	0	0	2	3	0	0	0	0	0	11	4	21	11	8	2	0	12	0	0	8	5	6	0	6	7	5	0	1	14	0	17	8	0	7	0	0	5	0	9	0
6125	asv0262	Bacteria	Fusobacteriota	Fusobacteriia	Fusobacteriales	Fusobacteriaceae	Fusobacterium	NA	0	0	320	0	0	0	0	0	0	0	0	0	0	0	0	0	0	0	0	0	0	0	0	0	0	0	0	0	0	0	0	0	0	0	0	0	0	0	0	0	0
6134	asv0263	Bacteria	Proteobacteria	Gammaproteobacteria	Pasteurellales	Pasteurellaceae	Aggregatibacter	NA	0	0	0	0	22	0	0	0	0	0	10	10	0	0	2	7	0	0	5	0	0	4	0	0	1	0	0	0	0	0	0	1	0	0	28	0	0	24	14	20	0
6139	asv0264	Bacteria	Actinobacteriota	Coriobacteriia	Coriobacteriales	Atopobiaceae	Atopobium	NA	0	0	0	0	0	10	3	8	4	0	0	12	12	0	21	0	0	0	0	0	0	0	0	26	0	48	34	24	0	0	0	0	0	0	0	0	0	0	0	0	0
6142	asv0265	Bacteria	Proteobacteria	Gammaproteobacteria	Pasteurellales	Pasteurellaceae	Aggregatibacter	segnis	0	0	0	0	0	0	53	30	84	8	6	0	0	0	11	0	7	0	0	0	0	0	0	0	0	0	0	0	0	0	2	0	0	5	0	0	0	0	0	0	0
6151	asv0266	Bacteria	Firmicutes	Bacilli	Bacillales	Bacillaceae	Geobacillus	NA	0	0	0	0	18	10	0	0	0	0	12	0	0	0	0	0	0	21	8	11	0	16	0	0	11	18	0	10	0	12	0	0	0	0	0	0	0	2	0	0	0
6158	asv0267	Bacteria	Proteobacteria	Gammaproteobacteria	Pasteurellales	Pasteurellaceae	Haemophilus	parainfluenzae	0	0	0	0	0	0	9	17	9	6	13	0	0	0	0	0	0	0	0	0	0	0	0	23	8	26	61	12	101	0	15	0	23	19	0	0	0	0	0	0	0
6164	asv0268	Bacteria	Deinococcota	Deinococci	Thermales	Thermaceae	Thermus	thermophilus	0	0	0	5	0	0	0	0	0	18	19	5	21	0	5	7	4	0	10	0	0	0	0	0	0	5	6	4	0	24	0	0	6	10	2	0	0	0	0	11	0
6169	asv0269	Bacteria	Firmicutes	Negativicutes	Veillonellales-Selenomonadales	Veillonellaceae	Veillonella	parvula	0	0	0	0	0	0	0	0	0	0	0	0	0	0	9	0	0	0	0	0	9	0	0	0	0	0	0	0	0	0	0	0	0	0	0	0	0	0	0	0	0
6177	asv0270	Bacteria	Firmicutes	Bacilli	Mycoplasmatales	Mycoplasmataceae	Mycoplasma	NA	0	0	0	1	8	0	0	0	0	16	10	0	6	0	0	4	0	0	3	0	0	6	0	6	0	5	0	0	0	16	0	5	3	0	0	0	0	0	7	8	0
6188	asv0271	Bacteria	Fusobacteriota	Fusobacteriia	Fusobacteriales	Fusobacteriaceae	Fusobacterium	nucleatum	0	0	0	0	0	0	0	0	0	0	0	0	0	0	0	0	0	0	0	0	14	0	7	0	0	0	0	0	0	0	0	0	0	0	0	0	0	0	0	0	0
6195	asv0272	Bacteria	Fusobacteriota	Fusobacteriia	Fusobacteriales	Fusobacteriaceae	Fusobacterium	nucleatum	0	0	0	0	0	0	0	0	0	0	0	0	0	0	0	0	0	0	0	0	0	0	3	0	0	0	7	0	0	0	0	0	0	0	0	0	0	0	0	0	0
6203	asv0273	Bacteria	Firmicutes	Bacilli	Staphylococcales	Staphylococcaceae	Staphylococcus	hominis	0	0	0	0	14	0	0	0	0	11	13	45	0	15	0	0	9	30	0	0	0	0	0	0	0	0	0	0	0	0	0	0	0	17	0	0	0	0	0	0	0
6206	asv0274	Bacteria	Firmicutes	Negativicutes	Veillonellales-Selenomonadales	Veillonellaceae	Veillonella	NA	0	0	0	0	0	0	0	0	0	0	0	0	0	0	0	0	0	0	0	0	0	0	0	7	0	21	11	24	0	0	6	0	0	5	0	0	0	0	0	0	0
6215	asv0275	Bacteria	Fusobacteriota	Fusobacteriia	Fusobacteriales	Fusobacteriaceae	Fusobacterium	nucleatum	0	0	0	0	0	0	8	11	5	5	0	0	0	0	0	0	0	4	0	0	3	0	0	0	0	0	0	0	0	0	4	0	4	9	0	0	0	0	0	0	0
6224	asv0276	Bacteria	Fusobacteriota	Fusobacteriia	Fusobacteriales	Fusobacteriaceae	Fusobacterium	nucleatum	0	0	0	0	0	0	0	0	0	0	0	0	0	0	0	2	0	0	0	0	0	0	0	0	0	0	0	0	0	0	0	0	0	0	0	0	0	0	0	0	0
6227	asv0277	Bacteria	Firmicutes	Negativicutes	Veillonellales-Selenomonadales	Veillonellaceae	Dialister	micraerophilus	49	1	16	0	3	12	0	0	0	0	0	0	0	0	30	0	0	0	0	0	0	0	0	0	0	0	0	0	0	0	12	21	22	39	10	0	0	0	0	0	57
6230	asv0278	Bacteria	Firmicutes	Bacilli	Mycoplasmatales	Mycoplasmataceae	Mycoplasma	NA	0	0	0	0	0	0	0	0	0	0	0	0	8	16	0	2	16	0	4	0	0	0	0	0	12	0	0	0	29	15	0	7	0	0	0	0	0	6	13	13	0
6240	asv0279	Bacteria	Proteobacteria	Gammaproteobacteria	Burkholderiales	Neisseriaceae	Neisseria	NA	0	0	0	12	5	1	0	0	0	10	0	8	29	0	0	6	0	0	2	0	0	9	7	0	0	0	0	10	0	10	34	12	16	5	0	0	0	0	0	0	0
6244	asv0280	Bacteria	Proteobacteria	Gammaproteobacteria	Burkholderiales	Burkholderiaceae	Lautropia	mirabilis	11	0	5	0	0	0	16	56	18	13	1	0	0	0	0	6	0	0	0	0	0	0	0	0	14	5	10	0	0	0	0	0	0	0	0	0	0	0	0	4	0
6246	asv0281	Bacteria	Deinococcota	Deinococci	Thermales	Thermaceae	Meiothermus	silvanus	0	0	0	9	5	2	0	0	0	0	0	0	26	4	0	2	0	19	0	0	7	3	12	3	0	5	0	7	0	0	0	0	0	3	3	0	0	0	4	4	9
6249	asv0282	Bacteria	Firmicutes	Negativicutes	Veillonellales-Selenomonadales	Selenomonadaceae	Selenomonas	sputigena	0	0	0	0	0	0	0	0	0	0	0	0	0	20	0	0	0	5	0	0	0	0	0	0	0	0	0	0	0	0	0	0	0	0	0	0	0	278	0	0	0
6256	asv0283	Bacteria	Firmicutes	Clostridia	Lachnospirales	Lachnospiraceae	Catonella	morbi	9	0	5	0	4	0	0	0	0	6	0	12	3	0	1	6	0	9	10	0	0	1	2	0	5	4	11	0	0	21	0	3	13	11	4	0	0	0	8	0	0
6259	asv0284	Bacteria	Bacteroidota	Bacteroidia	Bacteroidales	Prevotellaceae	Prevotella	NA	14	0	0	0	12	0	6	0	0	19	0	0	23	0	0	0	0	0	9	17	0	2	0	8	0	0	10	0	0	0	0	0	8	0	27	0	0	16	12	11	0
6263	asv0285	Bacteria	Proteobacteria	Gammaproteobacteria	Pasteurellales	Pasteurellaceae	Haemophilus	parainfluenzae	0	0	0	0	0	0	0	0	0	0	0	0	0	0	0	12	0	0	0	0	0	0	12	0	0	0	0	0	0	0	0	0	0	0	0	0	0	9	0	0	0
6265	asv0286	Bacteria	Firmicutes	Clostridia	Lachnospirales	Lachnospiraceae	Lachnoanaerobaculum	NA	0	0	0	0	0	0	3	3	15	14	0	0	0	0	0	0	0	0	8	0	0	3	0	0	0	5	0	0	0	11	10	6	7	0	16	0	2	18	0	0	0
6275	asv0287	Bacteria	Spirochaetota	Spirochaetia	Spirochaetales	Spirochaetaceae	Treponema	denticola	0	0	0	3	6	0	15	18	15	0	0	0	0	19	0	0	0	12	11	0	12	2	6	0	0	0	5	0	0	10	0	0	0	0	11	0	0	21	20	21	0
6282	asv0288	Bacteria	Bacteroidota	Bacteroidia	Flavobacteriales	Weeksellaceae	Bergeyella	NA	0	0	0	0	0	0	0	0	0	0	0	4	0	0	23	6	0	0	0	0	0	0	0	0	0	0	14	25	12	0	0	0	0	0	0	0	0	0	0	0	0
6291	asv0289	Bacteria	Firmicutes	Negativicutes	Veillonellales-Selenomonadales	Veillonellaceae	Megasphaera	micronuciformis	4	0	0	0	11	0	0	0	0	0	0	0	0	0	28	5	0	0	0	0	0	0	0	29	0	61	36	15	0	0	0	0	0	0	0	0	0	0	0	0	17
6297	asv0290	Bacteria	Patescibacteria	Gracilibacteria	NA	NA	NA	NA	0	0	0	0	0	0	62	70	135	60	16	0	0	0	0	0	0	0	0	0	0	0	0	0	0	0	0	0	0	0	0	0	0	0	0	0	0	0	0	0	0
6303	asv0291	Bacteria	Firmicutes	Clostridia	Peptostreptococcales-Tissierellales	Peptostreptococcaceae	Peptostreptococcus	stomatis	0	0	0	0	0	0	0	0	0	0	0	0	0	0	0	0	0	64	0	0	70	26	104	0	0	0	0	0	0	0	0	0	0	0	0	0	0	27	16	0	0
6309	asv0292	Bacteria	Campilobacterota	Campylobacteria	Campylobacterales	Campylobacteraceae	Campylobacter	NA	0	0	0	0	0	0	40	23	51	13	14	0	11	0	21	17	0	0	0	0	0	0	0	0	0	0	0	0	0	0	0	0	10	6	0	0	0	0	0	12	0
6313	asv0293	Bacteria	Firmicutes	Clostridia	Peptostreptococcales-Tissierellales	Parvimonas	NA	NA	0	0	0	0	0	16	0	0	0	0	0	0	0	0	0	0	0	18	0	0	16	0	0	0	0	0	0	41	28	6	11	14	19	0	0	0	0	0	0	0	0
6318	asv0294	Bacteria	Actinobacteriota	Actinobacteria	Actinomycetales	Actinomycetaceae	Actinomyces	graevenitzii	0	0	0	0	0	0	0	0	0	0	0	81	0	0	63	35	0	0	0	0	10	0	0	42	0	0	35	0	0	0	0	0	0	0	0	0	0	0	0	0	0
6327	asv0295	Bacteria	Campilobacterota	Campylobacteria	Campylobacterales	Campylobacteraceae	Campylobacter	gracilis	0	0	0	7	0	0	0	0	0	0	0	7	8	0	2	0	0	15	0	1	4	0	0	0	0	1	4	11	0	0	11	10	6	19	0	0	0	2	0	0	0
6334	asv0296	Bacteria	Campilobacterota	Campylobacteria	Campylobacterales	Campylobacteraceae	Campylobacter	concisus	0	0	0	0	0	0	0	0	0	0	0	0	17	8	0	15	0	0	0	0	0	0	0	0	0	0	0	0	0	0	32	15	36	27	0	0	0	0	0	0	0
6341	asv0297	Bacteria	Firmicutes	Clostridia	Lachnospirales	Lachnospiraceae	Catonella	morbi	11	0	0	0	24	0	0	0	2	28	10	0	0	0	0	0	0	0	0	0	0	0	0	0	0	0	15	0	0	9	0	0	0	0	0	0	0	0	0	0	8
6343	asv0298	Bacteria	Actinobacteriota	Actinobacteria	Actinomycetales	Actinomycetaceae	Actinomyces	NA	0	0	0	0	0	0	0	0	0	0	0	0	0	0	6	0	0	0	0	0	0	0	0	0	0	0	0	0	0	0	0	0	0	0	0	0	0	0	0	0	0
6351	asv0299	Bacteria	Firmicutes	Negativicutes	Veillonellales-Selenomonadales	Selenomonadaceae	Centipeda	NA	0	0	0	0	7	0	1	2	0	12	0	0	7	0	0	0	0	0	0	0	0	0	0	0	1	4	0	2	0	17	4	15	52	38	0	0	0	0	3	2	0
6360	asv0300	Bacteria	Fusobacteriota	Fusobacteriia	Fusobacteriales	Fusobacteriaceae	Fusobacterium	necrophorum	0	0	0	0	0	0	0	0	0	0	0	15	17	24	56	47	0	0	0	0	0	0	0	0	0	0	0	0	0	0	0	0	0	0	0	0	0	0	0	0	0
6362	asv0301	Bacteria	Firmicutes	Negativicutes	Veillonellales-Selenomonadales	Veillonellaceae	Dialister	micraerophilus	0	0	0	0	0	0	0	0	0	0	0	18	4	0	0	31	0	0	0	9	6	0	2	0	0	0	0	16	0	0	0	0	0	22	0	0	0	0	0	8	0
6367	asv0302	Bacteria	Proteobacteria	Gammaproteobacteria	Pasteurellales	Pasteurellaceae	Haemophilus	parainfluenzae	0	0	0	0	0	0	0	0	0	0	0	0	0	0	0	6	0	0	0	0	0	0	16	0	0	0	0	0	0	0	0	0	0	0	0	0	0	14	0	0	0
6382	asv0303	Bacteria	Firmicutes	Negativicutes	Veillonellales-Selenomonadales	Veillonellaceae	Dialister	pneumosintes	0	0	0	0	0	0	0	1	0	0	11	0	0	9	0	0	0	13	0	0	0	0	0	0	0	0	0	0	0	24	0	3	0	0	0	0	0	8	0	3	0
6385	asv0304	Bacteria	Bacteroidota	Bacteroidia	Bacteroidales	Prevotellaceae	Prevotella	oris	0	0	0	0	2	14	2	0	1	11	14	0	5	3	0	5	9	0	0	2	0	5	4	0	7	9	0	3	0	0	0	14	4	7	0	0	0	0	8	2	0
6390	asv0305	Bacteria	Actinobacteriota	Actinobacteria	Actinomycetales	Actinomycetaceae	Actinomyces	bouchesdurhonensis	18	0	0	0	18	0	0	0	0	0	15	3	0	40	5	6	0	22	0	0	6	0	3	7	5	0	0	0	0	0	0	17	0	3	0	0	0	0	0	0	33
6397	asv0306	Bacteria	Firmicutes	Clostridia	Peptostreptococcales-Tissierellales	Peptostreptococcaceae	Peptostreptococcus	stomatis	0	0	0	0	0	0	0	0	0	0	20	0	0	0	0	0	0	18	0	0	16	4	26	0	0	0	0	12	0	0	0	0	0	0	16	0	0	52	11	14	0
6408	asv0307	Bacteria	Proteobacteria	Gammaproteobacteria	Pasteurellales	Pasteurellaceae	Actinobacillus	pleuropneumoniae	0	0	0	0	0	0	0	0	0	0	0	0	0	0	0	11	0	0	0	0	0	0	0	0	0	0	0	23	19	0	14	10	33	10	0	0	0	0	0	7	0
6414	asv0308	Bacteria	Firmicutes	Bacilli	Staphylococcales	Staphylococcaceae	Staphylococcus	NA	0	0	0	5	0	0	0	0	0	0	0	0	9	0	8	0	0	0	0	0	0	0	0	16	0	0	0	0	0	0	162	0	0	0	0	0	0	2	0	0	0
6419	asv0309	Bacteria	Firmicutes	Bacilli	Staphylococcales	Gemellaceae	Gemella	morbillorum	0	0	0	0	0	0	0	0	14	7	0	0	0	0	0	0	0	0	0	0	0	0	0	0	0	0	0	0	0	0	10	0	0	0	0	0	0	0	0	0	0
6422	asv0310	Bacteria	Firmicutes	Bacilli	Staphylococcales	Gemellaceae	Gemella	morbillorum	0	0	0	0	0	0	14	11	0	0	63	0	0	0	0	0	0	0	0	0	0	0	0	9	5	27	3	0	0	10	0	0	0	0	0	0	0	0	0	0	0
6427	asv0311	Bacteria	Firmicutes	Clostridia	Lachnospirales	Lachnospiraceae	Stomatobaculum	NA	0	1	0	0	6	0	0	0	0	0	0	0	0	0	0	0	0	0	0	0	0	0	0	0	0	9	0	15	0	0	0	14	0	17	0	0	0	0	0	0	0
6438	asv0312	Bacteria	Firmicutes	Clostridia	Lachnospirales	Lachnospiraceae	Oribacterium	asaccharolyticum	9	0	0	0	0	0	22	0	29	24	32	0	0	0	0	0	0	0	0	0	0	0	10	0	0	0	7	0	0	5	0	0	0	8	0	0	0	0	0	0	0
6441	asv0313	Bacteria	Patescibacteria	Saccharimonadia	Saccharimonadales	Saccharimonadaceae	TM7x	NA	0	0	0	0	0	0	9	26	19	44	3	0	0	0	0	0	0	0	0	0	0	0	0	0	0	0	0	0	0	0	0	0	0	0	62	0	0	42	19	33	0
6444	asv0314	Bacteria	Proteobacteria	Gammaproteobacteria	Burkholderiales	Neisseriaceae	Neisseria	NA	129	7	22	2	8	16	0	0	0	0	0	15	12	10	16	24	0	0	0	0	0	0	0	0	0	0	0	0	0	0	0	0	0	0	0	0	0	0	0	0	104
6449	asv0315	Bacteria	Firmicutes	Bacilli	Lactobacillales	Streptococcaceae	Streptococcus	NA	0	0	0	0	0	8	0	0	0	0	0	0	0	0	0	0	0	15	0	0	8	0	11	0	0	29	0	0	0	0	0	0	0	0	0	0	0	0	0	0	0
6472	asv0316	Bacteria	Proteobacteria	Gammaproteobacteria	Pasteurellales	Pasteurellaceae	Haemophilus	parainfluenzae	0	0	0	0	0	0	0	0	0	0	0	0	0	0	0	0	0	0	0	0	0	0	0	48	30	46	45	33	0	0	0	0	0	0	0	0	0	0	0	0	0
6481	asv0317	Bacteria	Firmicutes	Clostridia	Lachnospirales	Lachnospiraceae	Lachnoanaerobaculum	NA	0	5	0	0	0	0	0	0	0	0	0	0	0	21	0	0	0	0	6	0	0	0	8	0	0	0	0	0	0	0	0	0	0	0	19	0	0	84	21	0	0
6487	asv0318	Bacteria	Actinobacteriota	Actinobacteria	Actinomycetales	Actinomycetaceae	Actinomyces	NA	0	0	0	7	4	0	0	0	0	0	17	6	0	0	11	0	0	0	0	0	0	0	0	0	0	0	0	0	0	0	0	0	0	0	59	0	3	28	17	57	0
6497	asv0319	Bacteria	Firmicutes	Negativicutes	Veillonellales-Selenomonadales	Selenomonadaceae	Selenomonas	sputigena	5	0	0	3	18	9	0	10	10	12	11	0	4	0	0	0	0	20	0	0	0	0	9	0	0	0	0	0	0	1	0	15	30	18	0	0	0	0	0	0	7
6504	asv0320	Bacteria	Proteobacteria	Gammaproteobacteria	Pasteurellales	Pasteurellaceae	Aggregatibacter	NA	0	0	0	5	0	0	0	0	0	0	0	0	24	0	0	0	35	0	0	0	0	0	0	0	0	3	0	0	0	0	11	9	8	13	0	0	0	0	0	13	0
6519	asv0321	Bacteria	Proteobacteria	Gammaproteobacteria	Pasteurellales	Pasteurellaceae	Actinobacillus	pleuropneumoniae	0	0	0	0	0	0	0	0	0	0	0	0	0	0	0	5	0	0	0	0	0	0	0	3	0	0	0	14	0	0	9	11	53	24	0	0	0	0	0	9	0
6525	asv0322	Bacteria	Actinobacteriota	Actinobacteria	Actinomycetales	Actinomycetaceae	Actinomyces	NA	0	0	0	0	0	0	0	0	0	0	0	0	0	0	0	0	0	0	0	0	0	0	0	13	0	23	0	0	0	0	44	22	8	40	0	0	0	0	0	0	0
6531	asv0323	Bacteria	Firmicutes	Negativicutes	Veillonellales-Selenomonadales	Veillonellaceae	Veillonella	parvula	37	0	8	0	4	16	1	0	8	0	0	0	0	0	0	0	0	0	0	0	0	0	0	0	0	0	3	0	0	0	0	0	0	0	0	0	0	0	0	0	54
6537	asv0324	Bacteria	Spirochaetota	Spirochaetia	Spirochaetales	Spirochaetaceae	Treponema	socranskii	0	0	0	0	0	0	0	0	9	0	18	0	0	0	0	0	25	31	0	1	4	0	6	0	0	0	0	0	0	0	0	0	0	0	25	0	0	0	0	15	0
6551	asv0325	Bacteria	Firmicutes	Negativicutes	Veillonellales-Selenomonadales	Selenomonadaceae	Selenomonas	NA	0	0	0	0	0	0	0	0	0	0	0	0	14	0	0	0	0	0	3	0	3	0	0	1	0	7	5	0	7	0	4	21	51	34	0	0	0	1	0	2	0
6555	asv0326	Bacteria	Proteobacteria	Gammaproteobacteria	Pasteurellales	Pasteurellaceae	Aggregatibacter	segnis	0	0	0	0	0	0	42	25	35	10	3	0	0	0	6	4	0	3	0	1	0	0	0	0	0	0	0	7	0	11	23	2	10	7	0	0	0	0	0	0	0
6559	asv0327	Bacteria	Firmicutes	Negativicutes	Veillonellales-Selenomonadales	Selenomonadaceae	Centipeda	NA	0	0	0	0	7	0	0	0	0	11	0	0	10	0	0	0	0	0	2	0	0	0	0	0	0	0	0	5	12	7	6	16	52	24	0	0	0	0	7	0	0
6567	asv0328	Bacteria	Bacteroidota	Bacteroidia	Bacteroidales	Prevotellaceae	Prevotella	jejuni	0	0	0	0	0	0	0	0	0	0	7	5	14	11	0	0	0	0	0	0	0	0	0	12	0	0	0	0	0	10	6	6	8	21	0	0	0	0	11	0	0
6574	asv0329	Bacteria	Firmicutes	Clostridia	Lachnospirales	Lachnospiraceae	Catonella	morbi	0	4	0	0	0	0	12	0	12	0	0	0	0	0	0	0	0	9	0	0	0	0	14	0	0	7	2	21	0	0	0	24	0	0	0	0	0	0	0	0	0
6579	asv0330	Bacteria	Firmicutes	Negativicutes	Veillonellales-Selenomonadales	Selenomonadaceae	NA	NA	0	0	0	0	9	0	0	10	0	0	0	0	0	0	5	12	0	0	0	15	0	0	0	0	0	5	0	0	0	0	6	6	34	39	0	0	0	0	0	10	0
6587	asv0331	Bacteria	Firmicutes	Negativicutes	Veillonellales-Selenomonadales	Veillonellaceae	Veillonella	parvula	8	0	0	0	0	0	0	0	0	0	8	0	0	0	0	0	0	0	0	0	0	0	25	0	19	0	9	23	0	18	36	11	0	13	0	0	0	0	0	0	0
6595	asv0332	Bacteria	Firmicutes	Clostridia	Lachnospirales	Lachnospiraceae	Butyrivibrio	NA	6	0	0	0	24	0	22	33	14	5	7	0	0	0	0	0	0	13	0	0	0	0	0	11	0	0	0	0	0	0	20	0	0	45	0	0	0	0	3	0	12
6599	asv0333	Bacteria	Proteobacteria	Gammaproteobacteria	Burkholderiales	Neisseriaceae	Kingella	denitrificans	0	0	0	16	0	0	0	0	0	0	0	0	0	25	0	0	0	0	0	23	0	14	0	0	10	0	0	8	0	0	0	0	5	0	29	0	0	18	17	0	0
6601	asv0334	Bacteria	Firmicutes	Clostridia	Lachnospirales	Lachnospiraceae	Lachnoanaerobaculum	NA	0	0	0	9	0	0	0	0	0	0	0	0	0	0	0	0	0	10	0	0	0	0	0	0	0	0	0	17	0	0	0	3	5	15	0	0	0	0	0	0	0
6607	asv0335	Bacteria	Proteobacteria	Gammaproteobacteria	Pasteurellales	Pasteurellaceae	Aggregatibacter	segnis	0	0	0	0	0	0	46	27	75	4	4	0	0	0	1	0	0	0	0	0	0	0	0	0	0	0	0	0	0	0	1	0	0	3	0	0	0	0	0	0	0
6619	asv0336	Bacteria	Firmicutes	Negativicutes	Veillonellales-Selenomonadales	Selenomonadaceae	Centipeda	NA	0	0	0	0	0	0	0	0	0	5	0	0	20	0	0	0	0	0	9	0	0	0	0	1	0	0	0	5	0	16	7	19	47	33	0	0	0	0	10	0	0
6630	asv0337	Bacteria	Campilobacterota	Campylobacteria	Campylobacterales	Campylobacteraceae	Campylobacter	concisus	0	0	0	0	0	0	0	0	0	0	0	0	0	0	0	0	0	0	0	0	0	0	0	36	13	19	182	8	0	0	0	0	0	0	0	0	0	0	0	0	0
6634	asv0338	Bacteria	Firmicutes	Negativicutes	Veillonellales-Selenomonadales	Selenomonadaceae	NA	NA	9	0	0	3	5	0	3	0	0	6	0	9	0	10	23	14	0	0	0	0	0	0	1	0	0	0	1	0	0	0	0	0	17	9	0	0	0	3	0	0	0
6641	asv0339	Bacteria	Firmicutes	Clostridia	Peptostreptococcales-Tissierellales	Peptostreptococcaceae	Peptostreptococcus	stomatis	0	0	0	0	0	0	0	0	0	0	17	0	0	0	0	0	0	0	0	0	0	6	0	0	0	0	0	0	0	0	0	0	15	0	0	0	0	0	16	0	0
6643	asv0340	Bacteria	Firmicutes	Clostridia	Lachnospirales	Lachnospiraceae	Catonella	morbi	0	0	0	3	5	0	11	0	0	17	0	0	0	0	0	0	0	1	0	0	0	0	0	0	0	5	0	9	0	0	0	12	7	1	0	0	0	0	2	0	0
6656	asv0341	Bacteria	Actinobacteriota	Actinobacteria	Corynebacteriales	Corynebacteriaceae	Lawsonella	NA	0	0	0	0	0	1	2	0	0	0	6	6	11	14	0	4	13	3	0	15	5	0	0	4	0	0	0	11	16	6	0	0	5	0	0	0	0	2	0	8	0
6672	asv0342	Bacteria	Firmicutes	Clostridia	Clostridia vadinBB60 group	NA	NA	NA	0	0	0	0	0	3	0	0	0	0	0	13	20	29	0	0	26	0	0	0	10	0	0	0	0	0	15	0	0	0	0	0	0	0	31	0	0	20	27	7	0
6677	asv0343	Bacteria	Firmicutes	Clostridia	Lachnospirales	Lachnospiraceae	Catonella	NA	0	0	0	0	0	0	0	0	0	0	10	0	0	0	0	0	0	3	0	7	0	0	5	0	0	0	0	16	23	8	0	17	1	0	0	0	0	0	0	0	0
6687	asv0344	Bacteria	Firmicutes	Clostridia	Lachnospirales	Lachnospiraceae	Lachnoanaerobaculum	NA	0	0	0	0	0	0	6	0	0	0	0	0	0	0	0	5	0	0	0	0	0	0	0	0	0	0	0	0	0	0	0	0	0	1	0	0	0	0	0	0	0
6691	asv0345	Bacteria	Firmicutes	Negativicutes	Veillonellales-Selenomonadales	Veillonellaceae	Veillonella	parvula	0	0	0	0	0	0	0	0	1	17	0	0	0	0	2	6	0	0	0	0	0	0	0	1	0	0	4	0	0	0	1	0	0	0	0	0	0	5	0	1	2
6697	asv0346	Bacteria	Firmicutes	Bacilli	Staphylococcales	Staphylococcaceae	Staphylococcus	caprae	0	0	0	0	18	5	0	0	0	0	0	12	13	0	0	20	28	0	0	0	5	4	0	0	0	14	0	0	0	0	0	0	0	0	0	0	0	0	0	0	0
6708	asv0347	Bacteria	Proteobacteria	Alphaproteobacteria	Rhizobiales	Xanthobacteraceae	Bradyrhizobium	elkanii	3	0	0	0	0	0	0	0	0	0	3	0	0	0	0	0	0	0	0	0	0	0	0	0	2	11	0	0	10	0	0	0	2	0	0	0	0	0	0	8	0
6712	asv0348	Bacteria	Proteobacteria	Gammaproteobacteria	Pasteurellales	Pasteurellaceae	Haemophilus	haemolyticus	0	0	0	0	0	0	0	0	0	0	0	16	35	7	33	15	0	0	0	0	4	0	0	15	6	16	21	0	18	0	0	0	0	0	0	0	0	0	0	0	0
6718	asv0349	Bacteria	Proteobacteria	Gammaproteobacteria	Pasteurellales	Pasteurellaceae	Haemophilus	sputorum	0	0	0	0	0	0	0	0	0	0	0	0	0	0	0	0	3	0	0	0	0	0	0	35	16	40	52	19	4	0	9	2	0	0	0	0	0	0	0	0	0
6721	asv0350	Bacteria	Proteobacteria	Alphaproteobacteria	Rhodobacterales	Rhodobacteraceae	Paracoccus	marinus	0	0	0	0	0	0	0	0	0	0	0	9	0	0	0	0	0	0	0	0	0	0	0	0	0	0	0	0	0	0	0	0	0	0	0	0	0	0	0	0	0
6726	asv0351	Bacteria	Campilobacterota	Campylobacteria	Campylobacterales	Campylobacteraceae	Campylobacter	concisus	0	0	0	0	0	0	38	29	30	19	11	0	0	0	0	1	0	4	0	0	1	0	13	0	0	0	0	0	0	0	0	0	6	3	15	0	0	0	0	11	0
6736	asv0352	Bacteria	Firmicutes	Bacilli	Bacillales	Bacillaceae	Geobacillus	NA	0	0	0	16	5	0	0	0	0	0	7	4	0	0	0	0	0	24	0	0	0	0	9	19	0	0	0	0	0	0	0	5	0	0	0	0	0	0	21	0	0
6737	asv0353	Bacteria	Proteobacteria	Gammaproteobacteria	Enterobacterales	Enterobacteriaceae	Escherichia-Shigella	NA	0	0	0	0	2	1	6	0	0	12	0	7	0	7	0	0	0	9	15	0	0	9	0	21	0	10	0	0	0	0	0	0	3	0	28	0	0	0	0	0	0
6748	asv0354	Bacteria	Actinobacteriota	Actinobacteria	Actinomycetales	Actinomycetaceae	Actinomyces	graevenitzii	0	0	0	0	0	0	0	0	0	0	22	0	0	0	0	0	0	0	0	0	0	0	0	0	38	28	0	20	0	0	0	0	0	0	0	0	0	0	0	0	0
6759	asv0355	Bacteria	Firmicutes	Bacilli	Mycoplasmatales	Mycoplasmataceae	Mycoplasma	NA	9	0	0	0	0	0	0	0	0	0	0	0	13	11	0	10	23	0	0	0	0	4	0	0	3	0	0	0	0	12	0	3	0	0	0	0	0	0	13	7	0
6764	asv0356	Bacteria	Proteobacteria	Gammaproteobacteria	Enterobacterales	Enterobacteriaceae	Escherichia-Shigella	dysenteriae	5	0	0	0	0	0	0	0	0	0	0	0	18	0	0	0	19	0	18	5	3	0	10	11	0	0	0	19	0	0	0	0	0	6	9	0	0	0	0	1	0
6770	asv0357	Bacteria	Proteobacteria	Gammaproteobacteria	Pasteurellales	Pasteurellaceae	Aggregatibacter	segnis	0	0	0	0	0	0	41	26	17	3	3	0	0	0	0	7	0	0	0	0	0	0	0	0	0	0	0	12	0	0	25	3	0	6	0	0	0	0	0	0	0
6779	asv0358	Bacteria	Firmicutes	Clostridia	Lachnospirales	Lachnospiraceae	Lachnoanaerobaculum	NA	0	0	0	0	0	0	0	0	0	0	0	0	0	0	0	0	0	0	0	0	0	0	0	0	0	0	0	0	0	0	0	0	0	0	0	0	0	0	0	0	0
6785	asv0359	Bacteria	Bacteroidota	Bacteroidia	Bacteroidales	Prevotellaceae	Prevotella	histicola	0	0	0	0	0	0	0	0	0	0	4	8	0	0	32	22	0	0	0	0	0	0	0	0	18	0	0	8	4	6	10	7	0	12	0	0	0	0	0	0	0
6790	asv0360	Bacteria	Proteobacteria	Gammaproteobacteria	Pasteurellales	Pasteurellaceae	Haemophilus	haemolyticus	0	0	0	0	0	0	6	0	15	0	0	0	0	0	0	0	0	0	0	0	17	0	12	0	0	0	0	0	0	0	0	0	0	0	0	0	0	0	0	0	0
6798	asv0361	Bacteria	Firmicutes	Clostridia	Lachnospirales	Lachnospiraceae	Catonella	morbi	2	0	4	0	7	0	0	13	5	12	2	0	0	0	0	0	0	0	0	0	0	0	0	0	0	0	0	0	0	10	0	0	0	0	0	0	0	0	0	0	18
6809	asv0362	Bacteria	Bacteroidota	Bacteroidia	Bacteroidales	Prevotellaceae	Prevotella	histicola	3	0	0	0	8	0	3	0	10	7	10	3	0	0	13	11	0	0	0	0	0	0	0	6	0	0	3	8	0	9	6	4	2	15	0	0	0	0	8	0	7
6813	asv0363	Bacteria	Actinobacteriota	Actinobacteria	Micrococcales	Micrococcaceae	Rothia	aeria	7	0	0	0	0	0	0	4	0	0	0	0	0	0	0	0	0	0	0	0	0	0	0	21	0	2	7	0	0	0	0	0	0	0	0	0	0	2	0	0	19
6818	asv0364	Bacteria	Proteobacteria	Gammaproteobacteria	Pasteurellales	Pasteurellaceae	Actinobacillus	pleuropneumoniae	0	0	0	0	0	0	0	0	0	0	0	0	0	0	0	11	0	0	0	0	14	0	0	0	0	0	0	11	0	0	13	13	54	17	9	0	0	0	0	6	0
6823	asv0365	Bacteria	Campilobacterota	Campylobacteria	Campylobacterales	Campylobacteraceae	Campylobacter	concisus	0	0	0	0	0	0	0	0	0	0	0	0	0	0	0	0	0	0	0	0	0	0	0	19	38	14	130	8	0	0	0	0	0	0	0	0	0	0	0	0	0
6829	asv0366	Bacteria	Fusobacteriota	Fusobacteriia	Fusobacteriales	Fusobacteriaceae	Fusobacterium	nucleatum	0	0	0	0	0	0	0	0	0	0	0	0	0	0	0	0	0	15	0	0	10	0	0	0	0	0	0	0	0	0	0	0	0	4	0	0	0	0	0	0	0
6838	asv0367	Bacteria	Bacteroidota	Bacteroidia	Flavobacteriales	Weeksellaceae	Bergeyella	NA	0	0	0	8	7	14	15	9	6	0	4	0	0	0	0	0	0	5	0	0	0	0	0	8	9	12	6	0	0	0	11	3	6	16	0	0	0	0	0	0	9
6848	asv0368	Bacteria	Campilobacterota	Campylobacteria	Campylobacterales	Campylobacteraceae	Campylobacter	concisus	14	0	0	0	0	0	21	66	21	24	10	5	0	0	11	13	0	0	0	0	0	0	0	0	0	0	0	0	0	0	0	0	0	0	0	0	0	0	0	0	0
6851	asv0369	Bacteria	Firmicutes	Bacilli	Lactobacillales	Streptococcaceae	Streptococcus	mitis	0	0	0	0	0	0	0	4	0	0	15	0	0	0	0	0	0	0	0	24	0	0	0	18	0	0	0	24	0	0	0	0	0	0	0	0	3	3	0	0	0
6861	asv0370	Bacteria	Firmicutes	Bacilli	Bacillales	Bacillaceae	Bacillus	anthracis	0	0	0	0	9	0	0	0	0	0	0	0	0	0	0	0	0	0	0	0	0	0	0	0	0	0	0	2	148	0	0	0	0	0	0	0	0	0	0	0	0
6870	asv0371	Bacteria	Firmicutes	Clostridia	Lachnospirales	Lachnospiraceae	Lachnoanaerobaculum	NA	0	0	0	0	0	0	0	0	0	0	9	0	0	0	0	0	0	10	0	0	0	0	0	0	4	0	0	0	0	0	0	1	0	0	11	0	0	49	40	11	0
6875	asv0372	Bacteria	Fusobacteriota	Fusobacteriia	Fusobacteriales	Fusobacteriaceae	Fusobacterium	periodonticum	0	0	0	0	4	6	37	38	37	24	3	0	0	0	0	0	0	15	10	0	24	11	21	0	0	0	0	0	0	0	0	0	0	0	0	0	0	0	0	0	0
6880	asv0373	Bacteria	Proteobacteria	Gammaproteobacteria	Pasteurellales	Pasteurellaceae	Haemophilus	haemolyticus	25	0	9	4	0	2	0	0	0	0	0	0	0	0	0	0	0	25	15	0	39	25	50	0	0	0	0	0	0	0	0	0	0	0	0	0	0	0	0	0	10
6886	asv0374	Bacteria	Firmicutes	Negativicutes	Veillonellales-Selenomonadales	Selenomonadaceae	Centipeda	NA	0	0	0	0	0	4	4	0	1	5	0	0	0	0	0	0	0	0	6	6	0	0	0	5	0	0	0	8	0	0	5	2	21	14	0	0	0	0	8	7	0
6889	asv0375	Bacteria	Spirochaetota	Spirochaetia	Spirochaetales	Spirochaetaceae	Treponema	Group	0	0	0	0	0	0	0	0	0	0	0	0	0	0	0	0	0	0	0	0	0	0	0	0	0	0	0	0	0	0	2	0	0	0	11	0	0	0	0	0	0
6896	asv0376	Bacteria	Firmicutes	Clostridia	Lachnospirales	Lachnospiraceae	Oribacterium	sinus	0	0	0	0	13	0	0	0	0	0	0	22	0	15	14	11	0	0	0	0	0	0	0	23	0	9	18	8	0	0	0	6	8	2	0	0	0	0	0	0	0
6905	asv0377	Bacteria	Proteobacteria	Gammaproteobacteria	Burkholderiales	Neisseriaceae	Neisseria	elongata	0	0	0	0	0	0	16	32	33	19	0	0	0	0	0	0	0	0	0	0	0	0	0	0	0	12	0	0	0	17	0	0	0	0	19	0	0	0	0	0	0
6915	asv0378	Bacteria	Proteobacteria	Gammaproteobacteria	Burkholderiales	Neisseriaceae	Neisseria	sicca	0	0	0	0	0	0	0	0	0	0	0	0	0	0	0	0	0	0	0	0	0	0	0	32	16	66	50	6	0	0	0	0	0	0	0	0	0	0	0	0	16
6920	asv0379	Bacteria	Bacteroidota	Bacteroidia	Flavobacteriales	Weeksellaceae	Bergeyella	NA	0	0	0	0	11	24	10	0	0	0	0	0	0	0	0	0	0	0	0	0	0	0	18	0	13	10	9	23	36	0	13	0	0	0	0	0	0	0	0	0	13
6923	asv0380	Bacteria	Firmicutes	Clostridia	Peptostreptococcales-Tissierellales	Peptostreptococcaceae	Filifactor	alocis	0	0	0	0	0	0	55	41	59	24	5	0	0	0	0	0	0	0	0	0	0	0	0	11	0	0	0	0	0	0	0	0	0	0	0	0	0	0	0	0	0
6924	asv0381	Bacteria	Proteobacteria	Gammaproteobacteria	Pasteurellales	Pasteurellaceae	Aggregatibacter	aphrophilus	0	0	0	0	0	0	0	0	0	0	0	0	0	0	0	0	0	0	0	0	0	0	0	62	16	35	59	23	0	0	0	0	0	0	0	0	0	0	0	0	0
6931	asv0382	Bacteria	Firmicutes	Clostridia	Lachnospirales	Lachnospiraceae	Stomatobaculum	NA	0	0	0	0	0	0	0	0	0	0	0	0	0	0	0	0	0	0	0	0	0	0	0	0	0	0	0	0	0	0	0	0	0	0	21	0	0	50	31	21	0
6937	asv0383	Bacteria	Firmicutes	Negativicutes	Veillonellales-Selenomonadales	Selenomonadaceae	Selenomonas	sputigena	0	0	0	6	0	0	0	0	0	0	0	0	29	0	0	0	0	0	0	0	14	0	12	0	0	0	0	18	0	3	10	20	0	0	0	0	0	0	0	0	0
6946	asv0384	Bacteria	Firmicutes	Clostridia	Lachnospirales	Lachnospiraceae	Catonella	NA	0	0	0	3	0	0	0	0	0	0	9	0	0	0	0	0	6	6	0	4	0	0	0	0	0	2	0	0	0	9	0	13	3	0	1	0	0	0	0	0	0
6952	asv0385	Bacteria	Proteobacteria	Gammaproteobacteria	Pasteurellales	Pasteurellaceae	Aggregatibacter	segnis	0	0	0	0	0	0	39	17	64	6	0	0	0	0	0	0	0	0	0	0	0	0	0	0	0	0	0	0	0	0	5	0	0	2	0	0	0	0	0	0	0
6957	asv0386	Bacteria	Firmicutes	Negativicutes	Veillonellales-Selenomonadales	Veillonellaceae	Dialister	invisus	7	0	0	0	0	0	0	0	0	0	0	9	0	0	26	41	1	3	0	0	0	0	0	0	0	3	0	0	0	0	0	4	0	0	0	0	0	0	0	0	0
6961	asv0387	Bacteria	Firmicutes	Negativicutes	Veillonellales-Selenomonadales	Selenomonadaceae	Centipeda	NA	0	0	0	0	0	0	0	9	1	0	1	0	0	0	0	0	5	2	0	0	0	0	0	10	0	4	4	0	0	0	0	6	50	31	0	0	0	0	0	6	0
6967	asv0388	Bacteria	Firmicutes	Clostridia	Lachnospirales	Lachnospiraceae	Stomatobaculum	NA	0	0	0	0	0	0	0	0	0	0	0	0	0	0	0	7	23	0	0	0	0	0	0	0	0	0	0	15	0	0	2	20	10	35	0	0	0	0	0	11	0
6978	asv0389	Bacteria	Spirochaetota	Spirochaetia	Spirochaetales	Spirochaetaceae	Treponema	medium	0	0	0	0	0	0	0	11	0	0	0	6	0	0	0	0	0	18	0	5	13	7	16	23	4	0	5	0	0	0	0	0	0	0	15	0	0	0	12	5	0
6986	asv0390	Bacteria	Campilobacterota	Campylobacteria	Campylobacterales	Helicobacteraceae	Helicobacter	pylori	0	0	0	0	0	0	0	0	0	0	0	0	0	0	0	0	0	0	0	0	0	0	0	0	0	12	0	0	0	0	0	0	0	0	0	0	0	0	0	0	0
6992	asv0391	Bacteria	Actinobacteriota	Actinobacteria	Actinomycetales	Actinomycetaceae	Actinomyces	NA	0	0	0	0	0	0	0	0	0	0	0	77	19	10	86	12	0	0	0	0	0	0	0	0	0	0	0	0	0	0	0	0	0	0	5	0	0	21	0	0	0
6996	asv0392	Bacteria	Proteobacteria	Gammaproteobacteria	Pasteurellales	Pasteurellaceae	Aggregatibacter	aphrophilus	0	0	0	0	0	0	0	0	0	0	0	0	0	0	0	0	0	0	0	0	0	0	0	25	68	43	41	36	0	0	0	0	0	0	0	0	0	0	0	0	0
6997	asv0393	Bacteria	Proteobacteria	Gammaproteobacteria	Burkholderiales	Comamonadaceae	Schlegelella	thermodepolymerans	0	0	0	8	12	0	5	0	1	17	0	4	4	19	3	0	7	0	0	0	0	0	0	0	0	0	0	6	0	0	0	0	0	0	0	0	0	0	0	0	0
7001	asv0394	Bacteria	Firmicutes	Negativicutes	Veillonellales-Selenomonadales	Veillonellaceae	Dialister	invisus	0	0	0	0	0	0	0	0	6	0	0	0	0	0	0	0	0	0	0	0	0	5	0	0	0	0	0	0	0	6	6	0	0	0	0	0	0	0	0	15	0
7005	asv0395	Bacteria	Firmicutes	Clostridia	Lachnospirales	Lachnospiraceae	NA	NA	5	0	0	0	0	0	0	4	0	0	0	0	0	0	0	0	0	0	0	0	0	0	0	0	0	0	0	0	0	0	0	0	0	12	0	0	0	0	0	0	8
7026	asv0396	Bacteria	Proteobacteria	Gammaproteobacteria	Pasteurellales	Pasteurellaceae	Haemophilus	haemolyticus	0	0	0	0	0	0	0	0	0	0	0	13	42	19	84	43	0	0	0	0	0	0	0	0	0	0	0	0	0	0	0	0	0	0	0	0	0	0	0	0	0
7032	asv0397	Bacteria	Proteobacteria	Gammaproteobacteria	Pasteurellales	Pasteurellaceae	Haemophilus	sputorum	0	0	0	0	0	0	0	0	0	0	0	0	0	0	0	0	0	0	0	0	0	0	0	25	30	28	39	24	0	0	14	4	0	0	0	0	0	0	0	0	0
7042	asv0398	Bacteria	Proteobacteria	Gammaproteobacteria	Pasteurellales	Pasteurellaceae	Haemophilus	parainfluenzae	1	0	1	4	2	4	1	0	0	2	5	3	0	1	1	2	2	12	1	4	13	4	4	0	1	3	2	1	1	2	3	2	7	0	1	0	0	1	2	0	2
7044	asv0399	Bacteria	Firmicutes	Bacilli	Bacillales	Bacillaceae	Geobacillus	stearothermophilus	4	0	0	0	0	7	0	6	0	0	4	7	12	0	0	3	23	0	0	0	14	0	0	0	0	14	0	0	0	0	0	0	11	0	3	0	0	0	0	15	0
7058	asv0400	Bacteria	Firmicutes	Clostridia	Lachnospirales	Lachnospiraceae	Catonella	NA	0	0	0	5	0	0	0	0	0	0	5	0	0	0	0	0	22	4	0	6	12	0	1	0	0	0	0	0	3	12	0	16	1	0	0	0	0	0	0	0	0
7069	asv0401	Bacteria	Bacteroidota	Bacteroidia	Bacteroidales	Prevotellaceae	Prevotella	oris	0	0	0	2	3	0	13	0	0	20	3	0	3	4	0	0	6	0	0	1	0	0	7	0	0	0	0	0	2	13	0	7	0	0	0	0	0	0	0	0	0
7082	asv0402	Bacteria	Firmicutes	Clostridia	Peptostreptococcales-Tissierellales	Peptostreptococcaceae	Filifactor	alocis	0	0	0	0	0	0	0	0	0	0	0	0	0	0	0	0	0	0	0	0	0	0	0	10	14	19	14	0	0	0	0	0	0	0	0	0	0	0	0	0	0
7090	asv0403	Bacteria	Actinobacteriota	Actinobacteria	Actinomycetales	Actinomycetaceae	Actinomyces	graevenitzii	0	0	0	0	4	0	0	0	0	0	0	0	39	0	0	0	0	0	3	13	0	0	0	0	0	0	0	0	0	0	0	0	0	0	42	0	0	29	24	37	0
7092	asv0404	Bacteria	Firmicutes	Clostridia	Lachnospirales	Lachnospiraceae	Catonella	morbi	3	0	0	0	2	3	6	0	0	3	3	0	0	0	0	0	0	3	0	0	0	1	0	14	0	2	0	0	0	6	0	0	7	17	0	0	0	0	1	0	0
7096	asv0405	Bacteria	Bacteroidota	Bacteroidia	Bacteroidales	Prevotellaceae	Prevotella	oris	1	0	0	3	3	1	0	0	0	12	1	0	0	2	0	0	1	0	0	0	0	2	0	0	0	0	5	0	0	9	0	5	2	6	0	0	0	0	5	0	0
7102	asv0406	Bacteria	Firmicutes	Clostridia	Lachnospirales	Lachnospiraceae	Stomatobaculum	NA	0	0	0	0	0	0	0	0	0	0	0	0	10	0	0	8	0	0	0	0	0	0	0	0	0	9	0	0	0	30	0	12	18	0	0	0	0	0	0	0	0
7111	asv0407	Bacteria	Proteobacteria	Gammaproteobacteria	Pasteurellales	Pasteurellaceae	Aggregatibacter	NA	0	0	0	0	0	0	19	25	11	0	11	0	8	0	0	0	16	0	0	0	0	0	0	0	0	0	0	0	0	0	12	11	0	2	0	0	0	0	0	0	0
7122	asv0408	Bacteria	Firmicutes	Negativicutes	Veillonellales-Selenomonadales	Veillonellaceae	Veillonella	parvula	0	0	0	0	0	0	0	0	0	0	0	0	0	0	0	0	0	0	0	0	0	0	0	0	0	0	0	0	0	0	0	0	0	0	0	0	0	0	0	0	0
7127	asv0409	Bacteria	Proteobacteria	Gammaproteobacteria	Pasteurellales	Pasteurellaceae	Haemophilus	sputorum	0	0	0	0	0	0	0	0	0	0	0	0	0	0	0	0	0	0	0	0	0	0	0	38	13	27	48	15	0	0	11	7	0	0	0	0	0	2	0	0	0
7131	asv0410	Bacteria	Fusobacteriota	Fusobacteriia	Fusobacteriales	Fusobacteriaceae	Fusobacterium	nucleatum	0	0	0	0	0	0	0	0	0	0	0	0	0	0	0	0	0	73	0	0	0	0	4	0	0	0	0	0	0	0	0	0	0	0	0	0	0	0	0	0	0
7139	asv0411	Bacteria	Firmicutes	Clostridia	Lachnospirales	Lachnospiraceae	Stomatobaculum	NA	0	0	0	9	0	0	0	0	0	0	11	11	0	0	11	21	0	0	0	0	12	0	7	0	0	0	0	0	0	0	0	0	0	0	0	0	0	0	0	0	0
7148	asv0412	Bacteria	Spirochaetota	Spirochaetia	Spirochaetales	Spirochaetaceae	Treponema	socranskii	4	0	0	0	15	0	0	0	0	19	0	22	0	12	0	0	0	5	7	0	13	8	0	0	0	0	0	9	0	0	0	2	0	0	7	0	0	22	0	7	0
7153	asv0413	Bacteria	Firmicutes	Negativicutes	Veillonellales-Selenomonadales	Veillonellaceae	Veillonella	montpellierensis	69	0	127	5	0	0	0	0	0	0	0	0	0	0	0	0	0	0	0	0	0	0	0	0	0	0	0	0	0	0	0	0	0	0	0	0	0	0	0	0	82
7158	asv0414	Bacteria	Bacteroidota	Bacteroidia	Bacteroidales	Prevotellaceae	Prevotella	melaninogenica	0	0	0	0	0	0	23	13	12	12	3	0	0	0	0	0	0	0	0	7	0	2	0	0	0	0	0	2	0	0	8	3	0	0	9	0	6	3	3	14	0
7167	asv0415	Bacteria	Firmicutes	Bacilli	Lactobacillales	Lactobacillaceae	Lactobacillus	vaginalis	0	0	0	0	0	0	0	0	0	0	0	0	23	0	8	0	17	0	0	0	0	0	0	0	0	0	0	0	0	0	0	0	0	0	0	0	0	0	0	0	0
7178	asv0416	Bacteria	Bacteroidota	Bacteroidia	Bacteroidales	Prevotellaceae	Prevotella	melaninogenica	0	0	0	0	3	0	1	4	2	1	0	0	0	0	3	0	0	6	0	0	7	9	22	0	14	0	0	4	0	2	6	6	0	0	8	0	0	19	6	7	0
7188	asv0417	Bacteria	Proteobacteria	Gammaproteobacteria	Burkholderiales	Neisseriaceae	Kingella	oralis	0	0	0	0	0	0	0	0	0	0	0	17	4	0	5	1	0	16	0	0	21	4	31	0	0	10	8	0	0	12	0	3	0	7	0	0	0	0	12	9	0
7190	asv0418	Bacteria	Actinobacteriota	Actinobacteria	Micrococcales	Micrococcaceae	Micrococcus	lylae	0	0	0	0	0	0	0	0	0	0	0	0	0	0	0	0	0	0	0	0	0	118	0	0	2	0	0	0	0	0	0	0	0	9	0	0	0	0	0	0	0
7193	asv0419	Bacteria	Campilobacterota	Campylobacteria	Campylobacterales	Campylobacteraceae	Campylobacter	concisus	5	0	0	0	6	11	0	0	0	0	9	0	0	0	0	1	0	0	0	0	0	0	0	0	0	0	0	0	0	0	17	0	19	9	17	1	0	10	0	10	8
7197	asv0420	Bacteria	Proteobacteria	Gammaproteobacteria	Xanthomonadales	Rhodanobacteraceae	Dyella	NA	0	3	0	5	2	16	0	0	3	9	21	0	0	0	0	0	0	0	0	0	0	0	0	0	0	0	0	0	0	0	0	0	18	1	0	0	0	0	0	0	0
7200	asv0421	Bacteria	Actinobacteriota	Actinobacteria	Actinomycetales	Actinomycetaceae	Actinomyces	NA	0	0	0	0	14	0	0	0	0	0	0	4	16	0	0	0	0	0	0	0	0	0	0	0	0	0	0	27	7	0	0	0	0	0	20	0	0	5	5	19	0
7201	asv0422	Bacteria	Firmicutes	Negativicutes	Veillonellales-Selenomonadales	Veillonellaceae	Veillonella	NA	0	0	0	0	0	0	0	0	16	7	0	0	0	0	0	0	0	0	0	0	0	0	0	9	0	0	0	0	0	25	0	0	0	0	16	0	0	17	0	0	0
7211	asv0423	Bacteria	Firmicutes	Clostridia	Lachnospirales	Lachnospiraceae	NA	NA	0	0	0	0	0	0	0	0	0	0	0	0	0	0	0	0	0	0	0	0	0	0	0	0	0	0	0	0	0	0	0	0	0	0	0	0	1	168	0	0	0
7218	asv0424	Bacteria	Firmicutes	Clostridia	Lachnospirales	Lachnospiraceae	Catonella	NA	0	0	0	0	4	0	0	0	0	0	16	0	0	0	0	0	0	5	0	0	0	2	0	0	0	1	5	0	0	10	0	10	3	0	4	0	4	1	0	5	0
7222	asv0425	Bacteria	Firmicutes	Negativicutes	Veillonellales-Selenomonadales	Veillonellaceae	Veillonella	NA	6	3	0	0	0	0	0	0	0	0	3	4	0	0	14	7	1	0	0	0	0	0	0	0	0	0	0	0	0	5	18	0	10	9	0	0	0	0	0	0	0
7225	asv0426	Bacteria	Bacteroidota	Bacteroidia	Bacteroidales	Prevotellaceae	Prevotella	melaninogenica	2	0	0	0	0	0	23	21	17	15	6	0	0	0	0	0	0	0	0	2	0	0	0	2	0	0	0	1	0	0	4	2	0	8	5	0	0	6	2	10	0
7230	asv0427	Bacteria	Bacteroidota	Bacteroidia	Bacteroidales	Prevotellaceae	Prevotella	jejuni	0	0	0	3	2	2	0	0	0	4	3	0	0	0	0	0	0	0	0	0	0	0	0	1	0	0	0	0	0	2	6	2	3	6	0	0	0	0	0	0	0
7237	asv0428	Bacteria	Patescibacteria	Saccharimonadia	Saccharimonadales	Saccharimonadaceae	TM7x	NA	0	0	0	0	0	0	0	0	0	0	0	21	0	11	32	11	0	0	0	0	0	0	0	13	14	0	0	0	0	0	0	0	0	0	0	0	0	0	0	0	0
7242	asv0429	Bacteria	Campilobacterota	Campylobacteria	Campylobacterales	Campylobacteraceae	Campylobacter	concisus	0	0	0	0	3	0	0	0	0	0	7	0	0	0	0	5	0	0	0	0	0	0	0	2	0	0	0	0	8	0	14	0	11	0	13	0	0	14	16	8	0
7245	asv0430	Bacteria	Bacteroidota	Bacteroidia	Bacteroidales	Prevotellaceae	Alloprevotella	rava	0	0	0	0	13	0	0	0	0	0	0	0	1	0	0	0	0	0	0	0	0	0	0	4	0	0	0	0	0	0	0	0	0	0	22	0	0	9	20	7	0
7254	asv0431	Bacteria	Actinobacteriota	Actinobacteria	Actinomycetales	Actinomycetaceae	Actinomyces	NA	0	0	0	0	0	0	0	0	0	0	0	0	0	0	0	0	26	0	0	0	0	0	0	0	0	0	0	12	0	17	23	0	0	14	0	0	0	0	0	0	0
7265	asv0432	Bacteria	Patescibacteria	Saccharimonadia	Saccharimonadales	Saccharimonadaceae	Candidatus Saccharimonas	NA	22	0	0	0	13	0	0	0	0	0	0	0	0	0	0	0	0	0	0	0	0	0	0	8	5	13	0	5	0	0	0	0	0	0	0	0	0	11	28	5	0
7268	asv0433	Bacteria	Actinobacteriota	Actinobacteria	Actinomycetales	Actinomycetaceae	Actinomyces	graevenitzii	0	0	0	0	0	0	14	33	10	70	4	0	0	0	0	0	0	0	0	0	0	0	0	0	0	0	0	0	0	0	0	0	0	0	0	0	0	0	0	0	0
7272	asv0434	Bacteria	Firmicutes	Negativicutes	Veillonellales-Selenomonadales	Veillonellaceae	Veillonella	parvula	0	0	0	0	0	0	1	0	16	0	0	3	0	0	0	1	0	0	0	0	2	0	3	1	4	6	6	0	8	9	0	1	6	0	16	0	0	0	0	0	0
7280	asv0435	Bacteria	Firmicutes	Negativicutes	Veillonellales-Selenomonadales	Veillonellaceae	Veillonella	NA	0	0	0	0	0	0	0	0	3	4	36	0	0	0	0	0	0	5	1	0	5	0	0	0	0	0	3	0	0	0	3	0	5	0	0	0	0	0	0	0	0
7282	asv0436	Bacteria	Proteobacteria	Gammaproteobacteria	Pasteurellales	Pasteurellaceae	Aggregatibacter	NA	0	0	0	0	0	0	0	0	14	0	0	0	0	0	0	0	39	0	0	0	0	0	0	0	2	0	0	0	0	18	8	9	15	18	0	0	0	0	0	0	0
7289	asv0437	Bacteria	Patescibacteria	Saccharimonadia	Saccharimonadales	Saccharimonadaceae	TM7x	NA	0	0	0	0	0	0	25	13	13	49	9	0	0	0	0	0	0	0	0	0	0	0	0	0	0	0	0	0	0	0	0	0	0	0	14	0	0	20	10	21	0
7300	asv0438	Bacteria	Firmicutes	Clostridia	Lachnospirales	Lachnospiraceae	NA	NA	0	0	0	0	0	0	0	0	0	0	0	0	0	0	0	0	0	0	0	0	0	0	0	0	0	0	0	0	0	0	0	0	0	0	0	0	0	149	7	24	0
7306	asv0439	Bacteria	Firmicutes	Clostridia	Lachnospirales	Lachnospiraceae	Lachnoanaerobaculum	NA	0	0	0	0	0	0	0	0	0	0	0	0	0	1	0	0	0	0	0	0	0	0	0	0	0	8	0	0	0	20	0	0	0	0	0	0	0	0	16	0	0
7315	asv0440	Bacteria	Fusobacteriota	Fusobacteriia	Fusobacteriales	Fusobacteriaceae	Fusobacterium	periodonticum	0	0	0	0	2	0	44	40	39	21	5	0	0	0	0	0	0	0	0	0	0	0	12	0	0	0	0	0	0	0	0	0	0	0	0	0	0	0	0	0	0
7320	asv0441	Bacteria	Firmicutes	Clostridia	Clostridia UCG-014	NA	NA	NA	3	0	0	0	0	0	0	0	0	0	0	0	11	0	12	36	0	6	0	0	0	0	0	0	2	3	0	0	0	0	5	10	3	12	0	0	0	0	0	0	0
7328	asv0442	Bacteria	Firmicutes	Clostridia	Lachnospirales	Lachnospiraceae	Oribacterium	sinus	14	0	0	0	13	0	0	0	0	0	0	0	0	0	0	0	0	6	0	0	13	0	47	3	0	0	3	0	7	0	0	0	0	0	0	0	0	0	0	0	17
7330	asv0443	Bacteria	Firmicutes	Clostridia	Lachnospirales	Lachnospiraceae	Catonella	morbi	0	0	0	0	0	0	0	0	0	0	16	0	0	0	0	0	0	8	0	0	0	6	5	0	0	0	0	0	3	15	0	21	2	0	0	0	0	1	0	10	0
7331	asv0444	Bacteria	Firmicutes	Negativicutes	Veillonellales-Selenomonadales	Selenomonadaceae	Selenomonas	sputigena	0	0	0	0	0	0	0	0	0	0	8	0	0	0	0	0	0	0	0	0	0	0	0	0	0	0	0	0	0	0	0	0	0	7	0	0	0	93	12	0	0
7349	asv0445	Bacteria	Firmicutes	Negativicutes	Veillonellales-Selenomonadales	Selenomonadaceae	Centipeda	NA	0	0	0	0	0	0	0	0	0	0	0	0	0	11	0	0	0	12	0	0	0	0	0	0	0	0	0	0	0	12	0	0	37	15	14	0	0	0	0	0	0
7358	asv0446	Bacteria	Proteobacteria	Gammaproteobacteria	Burkholderiales	Neisseriaceae	Neisseria	elongata	0	0	0	0	0	0	0	0	0	0	0	0	0	0	0	0	0	0	0	0	0	0	37	9	26	20	0	10	0	0	3	0	0	0	52	0	0	9	0	0	0
7361	asv0447	Bacteria	Firmicutes	Clostridia	Lachnospirales	Lachnospiraceae	Stomatobaculum	NA	0	0	0	0	0	0	0	0	0	0	0	0	0	0	0	0	0	0	0	9	6	0	0	7	0	0	0	0	0	0	7	10	13	11	0	0	0	0	0	0	0
7372	asv0448	Bacteria	Fusobacteriota	Fusobacteriia	Fusobacteriales	Fusobacteriaceae	Fusobacterium	periodonticum	0	0	0	0	0	0	10	0	0	0	0	0	0	0	0	0	0	0	0	0	0	0	0	0	0	0	0	0	0	0	0	0	14	7	0	0	0	0	0	0	0
7375	asv0449	Bacteria	Proteobacteria	Gammaproteobacteria	Pseudomonadales	Pseudomonadaceae	Pseudomonas	syringae	0	0	0	0	9	2	0	0	0	0	0	0	15	27	0	7	0	5	0	0	0	0	0	5	0	0	0	0	0	0	0	0	0	0	0	0	0	0	0	13	0
7382	asv0450	Bacteria	Actinobacteriota	Actinobacteria	Micrococcales	Micrococcaceae	Rothia	mucilaginosa	0	0	0	0	0	0	0	0	0	0	0	0	0	0	0	0	0	0	0	0	0	0	0	0	0	0	0	0	0	68	0	0	0	0	0	0	0	0	0	0	0
7386	asv0451	Bacteria	Proteobacteria	Gammaproteobacteria	Pasteurellales	Pasteurellaceae	Aggregatibacter	aphrophilus	0	0	0	0	0	0	0	0	0	0	0	0	0	0	0	0	0	0	0	0	0	0	0	12	75	14	13	30	0	0	0	0	0	0	0	0	0	0	0	0	0
7410	asv0452	Bacteria	Actinobacteriota	Actinobacteria	Actinomycetales	Actinomycetaceae	Actinomyces	graevenitzii	0	0	0	0	0	0	0	0	0	22	0	0	0	0	0	0	0	0	0	0	0	0	0	0	0	0	0	0	0	8	25	18	0	33	0	0	0	0	0	0	0
7411	asv0453	Bacteria	Proteobacteria	Alphaproteobacteria	Caedibacterales	Caedibacteraceae	Caedibacter	NA	0	0	0	0	0	0	0	0	0	0	0	0	0	0	0	0	0	0	0	0	0	0	0	0	0	0	0	0	0	0	0	0	0	0	35	0	0	0	0	0	0
7421	asv0454	Bacteria	Proteobacteria	Gammaproteobacteria	Pasteurellales	Pasteurellaceae	Aggregatibacter	NA	0	0	0	0	0	0	0	0	0	0	0	25	0	33	42	22	0	0	0	0	0	0	0	0	0	0	0	0	0	0	23	11	0	0	0	0	0	0	0	0	0
7426	asv0455	Bacteria	Firmicutes	Bacilli	Staphylococcales	Gemellaceae	Gemella	NA	0	0	0	6	9	0	0	0	0	0	12	0	0	0	0	0	0	33	0	0	0	0	0	0	0	0	0	0	0	0	0	0	0	0	0	0	0	0	0	12	0
7429	asv0456	Bacteria	Firmicutes	Bacilli	Staphylococcales	Gemellaceae	Gemella	NA	0	0	0	0	0	0	0	0	0	0	0	0	0	0	0	0	0	0	0	0	0	0	0	0	0	0	0	0	0	0	81	0	6	0	16	0	0	20	11	12	0
7437	asv0457	Bacteria	Patescibacteria	Saccharimonadia	Saccharimonadales	Saccharimonadaceae	Candidatus Saccharimonas	NA	0	0	0	0	0	0	26	18	12	20	11	0	0	0	0	0	0	0	0	0	0	0	0	13	0	0	5	0	0	0	0	0	11	18	0	0	0	0	0	0	0
7448	asv0458	Bacteria	Firmicutes	Bacilli	Mycoplasmatales	Mycoplasmataceae	Mycoplasma	orale	0	0	0	9	0	0	0	0	0	0	5	0	0	0	0	8	0	0	0	0	0	0	13	0	0	0	0	12	0	5	7	5	0	0	0	0	0	9	0	5	0
7458	asv0459	Bacteria	Bacteroidota	Bacteroidia	Flavobacteriales	Weeksellaceae	Bergeyella	NA	0	0	0	0	0	0	0	0	0	0	0	0	0	29	0	0	0	0	0	9	0	0	0	0	0	0	0	0	0	0	0	0	0	0	0	0	0	0	0	0	0
7468	asv0460	Bacteria	Bacteroidota	Bacteroidia	Bacteroidales	Prevotellaceae	Prevotella	oris	0	0	0	0	8	0	0	0	0	0	0	0	0	0	0	0	0	0	0	0	0	0	0	0	0	0	0	12	0	0	0	0	0	0	0	0	0	9	15	0	0
7469	asv0461	Bacteria	Campilobacterota	Campylobacteria	Campylobacterales	Campylobacteraceae	Campylobacter	concisus	0	0	0	0	0	0	0	0	0	0	14	0	0	32	0	0	0	0	0	0	0	0	0	0	0	0	0	0	0	0	0	0	0	0	10	0	0	0	27	0	0
7475	asv0462	Bacteria	Firmicutes	Bacilli	Lactobacillales	Streptococcaceae	Streptococcus	pneumoniae	0	0	0	6	20	0	0	0	0	0	0	0	0	0	15	0	0	0	0	27	10	10	0	0	0	0	10	0	0	19	0	0	0	15	1	0	0	10	6	5	0
7482	asv0463	Bacteria	Firmicutes	Bacilli	Lactobacillales	Streptococcaceae	Streptococcus	mitis	0	0	0	0	0	0	5	0	0	0	23	0	0	0	0	0	0	0	0	0	0	0	0	2	0	13	8	0	9	0	0	0	20	57	0	0	0	0	0	0	0
7485	asv0464	Bacteria	Actinobacteriota	Actinobacteria	Micrococcales	Micrococcaceae	Rothia	dentocariosa	0	0	0	0	0	0	0	0	0	0	0	0	0	0	0	0	12	0	0	0	0	0	0	11	0	0	0	0	0	11	17	0	3	0	0	0	0	0	0	0	0
7488	asv0465	Bacteria	Proteobacteria	Gammaproteobacteria	Burkholderiales	Burkholderiaceae	Ralstonia	mannitolilytica	7	0	0	1	6	0	4	0	0	6	0	0	0	9	0	4	0	0	0	0	0	0	0	0	0	0	2	16	0	0	0	0	2	0	3	0	0	0	0	0	0
7495	asv0466	Bacteria	Campilobacterota	Campylobacteria	Campylobacterales	Campylobacteraceae	Campylobacter	concisus	0	0	0	0	7	0	0	0	0	0	4	0	0	0	0	3	0	0	0	0	0	0	0	0	0	0	0	0	0	0	11	0	13	0	26	0	0	13	7	6	0
7510	asv0467	Bacteria	Actinobacteriota	Coriobacteriia	Coriobacteriales	Atopobiaceae	Atopobium	rimae	0	0	0	0	0	0	0	0	1	5	0	0	4	0	0	0	0	0	0	0	0	0	0	0	0	0	0	0	0	0	0	0	0	0	0	0	0	0	0	0	0
7520	asv0468	Bacteria	Firmicutes	Bacilli	Mycoplasmatales	Mycoplasmataceae	Mycoplasma	orale	0	0	0	0	0	0	36	58	57	24	0	0	0	0	0	0	0	0	0	0	0	0	0	0	0	0	0	0	0	0	0	0	0	0	0	0	0	0	0	0	0
7522	asv0469	Bacteria	Actinobacteriota	Actinobacteria	Bifidobacteriales	Bifidobacteriaceae	Bifidobacterium	longum	0	0	0	0	0	0	0	3	0	0	0	15	13	0	13	13	0	0	0	0	0	0	0	0	0	0	0	2	0	0	0	1	3	7	0	0	0	0	0	0	0
7527	asv0470	Bacteria	Patescibacteria	Saccharimonadia	Saccharimonadales	Saccharimonadaceae	Candidatus Saccharimonas	NA	9	0	0	0	10	1	0	37	0	0	0	0	0	0	4	1	0	0	0	0	0	0	0	8	0	0	13	0	0	0	3	0	1	0	0	0	0	0	0	0	11
7531	asv0471	Bacteria	Firmicutes	Clostridia	Lachnospirales	Lachnospiraceae	Stomatobaculum	NA	0	0	0	0	0	0	0	0	0	0	0	9	0	2	18	11	0	0	0	0	15	0	0	0	0	0	0	0	0	0	0	0	0	0	0	0	0	33	0	0	0
7540	asv0472	Bacteria	Firmicutes	Negativicutes	Veillonellales-Selenomonadales	Veillonellaceae	Veillonella	NA	0	0	0	5	14	0	0	0	0	0	23	0	0	0	0	0	0	0	0	0	0	0	0	0	0	0	0	0	21	8	0	0	0	12	40	0	0	24	0	25	0
7541	asv0473	Bacteria	Patescibacteria	Saccharimonadia	Saccharimonadales	Saccharimonadaceae	TM7x	NA	0	0	0	0	0	0	0	0	13	19	6	0	0	0	0	0	0	0	0	0	0	0	0	0	0	0	0	0	0	0	0	0	0	0	43	0	2	30	12	32	0
7542	asv0474	Bacteria	Proteobacteria	Gammaproteobacteria	Pasteurellales	Pasteurellaceae	Haemophilus	parainfluenzae	0	0	0	0	0	0	0	0	0	0	0	0	0	0	0	0	0	0	0	0	0	0	0	27	26	24	30	29	0	0	0	0	0	0	0	0	0	0	0	0	0
7546	asv0475	Bacteria	Firmicutes	Clostridia	Peptostreptococcales-Tissierellales	Peptostreptococcaceae	Peptostreptococcus	stomatis	0	0	0	0	0	0	0	0	0	0	17	0	0	0	0	0	0	0	0	0	0	0	0	0	10	14	14	0	0	0	0	0	0	0	0	0	0	0	0	0	0
7557	asv0476	Bacteria	Proteobacteria	Gammaproteobacteria	Pasteurellales	Pasteurellaceae	Haemophilus	parainfluenzae	0	0	0	0	0	0	0	0	0	0	0	0	15	0	0	0	16	0	7	0	0	0	0	0	0	0	0	0	0	0	0	8	0	0	0	0	0	0	13	0	0
7578	asv0477	Bacteria	Firmicutes	Bacilli	Lactobacillales	Streptococcaceae	Streptococcus	NA	0	0	0	0	0	0	0	0	0	0	0	0	0	0	0	30	0	0	0	0	0	0	0	0	0	0	0	0	0	0	0	0	0	0	0	0	0	0	0	0	0
7588	asv0478	Bacteria	Proteobacteria	Alphaproteobacteria	Rhizobiales	Xanthobacteraceae	Bradyrhizobium	NA	0	0	0	0	7	5	0	4	0	5	3	0	19	0	0	14	0	0	0	0	0	11	0	0	0	0	0	0	0	0	0	0	0	0	0	0	0	0	4	16	0
7589	asv0479	Bacteria	Actinobacteriota	Actinobacteria	Actinomycetales	Actinomycetaceae	Actinomyces	NA	0	0	0	0	0	0	24	0	18	0	7	0	0	0	0	0	0	0	0	0	0	0	0	0	0	0	0	0	0	0	0	0	0	0	0	0	0	0	0	0	0
7595	asv0480	Bacteria	Patescibacteria	Saccharimonadia	Saccharimonadales	NA	NA	NA	0	0	0	0	0	0	0	0	0	0	0	20	14	17	42	36	0	0	0	0	0	0	0	0	0	0	0	0	0	0	0	0	0	0	0	0	0	0	0	0	0
7599	asv0481	Bacteria	Firmicutes	Negativicutes	Veillonellales-Selenomonadales	Selenomonadaceae	Selenomonas	NA	0	0	0	4	7	0	0	0	2	5	0	0	0	0	0	1	0	0	0	0	0	0	0	0	0	0	0	0	0	0	0	0	17	5	0	0	0	0	0	0	0
7606	asv0482	Bacteria	Firmicutes	Clostridia	Lachnospirales	Lachnospiraceae	Catonella	morbi	0	0	0	0	0	0	12	0	0	0	2	0	0	0	0	0	0	0	0	0	0	0	0	0	0	0	0	6	0	0	0	0	0	0	0	0	0	0	0	0	0
7614	asv0483	Bacteria	Proteobacteria	Gammaproteobacteria	Pasteurellales	Pasteurellaceae	Aggregatibacter	NA	0	0	0	0	0	0	0	0	0	19	0	0	0	0	0	5	0	6	0	0	0	0	0	0	0	3	0	0	0	28	50	0	19	19	0	0	0	0	0	0	0
7617	asv0484	Bacteria	Spirochaetota	Spirochaetia	Spirochaetales	Spirochaetaceae	Treponema	amylovorum	0	0	0	0	0	0	49	58	40	9	6	0	0	0	12	6	0	0	0	0	0	0	0	0	0	0	0	0	0	0	0	0	0	0	0	0	0	0	0	0	0
7623	asv0485	Bacteria	Proteobacteria	Gammaproteobacteria	Pasteurellales	Pasteurellaceae	Haemophilus	parainfluenzae	0	0	0	0	0	0	0	0	0	0	0	31	18	10	33	31	0	0	0	0	0	0	0	0	0	0	0	0	0	0	0	0	0	0	0	0	0	0	0	0	0
7629	asv0486	Bacteria	Actinobacteriota	Actinobacteria	Actinomycetales	Actinomycetaceae	Actinomyces	bouchesdurhonensis	0	0	0	0	0	0	0	0	0	0	0	0	0	0	0	0	0	0	0	0	0	0	0	0	0	0	0	0	0	0	33	0	0	70	0	0	0	0	0	0	0
7640	asv0487	Bacteria	Firmicutes	Clostridia	Peptostreptococcales-Tissierellales	Parvimonas	NA	NA	0	0	0	0	0	0	0	0	0	0	0	0	0	0	0	0	0	43	17	10	0	38	31	0	0	0	0	0	0	0	0	0	0	0	0	0	0	0	0	0	0
7650	asv0488	Bacteria	Firmicutes	Clostridia	Lachnospirales	Lachnospiraceae	Oribacterium	sinus	0	0	0	0	0	0	0	0	0	0	0	11	6	0	18	3	0	0	0	0	0	0	0	2	0	0	8	0	0	0	0	9	1	0	0	0	0	0	0	0	0
7657	asv0489	Bacteria	Firmicutes	Clostridia	Lachnospirales	Lachnospiraceae	Stomatobaculum	NA	0	0	0	0	0	0	0	0	0	0	8	11	0	0	21	8	0	0	0	0	19	11	0	0	0	0	0	0	0	0	0	0	0	3	0	0	0	0	0	0	0
7663	asv0490	Bacteria	Proteobacteria	Gammaproteobacteria	Pasteurellales	Pasteurellaceae	Haemophilus	parainfluenzae	0	0	0	0	0	0	0	0	0	0	2	0	0	0	0	0	0	15	0	15	0	0	0	0	0	0	0	9	0	0	0	0	8	0	42	0	3	9	21	13	0
7669	asv0491	Bacteria	Bacteroidota	Bacteroidia	Sphingobacteriales	Lentimicrobiaceae	Lentimicrobium	NA	0	0	0	0	0	0	0	0	0	0	0	0	0	0	0	5	0	23	8	0	44	17	48	0	0	0	0	0	0	0	0	0	0	0	0	0	0	0	0	0	0
7674	asv0492	Bacteria	Firmicutes	Clostridia	Lachnospirales	Lachnospiraceae	Oribacterium	sinus	0	0	0	0	0	0	0	0	0	0	14	0	0	25	0	0	61	0	0	0	0	0	0	0	0	0	0	0	0	0	0	0	0	0	11	0	0	10	28	0	0
7677	asv0493	Bacteria	Firmicutes	Clostridia	Lachnospirales	Lachnospiraceae	Stomatobaculum	NA	0	0	0	0	0	0	0	0	27	0	0	0	0	0	0	0	0	0	0	0	8	0	0	0	0	1	0	0	0	6	0	7	0	7	0	0	0	0	0	0	0
7688	asv0494	Bacteria	Firmicutes	Clostridia	Lachnospirales	Lachnospiraceae	Oribacterium	parvum	0	0	0	0	4	0	0	0	0	0	0	0	0	0	0	0	0	0	0	0	0	13	19	0	0	0	0	0	0	0	0	0	0	0	11	0	0	9	0	35	9
7707	asv0495	Bacteria	Firmicutes	Bacilli	Lactobacillales	Lactobacillaceae	Lactobacillus	amylolyticus	0	0	0	0	0	0	0	0	0	0	0	12	47	13	21	44	0	0	0	0	0	0	0	0	0	0	0	0	0	0	0	0	0	0	0	0	0	0	0	0	0
7710	asv0496	Bacteria	Firmicutes	Negativicutes	Veillonellales-Selenomonadales	Veillonellaceae	Veillonella	atypica	0	0	0	0	0	7	0	0	0	0	0	0	24	0	0	0	0	0	0	0	0	4	9	0	0	0	0	0	0	0	0	0	0	0	9	0	0	22	10	0	0
7716	asv0497	Bacteria	Firmicutes	Negativicutes	Veillonellales-Selenomonadales	Veillonellaceae	Veillonella	NA	0	0	0	0	0	0	0	0	0	0	0	12	0	0	15	25	0	3	0	0	0	0	0	0	0	0	0	0	0	0	17	6	0	0	0	0	0	0	0	0	0
7717	asv0498	Bacteria	Firmicutes	Negativicutes	Veillonellales-Selenomonadales	Selenomonadaceae	Selenomonas	sputigena	0	0	0	0	0	0	0	0	0	0	15	0	0	0	0	0	0	0	0	0	0	0	0	0	0	0	0	0	0	0	0	0	0	0	0	0	0	92	0	0	0
7725	asv0499	Bacteria	Firmicutes	Clostridia	Lachnospirales	Lachnospiraceae	NA	NA	0	0	0	0	0	0	0	0	0	0	0	0	0	0	0	0	0	0	0	0	0	0	0	0	0	0	0	0	0	0	0	0	0	0	0	0	0	105	22	1	0
7734	asv0500	Bacteria	Fusobacteriota	Fusobacteriia	Fusobacteriales	Fusobacteriaceae	Fusobacterium	nucleatum	0	0	0	0	0	0	0	0	0	0	0	0	0	0	0	0	0	0	0	0	0	0	0	0	0	0	0	0	0	0	0	0	5	0	0	0	0	0	0	0	0
7740	asv0501	Bacteria	Proteobacteria	Gammaproteobacteria	Burkholderiales	Neisseriaceae	Neisseria	oralis	0	0	0	0	0	0	0	0	0	0	0	0	0	0	0	0	0	0	0	0	0	0	3	7	10	0	9	9	0	0	0	0	0	0	10	0	0	0	0	0	0
7751	asv0502	Bacteria	Proteobacteria	Gammaproteobacteria	Burkholderiales	Neisseriaceae	Neisseria	bacilliformis	0	0	0	0	0	0	0	10	0	0	0	0	0	0	0	0	0	0	0	0	34	19	33	0	0	0	0	0	0	0	0	0	0	0	0	0	0	0	0	0	0
7763	asv0503	Bacteria	Proteobacteria	Gammaproteobacteria	Enterobacterales	Enterobacteriaceae	Enterobacter	hormaechei	0	0	0	0	0	0	0	0	0	0	6	0	0	0	2	0	0	0	0	0	0	0	0	0	0	0	0	0	0	0	0	3	0	0	0	0	0	0	0	0	0
7770	asv0504	Bacteria	Proteobacteria	Gammaproteobacteria	Pasteurellales	Pasteurellaceae	Haemophilus	haemolyticus	18	0	0	0	9	64	0	0	0	0	0	0	0	0	0	0	0	0	0	0	0	0	0	0	0	0	0	0	0	0	0	0	0	0	0	0	0	0	0	0	36
7774	asv0505	Bacteria	Firmicutes	Negativicutes	Veillonellales-Selenomonadales	Selenomonadaceae	Selenomonas	NA	0	0	0	13	0	7	0	5	0	0	0	0	0	0	0	0	0	0	0	10	0	0	0	0	0	0	0	0	0	0	0	0	0	0	3	0	0	17	20	5	0
7777	asv0506	Bacteria	Firmicutes	Bacilli	Bacillales	Planococcaceae	Planococcus	NA	0	0	0	66	0	0	0	0	0	0	0	0	0	0	0	0	0	0	0	0	0	0	0	0	0	0	0	0	0	0	0	0	0	0	0	0	0	0	0	17	0
7787	asv0507	Bacteria	Firmicutes	Negativicutes	Veillonellales-Selenomonadales	Selenomonadaceae	NA	NA	0	0	0	0	0	1	0	0	0	0	0	0	2	0	0	0	0	0	0	0	0	0	0	0	0	9	2	0	10	0	4	4	6	6	8	0	0	0	0	0	0
7803	asv0508	Bacteria	Firmicutes	Bacilli	Mycoplasmatales	Mycoplasmataceae	Mycoplasma	orale	0	0	0	4	0	0	0	0	0	0	14	0	0	0	0	2	0	0	0	0	0	0	7	5	0	3	0	8	0	0	0	7	0	0	0	0	0	0	5	3	0
7812	asv0509	Bacteria	Proteobacteria	Gammaproteobacteria	Burkholderiales	Comamonadaceae	Curvibacter	NA	0	0	0	3	6	0	0	0	3	4	18	0	0	4	0	0	0	0	0	0	0	0	0	0	0	0	0	3	0	0	0	0	0	0	0	0	0	0	0	0	11
7816	asv0510	Bacteria	Firmicutes	Bacilli	Lactobacillales	Lactobacillaceae	Lactobacillus	gasseri	0	0	0	0	0	0	0	0	0	0	0	0	0	0	0	0	0	0	0	0	0	0	0	0	0	0	0	0	0	0	0	0	0	0	0	0	0	0	0	0	0
7822	asv0511	Bacteria	Firmicutes	Negativicutes	Veillonellales-Selenomonadales	Veillonellaceae	Dialister	NA	0	0	0	0	0	0	0	0	0	0	0	19	11	2	48	28	0	0	0	0	0	0	0	0	0	0	0	0	0	0	0	0	0	0	0	0	0	0	0	0	0
7827	asv0512	Bacteria	Proteobacteria	Gammaproteobacteria	Pasteurellales	Pasteurellaceae	Haemophilus	parainfluenzae	0	0	0	0	0	0	0	0	0	0	0	26	7	0	55	28	0	0	0	0	0	0	0	0	0	0	0	0	0	0	0	0	0	0	0	0	0	0	0	0	0
7828	asv0513	Bacteria	Firmicutes	Clostridia	Lachnospirales	Lachnospiraceae	Catonella	morbi	0	0	0	0	0	0	0	0	0	0	0	0	22	0	0	0	0	5	0	0	0	8	0	0	0	0	0	4	0	0	0	13	10	0	0	0	0	0	0	0	0
7836	asv0514	Bacteria	Proteobacteria	Gammaproteobacteria	Pasteurellales	Pasteurellaceae	Haemophilus	virus	0	0	0	0	106	0	0	0	0	0	0	0	0	0	0	0	0	0	0	0	0	0	0	0	0	0	0	0	0	0	0	0	0	0	0	0	0	0	0	0	13
7847	asv0515	Bacteria	Proteobacteria	Gammaproteobacteria	Burkholderiales	Neisseriaceae	Kingella	denitrificans	0	0	0	0	0	0	0	0	1	31	0	0	0	0	8	10	0	0	0	0	0	0	0	0	0	0	0	0	0	0	0	0	0	0	44	0	0	0	14	0	0
7854	asv0516	Bacteria	Firmicutes	Negativicutes	Veillonellales-Selenomonadales	Selenomonadaceae	NA	NA	0	0	0	0	7	0	0	0	0	0	0	0	0	0	6	0	0	0	0	12	0	0	0	5	4	0	0	0	0	0	8	7	0	6	0	0	0	0	0	0	0
7865	asv0517	Bacteria	Firmicutes	Clostridia	Lachnospirales	Lachnospiraceae	Catonella	morbi	0	0	0	0	0	0	0	5	0	3	1	0	0	0	0	0	0	0	0	1	0	0	0	0	0	0	0	0	0	8	18	0	6	7	0	0	0	0	0	0	0
7874	asv0518	Bacteria	Proteobacteria	Gammaproteobacteria	Pasteurellales	Pasteurellaceae	Haemophilus	influenzae	0	0	0	0	0	0	0	0	0	0	0	16	27	34	23	15	4	0	0	0	0	0	0	0	0	0	0	0	0	0	0	0	0	0	0	0	0	0	0	0	0
7880	asv0519	Bacteria	Proteobacteria	Gammaproteobacteria	Pasteurellales	Pasteurellaceae	Aggregatibacter	aphrophilus	0	0	0	0	0	0	0	0	0	0	0	0	0	0	0	0	0	0	0	0	0	0	0	38	10	31	34	10	11	0	0	0	0	0	0	0	0	0	0	0	0
7883	asv0520	Bacteria	Firmicutes	Bacilli	Staphylococcales	Staphylococcaceae	Staphylococcus	hominis	0	0	0	0	10	0	0	0	0	0	0	0	33	46	5	1	0	0	0	0	0	32	0	0	0	0	0	0	0	0	0	0	0	0	0	0	0	0	0	9	0
7892	asv0521	Bacteria	Firmicutes	Negativicutes	Veillonellales-Selenomonadales	Selenomonadaceae	Selenomonas	sputigena	0	0	0	0	0	0	0	0	0	0	0	0	2	0	4	0	0	0	0	0	0	0	0	0	0	0	0	0	0	0	0	0	0	0	0	0	0	113	0	0	0
7903	asv0522	Bacteria	Proteobacteria	Gammaproteobacteria	Burkholderiales	Neisseriaceae	Eikenella	NA	0	0	0	0	0	0	0	0	0	0	0	0	0	0	0	0	0	0	0	0	0	3	14	0	0	16	0	0	0	20	0	3	0	0	9	0	0	0	0	13	0
7914	asv0523	Bacteria	Proteobacteria	Alphaproteobacteria	Rhizobiales	Xanthobacteraceae	Bradyrhizobium	NA	0	0	0	0	0	0	0	0	0	0	12	0	0	0	0	0	0	0	0	0	20	0	3	0	0	12	0	0	0	0	0	0	0	0	0	0	0	0	0	6	0
7925	asv0524	Bacteria	Bacteroidota	Bacteroidia	Flavobacteriales	Weeksellaceae	Bergeyella	NA	0	0	0	0	0	0	0	0	0	13	0	0	0	32	0	0	0	0	0	0	0	0	0	0	0	0	0	0	0	0	0	0	0	0	8	0	0	0	0	16	0
7927	asv0525	Bacteria	Firmicutes	Clostridia	Lachnospirales	Lachnospiraceae	Catonella	morbi	0	0	0	3	3	0	0	0	0	0	7	0	0	0	0	0	0	11	0	0	3	4	4	0	0	0	1	0	0	15	0	17	3	0	0	0	0	0	0	4	0
7928	asv0526	Bacteria	Proteobacteria	Gammaproteobacteria	Burkholderiales	Neisseriaceae	Neisseria	bacilliformis	0	0	0	0	0	0	0	0	0	0	0	0	0	0	0	0	0	9	0	0	0	0	108	0	7	0	0	2	0	0	0	0	0	0	0	0	0	0	0	0	0
7942	asv0527	Bacteria	Firmicutes	Negativicutes	Veillonellales-Selenomonadales	Veillonellaceae	Veillonella	NA	0	0	0	0	0	0	0	0	0	0	0	0	0	0	13	23	0	0	0	0	0	0	0	0	0	0	0	0	0	0	17	0	0	0	0	0	0	0	0	0	0
7954	asv0528	Bacteria	Firmicutes	Clostridia	Lachnospirales	Lachnospiraceae	Catonella	morbi	0	0	0	0	0	0	0	0	0	0	0	0	0	0	0	0	0	0	0	0	0	0	0	12	0	0	0	8	0	0	0	0	0	0	6	0	0	0	6	0	0
7962	asv0529	Bacteria	Firmicutes	Clostridia	Lachnospirales	Lachnospiraceae	Butyrivibrio	NA	0	0	0	0	0	0	15	0	0	0	0	0	0	0	0	0	0	0	0	0	0	0	0	0	0	0	24	0	0	0	0	13	12	22	2	0	0	9	0	0	0
7982	asv0530	Bacteria	Campilobacterota	Campylobacteria	Campylobacterales	Campylobacteraceae	Campylobacter	showae	0	0	0	0	0	0	33	59	11	30	4	0	0	0	0	0	0	0	0	0	0	0	0	0	0	0	0	0	0	0	0	0	0	0	0	0	0	0	0	0	0
7987	asv0531	Bacteria	Actinobacteriota	Actinobacteria	Actinomycetales	Actinomycetaceae	Actinomyces	graevenitzii	0	0	0	0	0	0	0	0	0	0	0	23	0	0	13	0	0	0	0	0	0	0	0	37	0	0	47	0	0	0	0	0	0	0	0	0	0	0	0	0	0
7993	asv0532	Bacteria	Firmicutes	Clostridia	Lachnospirales	Lachnospiraceae	Catonella	morbi	0	0	0	0	0	0	0	0	0	3	0	0	0	0	0	0	0	0	0	0	0	0	0	0	25	0	0	7	0	0	0	0	0	0	3	0	0	0	0	8	0
7997	asv0533	Bacteria	Proteobacteria	Gammaproteobacteria	Pseudomonadales	Pseudomonadaceae	Pseudomonas	azotoformans	0	0	0	2	8	0	4	0	0	0	0	0	5	2	11	0	3	1	11	13	0	0	0	0	0	0	0	0	4	16	0	5	0	0	0	0	0	0	0	3	0
8005	asv0534	Bacteria	Fusobacteriota	Fusobacteriia	Fusobacteriales	Fusobacteriaceae	Fusobacterium	nucleatum	0	0	0	0	0	0	0	0	11	0	0	0	0	0	0	0	0	0	0	0	0	0	4	0	0	0	0	0	0	0	0	4	0	0	0	0	0	0	0	0	0
8006	asv0535	Bacteria	Patescibacteria	Saccharimonadia	Saccharimonadales	Saccharimonadaceae	Candidatus Saccharimonas	NA	9	0	3	0	5	0	0	0	0	0	0	0	0	0	3	0	0	0	0	0	0	0	0	0	0	0	0	22	9	0	0	0	0	0	0	0	0	0	0	0	13
8008	asv0536	Bacteria	Firmicutes	Clostridia	Peptococcales	Peptococcaceae	Peptococcus	NA	0	0	0	0	0	0	13	0	10	0	23	0	0	0	0	0	0	0	0	0	4	0	0	0	0	0	0	0	0	12	0	5	0	0	0	0	0	0	0	0	0
8013	asv0537	Bacteria	Bacteroidota	Bacteroidia	Bacteroidales	Porphyromonadaceae	Porphyromonas	pasteri	3	0	0	2	0	0	3	0	1	0	0	5	0	0	0	9	0	0	4	0	0	0	0	0	6	0	0	0	0	23	0	3	0	0	6	0	0	4	0	1	0
8020	asv0538	Bacteria	Firmicutes	Bacilli	Lactobacillales	Lactobacillaceae	Lactobacillus	frumenti	0	0	0	0	0	0	0	0	0	0	0	0	11	23	43	35	0	0	0	0	0	0	0	0	0	0	0	0	0	0	0	0	0	0	0	0	0	0	0	0	0
8031	asv0539	Bacteria	Firmicutes	Clostridia	Lachnospirales	Lachnospiraceae	Oribacterium	NA	0	0	0	0	0	0	0	0	0	0	0	0	0	0	0	0	0	7	0	0	0	0	0	0	0	0	0	0	0	0	0	0	0	0	0	0	0	0	0	0	0
8037	asv0540	Bacteria	Firmicutes	Clostridia	Lachnospirales	Lachnospiraceae	Lachnoanaerobaculum	NA	0	0	0	0	0	0	0	0	0	0	0	0	0	0	0	0	0	19	0	0	0	0	0	0	0	0	0	0	0	0	0	0	0	0	0	0	0	72	23	8	0
8038	asv0541	Bacteria	Actinobacteriota	Actinobacteria	Actinomycetales	Actinomycetaceae	Actinomyces	NA	0	0	0	0	0	0	17	25	17	6	3	0	0	0	0	0	0	0	0	0	0	0	0	18	20	7	8	5	0	0	0	0	0	0	0	0	0	0	0	0	0
8050	asv0542	Bacteria	Bacteroidota	Bacteroidia	Flavobacteriales	Flavobacteriaceae	Capnocytophaga	granulosa	0	0	0	0	17	5	0	0	0	0	10	0	0	0	0	0	0	0	0	0	0	0	0	0	0	0	0	0	0	18	0	0	0	0	5	0	0	10	9	4	0
8056	asv0543	Bacteria	Bacteroidota	Bacteroidia	Bacteroidales	Prevotellaceae	Alloprevotella	NA	0	0	0	0	10	0	0	0	0	0	0	4	2	0	12	8	0	0	4	0	4	0	0	0	0	0	0	0	0	11	0	12	6	0	0	0	0	0	0	0	0
8065	asv0544	Bacteria	Firmicutes	Negativicutes	Veillonellales-Selenomonadales	Selenomonadaceae	Centipeda	NA	0	0	0	0	0	0	0	0	0	0	0	6	0	0	0	0	0	0	8	0	0	0	0	0	0	0	0	0	0	10	0	0	23	13	0	0	0	0	0	0	0
8071	asv0545	Bacteria	Firmicutes	Clostridia	Lachnospirales	Lachnospiraceae	Oribacterium	sinus	0	0	0	0	0	0	0	0	0	11	0	0	0	0	0	0	0	0	0	0	0	0	0	0	0	0	0	0	0	0	0	0	0	0	0	0	0	0	0	15	0
8082	asv0546	Bacteria	Bacteroidota	Bacteroidia	Bacteroidales	Prevotellaceae	Prevotella	oris	0	0	0	0	3	0	0	0	0	17	16	0	0	1	0	0	4	0	0	0	0	0	0	0	0	3	0	3	0	0	0	5	0	5	0	0	0	0	2	4	0
8093	asv0547	Bacteria	Spirochaetota	Spirochaetia	Spirochaetales	Spirochaetaceae	Treponema	amylovorum	0	0	0	0	0	0	0	0	0	0	4	0	0	0	0	0	0	0	0	0	0	7	0	0	0	0	0	13	15	0	0	0	0	0	6	0	0	14	0	5	0
8098	asv0548	Bacteria	Bacteroidota	Bacteroidia	Flavobacteriales	Weeksellaceae	Bergeyella	NA	1	0	0	0	0	0	0	0	0	0	0	0	0	5	0	0	0	0	0	0	0	0	0	0	0	0	0	0	0	0	0	0	0	0	0	0	0	0	0	0	0
8108	asv0549	Bacteria	Firmicutes	Negativicutes	Veillonellales-Selenomonadales	Veillonellaceae	Veillonella	NA	0	0	0	0	0	0	0	0	0	0	4	0	0	0	0	0	37	0	0	11	0	0	0	0	0	0	0	0	0	7	8	18	9	6	0	0	0	0	0	0	0
8111	asv0550	Bacteria	Proteobacteria	Gammaproteobacteria	Pasteurellales	Pasteurellaceae	Aggregatibacter	aphrophilus	0	0	0	0	0	0	0	0	0	0	0	0	0	0	0	0	0	0	0	0	0	0	0	30	4	19	42	14	0	0	0	0	0	0	0	0	0	0	0	0	0
8121	asv0551	Bacteria	Firmicutes	Negativicutes	Veillonellales-Selenomonadales	Selenomonadaceae	Selenomonas	NA	0	0	0	0	0	0	0	0	0	0	0	2	0	0	0	0	11	0	0	12	0	0	0	0	0	0	0	0	0	0	0	0	0	0	0	0	0	89	0	7	0
8122	asv0552	Bacteria	Patescibacteria	Saccharimonadia	Saccharimonadales	NA	NA	NA	0	0	0	0	0	0	0	0	0	0	8	0	0	2	0	0	0	0	0	0	0	0	0	0	0	0	0	0	0	14	7	0	9	9	0	0	0	0	11	0	0
8131	asv0553	Bacteria	Firmicutes	Clostridia	Lachnospirales	Lachnospiraceae	Catonella	morbi	10	0	0	0	7	0	0	0	6	14	6	0	0	0	0	0	0	0	0	0	0	0	0	0	0	0	0	0	0	0	0	0	0	0	0	0	0	0	0	0	0
8139	asv0554	Bacteria	Firmicutes	Negativicutes	Veillonellales-Selenomonadales	Veillonellaceae	Veillonella	NA	0	0	0	0	0	0	0	0	0	0	0	0	0	0	0	0	0	0	4	0	0	0	0	0	0	10	0	0	0	0	16	0	0	4	0	0	0	0	0	0	0
8150	asv0555	Bacteria	Actinobacteriota	Actinobacteria	Actinomycetales	Actinomycetaceae	Actinomyces	bouchesdurhonensis	0	0	0	0	0	0	30	0	19	0	0	0	5	0	9	9	0	0	0	0	0	0	0	0	0	0	0	0	0	0	1	7	4	0	0	0	0	0	0	0	0
8162	asv0556	Bacteria	Patescibacteria	Saccharimonadia	Saccharimonadales	Saccharimonadaceae	Candidatus Saccharimonas	NA	0	0	0	0	0	0	19	19	8	21	0	0	0	0	0	0	0	0	9	0	9	4	7	0	0	0	0	0	0	12	0	0	0	0	0	0	0	0	0	0	0
8174	asv0557	Bacteria	Firmicutes	Bacilli	Bacillales	Bacillaceae	Geobacillus	NA	0	0	0	0	0	0	0	0	0	0	0	0	6	21	0	0	0	0	0	0	0	0	8	0	0	0	0	12	18	0	0	0	8	20	0	0	0	0	0	0	0
8175	asv0558	Bacteria	Proteobacteria	Alphaproteobacteria	Rhizobiales	Xanthobacteraceae	Afipia	NA	0	0	0	0	0	0	0	0	0	15	12	0	0	0	0	0	0	0	0	0	0	6	0	0	0	0	0	0	0	0	0	0	6	0	0	0	0	0	0	0	0
8183	asv0559	Bacteria	Firmicutes	Clostridia	Lachnospirales	Lachnospiraceae	Catonella	morbi	0	0	0	0	0	0	0	0	0	0	0	0	0	0	0	0	0	0	0	0	0	0	0	0	0	0	15	6	0	0	0	0	0	0	0	0	0	0	1	0	0
8186	asv0560	Bacteria	Firmicutes	Clostridia	Lachnospirales	Lachnospiraceae	Catonella	morbi	0	0	0	0	0	0	8	19	11	20	10	0	0	0	0	0	0	0	0	0	0	0	0	0	0	0	0	0	0	0	0	0	0	0	0	0	0	0	0	0	0
8194	asv0561	Bacteria	Spirochaetota	Spirochaetia	Spirochaetales	Spirochaetaceae	Treponema	socranskii	0	0	0	0	0	0	0	0	0	0	0	0	0	0	0	0	0	0	0	0	0	0	0	0	0	0	0	0	0	0	0	0	0	0	0	0	0	0	0	0	0
8196	asv0562	Bacteria	Bacteroidota	Bacteroidia	Bacteroidales	Prevotellaceae	Prevotella	NA	0	0	0	0	0	0	0	0	0	0	0	3	0	0	19	0	0	0	0	0	0	0	1	0	0	0	1	0	0	0	0	0	0	6	0	0	0	0	5	0	0
8198	asv0563	Bacteria	Firmicutes	Negativicutes	Veillonellales-Selenomonadales	Selenomonadaceae	Selenomonas	NA	0	0	0	0	0	0	0	0	0	10	0	0	0	0	0	0	0	0	0	0	0	0	0	0	0	0	7	0	0	0	0	0	0	5	0	0	0	1	0	0	0
8200	asv0564	Bacteria	Firmicutes	Bacilli	Lactobacillales	Streptococcaceae	Streptococcus	mitis	0	0	0	0	0	1	0	0	0	0	0	0	0	0	0	0	0	0	0	0	33	12	26	0	0	0	0	0	0	0	25	0	7	7	0	0	0	0	0	0	0
8210	asv0565	Bacteria	Firmicutes	Clostridia	Peptostreptococcales-Tissierellales	Peptoniphilus	NA	NA	2	0	0	0	0	0	0	0	0	0	0	0	0	0	11	0	7	18	0	0	0	6	6	0	0	0	0	0	0	0	0	0	0	0	0	0	0	0	0	0	0
8219	asv0566	Bacteria	Firmicutes	Clostridia	Lachnospirales	Lachnospiraceae	Stomatobaculum	NA	0	0	0	0	0	0	17	0	5	0	0	0	0	0	0	0	16	7	0	0	0	0	0	0	0	0	0	0	0	0	0	15	12	7	0	0	0	0	0	7	0
8230	asv0567	Bacteria	Proteobacteria	Gammaproteobacteria	Pasteurellales	Pasteurellaceae	Aggregatibacter	NA	0	0	0	0	0	0	0	0	0	0	0	0	0	0	0	0	0	25	0	0	28	14	32	0	0	0	0	0	0	0	0	0	0	0	0	0	0	0	0	0	0
8243	asv0568	Bacteria	Firmicutes	Negativicutes	Veillonellales-Selenomonadales	Veillonellaceae	Dialister	invisus	0	0	0	0	0	0	0	0	0	0	0	0	0	0	0	0	0	6	0	0	9	0	7	0	0	0	0	0	0	0	0	0	0	0	2	0	0	0	0	0	0
8244	asv0569	Bacteria	Actinobacteriota	Actinobacteria	Actinomycetales	Actinomycetaceae	Actinomyces	NA	0	0	0	0	0	0	0	0	0	0	0	0	0	0	0	0	0	15	0	0	16	0	0	32	17	10	11	0	0	0	0	0	0	0	0	0	0	0	0	0	0
8254	asv0570	Bacteria	Actinobacteriota	Actinobacteria	Actinomycetales	Actinomycetaceae	Actinomyces	NA	0	0	0	0	0	0	0	0	0	0	0	24	10	16	21	17	0	0	0	0	0	0	0	0	0	0	0	0	0	0	0	0	0	0	6	0	0	17	0	12	0
8262	asv0571	Bacteria	Proteobacteria	Gammaproteobacteria	Pasteurellales	Pasteurellaceae	Aggregatibacter	NA	0	0	0	0	0	0	0	0	0	0	0	3	0	0	2	3	0	0	0	0	0	5	0	0	0	0	0	0	0	0	1	0	0	0	18	0	7	12	0	0	0
8265	asv0572	Bacteria	Bacteroidota	Bacteroidia	Flavobacteriales	Weeksellaceae	Bergeyella	NA	0	0	0	0	0	0	0	0	0	0	0	1	0	0	0	0	0	0	0	0	0	0	0	0	0	0	0	0	0	0	0	0	0	0	0	0	0	0	0	0	0
8268	asv0573	Bacteria	Actinobacteriota	Actinobacteria	Actinomycetales	Actinomycetaceae	Actinomyces	NA	47	0	9	8	23	5	0	0	0	0	0	0	0	0	0	0	0	0	0	0	0	0	0	0	0	0	6	0	0	0	0	0	0	0	0	0	0	0	0	0	55
8280	asv0574	Bacteria	Proteobacteria	Gammaproteobacteria	Pasteurellales	Pasteurellaceae	Aggregatibacter	segnis	0	0	0	0	0	0	0	0	0	0	0	0	0	0	29	0	0	0	0	0	0	0	0	22	17	26	28	0	0	0	0	0	0	0	0	0	0	0	0	0	0
8285	asv0575	Bacteria	Bacteroidota	Bacteroidia	Bacteroidales	Prevotellaceae	Alloprevotella	NA	0	0	0	8	0	0	0	0	0	0	0	0	16	15	0	7	0	0	0	15	0	0	0	0	0	0	0	0	0	0	5	0	0	0	0	0	0	0	8	10	0
8287	asv0576	Bacteria	Firmicutes	Negativicutes	Veillonellales-Selenomonadales	Veillonellaceae	Veillonella	NA	0	0	0	0	0	0	0	0	0	0	0	5	11	0	22	10	0	0	0	0	0	0	0	12	0	6	16	3	0	0	0	0	0	0	0	0	0	0	0	0	0
8288	asv0577	Bacteria	Spirochaetota	Spirochaetia	Spirochaetales	Spirochaetaceae	Treponema	socranskii	0	0	0	0	0	1	2	0	0	0	0	1	0	0	0	0	0	0	15	0	0	0	0	0	0	16	0	8	0	0	8	10	0	0	0	0	0	0	0	17	0
8293	asv0578	Bacteria	Firmicutes	Negativicutes	Veillonellales-Selenomonadales	Selenomonadaceae	Selenomonas	NA	0	0	0	0	0	0	0	0	0	0	5	0	0	0	0	0	0	9	0	4	0	0	0	0	0	0	0	13	0	0	2	4	20	10	0	0	0	0	0	0	0
8295	asv0579	Bacteria	Firmicutes	Negativicutes	Veillonellales-Selenomonadales	Veillonellaceae	Megasphaera	micronuciformis	0	0	0	0	0	0	0	0	0	0	0	0	0	0	0	0	0	0	0	0	0	0	0	13	0	29	58	14	0	0	0	0	0	0	0	0	0	0	0	0	0
8306	asv0580	Bacteria	Firmicutes	Negativicutes	Veillonellales-Selenomonadales	Selenomonadaceae	Centipeda	NA	0	0	0	0	3	0	1	0	0	0	1	0	0	0	3	0	0	0	0	0	0	0	0	0	0	0	0	0	0	0	2	17	42	14	0	0	0	0	14	0	0
8317	asv0581	Bacteria	Proteobacteria	Gammaproteobacteria	Pasteurellales	Pasteurellaceae	Aggregatibacter	aphrophilus	0	0	0	0	0	0	0	0	0	0	0	0	0	0	0	0	0	0	0	0	0	0	0	19	20	14	26	27	0	0	0	0	0	0	0	0	0	0	0	0	0
8327	asv0582	Bacteria	Proteobacteria	Gammaproteobacteria	Pasteurellales	Pasteurellaceae	Aggregatibacter	segnis	0	0	0	0	0	0	0	0	0	0	0	12	10	9	48	25	0	0	0	0	0	0	0	0	0	0	0	0	0	0	0	0	0	0	0	0	0	0	0	0	0
8332	asv0583	Bacteria	Proteobacteria	Gammaproteobacteria	Pasteurellales	Pasteurellaceae	Aggregatibacter	NA	0	0	0	0	0	0	0	0	0	0	0	0	0	0	0	0	0	11	0	7	0	0	0	0	0	0	0	14	0	0	13	5	4	8	0	0	0	0	0	0	0
8341	asv0584	Bacteria	Firmicutes	Clostridia	Lachnospirales	Lachnospiraceae	Stomatobaculum	NA	0	0	0	0	0	0	0	0	0	0	0	0	0	0	0	0	0	0	0	0	0	0	0	0	0	0	0	0	0	0	0	0	0	0	30	0	0	2	10	18	0
8347	asv0585	Bacteria	Firmicutes	Bacilli	Staphylococcales	Gemellaceae	Gemella	haemolysans	0	0	0	0	4	0	0	0	0	0	0	0	0	0	0	0	0	0	0	0	46	18	17	0	0	0	14	0	0	0	0	0	0	0	0	0	0	0	0	0	9
8354	asv0586	Bacteria	Bacteroidota	Bacteroidia	Bacteroidales	Prevotellaceae	Prevotella	melaninogenica	0	0	0	0	0	0	0	0	0	0	0	0	14	0	0	0	0	0	0	6	0	0	0	0	0	0	0	0	0	0	0	0	0	0	0	0	0	47	0	0	0
8358	asv0587	Bacteria	Proteobacteria	Gammaproteobacteria	Burkholderiales	Neisseriaceae	Neisseria	bacilliformis	0	0	0	0	1	0	0	0	0	0	0	0	0	0	0	0	0	1	0	0	0	5	55	3	0	13	16	0	0	0	0	0	0	0	0	0	0	0	0	0	0
8360	asv0588	Bacteria	Proteobacteria	Gammaproteobacteria	Pasteurellales	Pasteurellaceae	Aggregatibacter	NA	0	0	0	0	0	3	0	0	0	0	4	2	0	0	4	2	0	0	0	0	0	4	0	0	0	0	0	0	0	0	0	0	0	0	16	0	4	10	0	0	0
8366	asv0589	Bacteria	Bacteroidota	Bacteroidia	Bacteroidales	Prevotellaceae	Prevotella	oris	0	0	0	0	1	0	4	0	0	7	9	0	2	1	0	0	2	0	0	3	0	0	5	0	0	0	0	5	0	0	0	13	0	0	0	0	0	0	0	5	0
8382	asv0590	Bacteria	Firmicutes	Clostridia	Peptostreptococcales-Tissierellales	Parvimonas	NA	NA	0	0	0	0	0	0	0	0	0	0	0	0	0	0	0	0	0	26	5	0	36	17	21	0	0	0	0	0	0	0	0	0	0	0	0	0	0	0	0	0	0
8394	asv0591	Bacteria	Firmicutes	Bacilli	Staphylococcales	Staphylococcaceae	Staphylococcus	hominis	0	0	0	0	0	0	0	0	0	0	0	0	25	6	0	0	0	24	0	0	0	11	0	0	0	0	0	0	0	0	0	0	0	0	0	0	0	0	0	10	0
8404	asv0592	Bacteria	Bacteroidota	Bacteroidia	Bacteroidales	Prevotellaceae	Prevotella	salivae	0	0	0	0	0	0	0	0	0	16	0	11	0	16	7	10	0	0	0	0	10	0	0	0	0	0	0	0	0	0	0	0	0	0	0	0	0	0	0	0	0
8410	asv0593	Bacteria	Campilobacterota	Campylobacteria	Campylobacterales	Campylobacteraceae	Campylobacter	concisus	0	0	0	0	0	0	19	40	18	13	9	0	0	0	0	0	0	0	0	0	4	0	1	0	0	0	0	0	0	0	0	0	0	0	0	0	0	0	0	0	0
8411	asv0594	Bacteria	Spirochaetota	Spirochaetia	Spirochaetales	Spirochaetaceae	Treponema	vincentii	0	0	0	0	0	0	5	0	0	0	8	0	0	0	0	0	0	0	0	0	0	0	0	0	0	0	0	0	0	0	0	0	0	0	24	0	0	17	7	10	0
8417	asv0595	Bacteria	Firmicutes	Clostridia	Lachnospirales	Lachnospiraceae	Stomatobaculum	NA	0	0	0	0	0	0	0	0	0	0	0	0	0	0	0	0	0	0	0	0	0	0	0	0	0	0	0	0	15	0	5	8	13	15	0	0	0	0	0	0	0
8426	asv0596	Bacteria	Bacteroidota	Bacteroidia	Bacteroidales	Prevotellaceae	Prevotella	jejuni	0	0	0	0	0	0	0	0	0	0	1	0	0	0	0	0	0	0	0	0	0	0	8	0	11	0	3	0	0	0	3	0	4	0	0	0	0	0	0	0	0
8431	asv0597	Bacteria	Firmicutes	Clostridia	Lachnospirales	Lachnospiraceae	Oribacterium	sinus	10	0	5	0	2	0	0	0	5	6	0	0	0	0	0	0	0	12	0	0	0	0	16	0	0	7	0	5	0	1	4	0	0	0	22	0	0	10	3	8	17
8439	asv0598	Bacteria	Firmicutes	Negativicutes	Veillonellales-Selenomonadales	Selenomonadaceae	NA	NA	0	0	0	0	0	12	0	0	0	0	0	0	0	0	0	0	13	0	0	0	0	0	0	5	0	0	0	0	0	0	0	0	0	0	14	0	0	0	15	16	0
8440	asv0599	Bacteria	Bacteroidota	Bacteroidia	Bacteroidales	Prevotellaceae	Prevotella	salivae	0	0	0	0	0	0	0	0	0	0	0	0	16	0	0	9	0	0	2	0	0	0	0	0	0	0	0	0	0	0	15	12	0	4	0	0	0	0	0	24	0
8444	asv0600	Bacteria	Actinobacteriota	Actinobacteria	Micrococcales	Micrococcaceae	Kocuria	palustris	0	0	0	0	0	2	0	0	0	0	7	3	0	0	7	0	8	0	0	0	0	28	0	0	0	0	0	0	0	0	0	0	0	10	0	0	0	0	0	0	0
8457	asv0601	Bacteria	Firmicutes	Clostridia	Lachnospirales	Lachnospiraceae	Oribacterium	sinus	0	2	0	0	1	0	0	0	0	0	3	0	0	0	0	1	0	0	0	0	0	0	0	4	0	9	1	0	0	0	4	0	0	0	0	0	0	0	0	0	8
8468	asv0602	Bacteria	Firmicutes	Bacilli	Lactobacillales	Streptococcaceae	Lactococcus	lactis	0	0	0	0	0	0	0	0	0	0	7	0	4	0	0	2	0	4	0	1	0	0	0	0	0	0	0	0	0	0	0	0	0	0	0	0	0	0	5	9	0
8479	asv0603	Bacteria	Actinobacteriota	Actinobacteria	Actinomycetales	Actinomycetaceae	Actinomyces	NA	0	0	0	0	0	0	0	0	0	0	0	0	1	0	0	0	0	0	0	1	0	0	0	0	0	0	4	0	0	0	0	0	0	0	31	0	0	10	6	20	0
8490	asv0604	Bacteria	Firmicutes	Bacilli	Lactobacillales	Lactobacillaceae	Lactobacillus	vaginalis	0	0	0	0	0	0	0	0	0	0	0	3	0	0	0	0	0	0	0	0	0	0	0	0	0	0	0	0	0	0	0	0	0	0	0	0	0	0	0	0	0
8496	asv0605	Bacteria	Actinobacteriota	Actinobacteria	Actinomycetales	Actinomycetaceae	Actinomyces	graevenitzii	0	0	0	0	0	4	3	0	0	0	0	0	0	26	0	0	0	0	0	0	0	3	2	0	0	0	0	0	0	0	0	0	6	0	0	0	0	0	0	0	0
8501	asv0606	Bacteria	Firmicutes	Bacilli	Lactobacillales	Streptococcaceae	Streptococcus	infantis	1	0	0	0	0	0	0	0	0	0	0	0	0	0	2	0	0	0	0	0	0	0	0	0	0	0	0	28	8	0	0	4	7	0	0	0	0	0	0	0	0
8505	asv0607	Bacteria	Firmicutes	Clostridia	Peptostreptococcales-Tissierellales	Peptostreptococcaceae	Peptostreptococcus	stomatis	0	0	0	0	0	0	10	21	14	19	0	0	0	0	0	0	0	0	0	0	0	0	0	0	0	0	0	0	0	0	0	0	0	0	0	0	0	3	0	0	0
8512	asv0608	Bacteria	Actinobacteriota	Actinobacteria	Actinomycetales	Actinomycetaceae	Actinomyces	NA	0	0	0	0	0	0	0	0	0	0	14	0	0	0	0	0	0	0	0	0	0	0	0	0	0	0	0	0	0	0	0	0	0	0	0	0	0	0	0	0	0
8524	asv0609	Bacteria	Proteobacteria	Gammaproteobacteria	Pasteurellales	Pasteurellaceae	Aggregatibacter	aphrophilus	0	0	0	0	0	0	0	0	1	0	8	0	0	0	0	9	17	0	0	0	0	0	0	0	0	9	0	7	0	0	14	0	7	0	0	0	0	0	0	0	0
8528	asv0610	Bacteria	Firmicutes	Negativicutes	Veillonellales-Selenomonadales	Selenomonadaceae	Selenomonas	sputigena	0	0	0	0	4	0	0	0	6	5	11	0	0	0	0	0	0	0	0	0	0	0	0	0	0	11	0	0	0	0	0	0	0	0	0	0	0	0	0	0	0
8530	asv0611	Bacteria	Bacteroidota	Bacteroidia	Bacteroidales	Tannerellaceae	Tannerella	NA	0	0	0	0	0	0	0	0	0	0	0	0	0	0	0	0	0	0	0	0	0	0	0	0	0	0	0	0	0	0	0	0	0	0	0	0	0	0	0	0	0
8539	asv0612	Bacteria	Bacteroidota	Bacteroidia	Bacteroidales	Prevotellaceae	Prevotella	jejuni	0	0	0	2	0	0	1	0	0	4	10	0	0	0	0	0	0	0	0	0	0	0	0	0	0	0	0	0	0	0	0	0	0	0	0	0	0	0	0	0	0
8547	asv0613	Bacteria	Bacteroidota	Bacteroidia	Flavobacteriales	Weeksellaceae	Bergeyella	NA	5	0	101	0	0	0	0	0	0	0	0	0	0	0	0	0	0	0	0	0	0	0	0	0	0	0	0	0	0	0	0	0	0	0	0	0	0	0	0	0	8
8554	asv0614	Bacteria	Patescibacteria	Gracilibacteria	Absconditabacteriales (SR1)	NA	NA	NA	0	0	0	0	0	0	30	22	37	13	7	0	0	0	0	0	0	0	0	0	0	0	0	0	0	0	0	0	0	0	0	0	0	0	7	0	0	0	0	0	0
8565	asv0615	Bacteria	Proteobacteria	Gammaproteobacteria	Burkholderiales	Neisseriaceae	Neisseria	sicca	0	0	0	0	0	0	0	0	0	0	0	0	0	0	0	0	0	0	0	0	0	0	0	20	8	29	34	0	0	0	0	0	0	0	0	0	0	0	0	0	0
8576	asv0616	Bacteria	Campilobacterota	Campylobacteria	Campylobacterales	Helicobacteraceae	Helicobacter	pylori	0	0	0	0	0	0	0	0	0	0	0	0	0	0	0	0	0	0	0	0	0	0	0	0	0	0	0	0	0	0	0	0	0	0	0	40	34	0	0	0	0
8587	asv0617	Bacteria	Firmicutes	Negativicutes	Veillonellales-Selenomonadales	Veillonellaceae	Veillonella	NA	0	0	0	0	0	0	0	0	0	7	0	0	0	11	0	9	0	0	0	0	0	0	0	0	0	12	0	15	0	0	0	0	0	0	0	0	0	0	0	0	0
8590	asv0618	Bacteria	Firmicutes	Bacilli	Staphylococcales	Staphylococcaceae	Staphylococcus	caprae	0	0	0	0	0	0	0	0	0	0	19	0	0	11	0	11	45	0	0	0	0	0	0	0	0	0	0	0	0	0	0	0	0	0	0	0	0	0	0	0	0
8597	asv0619	Bacteria	Firmicutes	Bacilli	Lactobacillales	Streptococcaceae	Streptococcus	NA	0	0	0	0	1	5	0	0	0	0	0	0	0	0	0	0	0	0	0	0	0	0	0	11	0	0	73	0	0	0	0	0	0	0	0	0	0	0	0	0	18
8603	asv0620	Bacteria	Firmicutes	Bacilli	Mycoplasmatales	Mycoplasmataceae	Mycoplasma	orale	0	0	0	0	0	0	29	43	37	13	0	0	0	0	0	0	0	0	0	0	0	0	0	0	0	0	0	0	0	0	0	0	0	0	0	0	0	0	0	0	0
8609	asv0621	Bacteria	Firmicutes	Clostridia	Lachnospirales	Lachnospiraceae	Oribacterium	sinus	0	0	0	0	2	0	0	0	0	0	13	0	0	1	0	1	0	0	0	0	0	0	0	8	0	17	14	7	0	0	10	0	0	0	0	0	0	0	0	0	11
8613	asv0622	Bacteria	Firmicutes	Bacilli	NA	NA	NA	NA	0	0	0	0	0	0	0	0	0	0	0	87	7	10	16	5	0	0	0	0	0	0	0	0	0	0	0	0	0	0	0	0	0	0	0	0	0	0	0	0	0
8614	asv0623	Bacteria	Bacteroidota	Bacteroidia	Bacteroidales	Prevotellaceae	Prevotella	NA	0	0	0	0	0	0	0	0	0	0	0	0	0	0	0	0	0	11	0	0	7	0	0	0	0	0	0	0	0	0	15	13	0	15	0	0	0	0	0	0	0
8620	asv0624	Bacteria	Proteobacteria	Gammaproteobacteria	Pasteurellales	Pasteurellaceae	Haemophilus	haemolyticus	0	0	0	0	0	0	0	0	0	0	0	0	0	0	0	0	0	27	0	0	23	15	12	0	0	0	0	0	0	0	0	0	0	0	0	0	0	0	0	0	0
8628	asv0625	Bacteria	Firmicutes	Bacilli	Lactobacillales	P5D1-392	NA	NA	0	0	0	1	0	0	0	0	0	0	0	0	0	0	0	0	0	0	0	0	0	0	0	0	11	22	15	0	0	0	13	0	0	0	0	0	0	0	0	0	0
8639	asv0626	Bacteria	Firmicutes	Negativicutes	Veillonellales-Selenomonadales	Veillonellaceae	Veillonella	NA	14	0	0	3	0	0	0	0	0	0	0	0	0	0	0	0	0	0	0	0	0	0	0	0	0	0	0	0	0	0	0	0	0	0	0	0	0	0	0	0	0
8649	asv0627	Bacteria	Firmicutes	Negativicutes	Veillonellales-Selenomonadales	Selenomonadaceae	Centipeda	NA	0	0	0	0	3	0	0	0	0	6	10	0	0	0	0	0	0	0	0	0	0	0	0	9	0	0	1	16	0	0	0	0	0	0	9	0	0	0	2	0	0
8661	asv0628	Bacteria	Proteobacteria	Alphaproteobacteria	Sphingomonadales	Sphingomonadaceae	Sphingomonas	sanguinis	0	0	0	0	0	0	0	0	0	0	0	0	0	0	0	0	0	0	0	0	0	0	0	0	0	0	0	0	0	0	0	0	0	0	3	0	0	0	0	0	0
8663	asv0629	Bacteria	Campilobacterota	Campylobacteria	Campylobacterales	Campylobacteraceae	Campylobacter	NA	0	0	0	0	0	0	16	19	32	0	8	0	0	0	0	0	0	0	0	0	0	0	0	0	0	0	0	0	0	0	0	0	0	0	0	0	0	0	0	0	0
8676	asv0630	Bacteria	Bacteroidota	Bacteroidia	Bacteroidales	Prevotellaceae	Prevotella	oris	0	0	0	5	7	6	0	0	0	0	0	4	0	0	0	0	0	0	0	10	0	0	0	0	0	0	0	0	1	0	0	0	0	0	0	0	0	3	1	0	0
8680	asv0631	Bacteria	Proteobacteria	Gammaproteobacteria	Pasteurellales	Pasteurellaceae	Haemophilus	parainfluenzae	0	0	0	0	0	0	0	0	0	0	0	0	0	0	0	0	0	0	0	0	0	0	0	19	15	22	15	10	0	0	0	0	0	0	0	0	0	0	0	0	0
8686	asv0632	Bacteria	Actinobacteriota	Actinobacteria	Corynebacteriales	Corynebacteriaceae	Corynebacterium	tuberculostearicum	0	0	0	0	0	0	0	0	0	0	0	18	4	0	0	3	18	0	0	0	0	0	0	0	0	0	0	0	0	0	0	0	0	0	0	0	0	0	2	8	0
8687	asv0633	Bacteria	Patescibacteria	Saccharimonadia	Saccharimonadales	Saccharimonadaceae	Candidatus Saccharimonas	NA	0	0	0	0	0	0	12	0	13	17	10	0	0	0	0	0	0	0	0	0	0	0	0	0	10	0	0	0	0	0	0	0	0	0	0	0	0	18	0	0	0
8713	asv0634	Bacteria	Firmicutes	Bacilli	Bacillales	Bacillaceae	Aeribacillus	pallidus	0	0	0	0	0	0	0	0	0	7	0	0	0	0	0	13	6	0	0	0	0	0	0	0	0	0	0	0	0	0	0	0	0	0	0	0	0	0	3	0	0
8724	asv0635	Bacteria	Bacteroidota	Bacteroidia	Bacteroidales	Porphyromonadaceae	Porphyromonas	gingivalis	0	0	0	0	0	0	15	13	15	0	0	39	4	0	23	11	0	0	0	0	0	0	0	0	0	0	0	0	0	0	0	0	0	0	0	0	0	0	0	0	0
8731	asv0636	Bacteria	Actinobacteriota	Actinobacteria	Micrococcales	NA	NA	NA	0	0	0	0	1	0	1	0	0	2	0	1	2	3	0	3	5	1	1	1	0	1	0	1	2	1	0	3	0	2	1	6	2	1	1	0	0	0	2	0	1
8732	asv0637	Bacteria	Firmicutes	Clostridia	Lachnospirales	Lachnospiraceae	Johnsonella	NA	0	0	0	4	9	0	10	0	0	10	0	0	0	15	0	0	0	0	8	0	0	5	4	0	0	6	0	0	4	0	0	0	0	0	0	0	0	0	0	0	0
8737	asv0638	Bacteria	Firmicutes	Bacilli	Lactobacillales	Carnobacteriaceae	Alloiococcus	NA	0	0	0	0	0	0	0	0	0	0	0	0	0	0	0	0	0	0	0	0	0	72	0	0	0	0	0	0	0	0	0	0	0	0	0	0	0	0	0	0	0
8745	asv0639	Bacteria	Firmicutes	Clostridia	Lachnospirales	Lachnospiraceae	Lachnoanaerobaculum	NA	0	0	0	0	0	0	10	0	0	0	0	0	0	0	0	0	0	0	0	0	0	0	0	0	0	0	10	13	0	0	0	0	0	26	24	0	0	0	0	27	0
8746	asv0640	Bacteria	Spirochaetota	Spirochaetia	Spirochaetales	Spirochaetaceae	Treponema	amylovorum	0	0	0	0	0	0	24	40	16	11	5	0	0	0	0	0	0	0	0	0	0	0	0	0	0	0	0	0	0	0	0	0	0	0	0	0	0	0	0	0	0
8754	asv0641	Bacteria	Campilobacterota	Campylobacteria	Campylobacterales	Campylobacteraceae	Campylobacter	concisus	0	0	0	0	0	0	0	0	0	9	0	0	0	3	0	0	0	0	0	0	0	0	0	0	0	0	0	13	0	0	0	0	8	16	0	0	0	0	0	0	0
8765	asv0642	Bacteria	Bacteroidota	Bacteroidia	Flavobacteriales	Weeksellaceae	Bergeyella	NA	0	0	0	0	0	0	1	0	0	0	0	0	0	0	0	1	0	0	0	0	0	0	0	0	0	0	0	0	0	0	0	0	0	0	0	0	0	0	0	0	0
8771	asv0643	Bacteria	Patescibacteria	Saccharimonadia	Saccharimonadales	Saccharimonadaceae	TM7x	NA	0	0	0	0	0	0	31	16	16	22	9	0	0	0	0	0	0	0	0	0	0	0	0	0	0	0	0	0	0	0	0	0	0	0	0	0	0	0	0	0	0
8774	asv0644	Bacteria	Firmicutes	Clostridia	Lachnospirales	Lachnospiraceae	Catonella	morbi	0	0	0	0	0	0	6	13	7	7	6	0	9	0	11	13	0	0	0	0	0	0	0	0	0	0	0	0	0	0	0	0	0	0	0	0	0	0	0	0	0
8779	asv0645	Bacteria	Spirochaetota	Spirochaetia	Spirochaetales	Spirochaetaceae	Treponema	medium	0	0	0	0	0	0	0	0	0	0	0	79	0	0	10	8	0	0	0	0	0	0	0	0	0	0	0	0	0	0	0	0	0	0	0	0	0	0	0	0	0
8798	asv0646	Bacteria	Actinobacteriota	Actinobacteria	Actinomycetales	Actinomycetaceae	Actinomyces	NA	0	0	0	0	0	0	0	0	0	0	0	0	0	0	0	0	0	0	0	0	15	8	0	4	0	0	0	0	0	0	0	0	0	0	0	0	0	8	0	20	0
8808	asv0647	Bacteria	Bacteroidota	Bacteroidia	Bacteroidales	Prevotellaceae	Prevotella	NA	0	0	0	0	0	0	0	0	0	0	0	0	0	2	0	4	0	0	0	7	0	0	0	0	0	0	0	0	0	0	0	0	0	0	13	0	0	0	2	5	0
8822	asv0648	Bacteria	Firmicutes	Bacilli	Lactobacillales	Lactobacillaceae	Lactobacillus	crispatus	0	0	0	0	0	0	0	0	0	0	0	0	35	0	24	34	0	0	0	0	0	0	0	0	0	0	0	0	0	0	0	0	0	0	0	0	0	0	0	0	0
8823	asv0649	Bacteria	Actinobacteriota	Actinobacteria	Actinomycetales	Actinomycetaceae	Actinomyces	NA	0	0	0	0	0	0	0	0	0	0	0	0	0	0	0	0	0	0	0	0	0	0	0	0	0	0	0	0	0	0	0	0	6	0	10	0	0	4	0	5	0
8833	asv0650	Bacteria	Firmicutes	Bacilli	Staphylococcales	Gemellaceae	Gemella	morbillorum	0	0	0	0	0	0	0	0	0	0	0	0	0	0	0	0	0	0	11	0	0	0	0	0	0	0	0	0	10	0	0	9	3	5	18	0	0	3	0	2	0
8841	asv0651	Bacteria	Firmicutes	Negativicutes	Veillonellales-Selenomonadales	Selenomonadaceae	Selenomonas	sputigena	0	0	0	0	11	0	6	0	4	0	2	0	0	0	0	0	0	0	0	0	0	0	0	0	0	0	0	0	0	0	0	3	19	17	0	0	0	0	0	0	0
8843	asv0652	Bacteria	Proteobacteria	Gammaproteobacteria	Pasteurellales	Pasteurellaceae	Haemophilus	parainfluenzae	0	0	0	4	0	0	2	1	2	1	8	0	0	0	1	2	3	6	2	0	2	1	0	0	4	0	0	2	3	0	1	5	1	1	0	0	0	0	0	3	1
8857	asv0653	Bacteria	Firmicutes	Negativicutes	Veillonellales-Selenomonadales	Veillonellaceae	Veillonella	NA	0	0	0	0	0	0	0	0	0	0	0	0	0	0	0	0	0	0	0	0	0	0	0	23	8	17	36	0	0	0	0	0	0	0	0	0	0	0	0	0	0
8862	asv0654	Bacteria	Proteobacteria	Gammaproteobacteria	Pseudomonadales	Moraxellaceae	Acinetobacter	bouvetii	4	0	0	0	0	0	0	0	0	0	0	0	0	0	0	0	0	0	0	0	2	0	0	5	0	9	15	9	0	0	0	0	0	0	0	0	0	0	0	0	0
8863	asv0655	Bacteria	Spirochaetota	Spirochaetia	Spirochaetales	Spirochaetaceae	Treponema	socranskii	0	0	0	0	0	0	0	0	0	0	0	15	0	0	3	0	0	13	0	0	9	4	9	0	0	0	0	0	0	0	0	0	0	0	0	0	0	0	0	0	0
8874	asv0656	Bacteria	Proteobacteria	Gammaproteobacteria	Burkholderiales	Burkholderiaceae	Lautropia	mirabilis	0	0	0	0	0	0	0	27	25	0	0	0	0	0	0	0	0	0	0	0	0	0	0	0	14	0	2	0	0	0	0	0	0	0	0	0	0	0	0	0	6
8879	asv0657	Bacteria	Firmicutes	Negativicutes	Veillonellales-Selenomonadales	Veillonellaceae	Veillonella	NA	0	0	0	0	0	0	0	0	0	0	12	0	6	4	16	16	0	0	0	0	0	0	0	0	0	0	0	0	0	0	0	0	0	0	0	0	0	0	0	0	0
8901	asv0658	Bacteria	Firmicutes	Negativicutes	Veillonellales-Selenomonadales	Selenomonadaceae	Centipeda	NA	0	0	0	0	0	0	0	0	5	0	1	0	0	0	0	0	0	0	0	0	0	0	0	0	0	0	0	0	8	0	0	8	32	16	0	0	0	0	0	0	0
8911	asv0659	Bacteria	Actinobacteriota	Actinobacteria	Corynebacteriales	Corynebacteriaceae	Corynebacterium	amycolatum	0	0	0	0	0	0	0	0	0	0	0	0	0	0	0	0	0	0	0	0	13	6	3	0	0	7	2	0	0	0	0	0	0	0	0	0	0	0	0	0	0
8922	asv0660	Bacteria	Firmicutes	Negativicutes	Veillonellales-Selenomonadales	Veillonellaceae	Veillonella	parvula	0	0	0	0	0	0	0	0	0	0	12	0	0	0	0	0	0	0	0	0	0	0	0	0	0	0	0	0	0	0	0	0	0	0	0	0	0	0	0	0	0
8924	asv0661	Bacteria	Proteobacteria	Alphaproteobacteria	Caulobacterales	Caulobacteraceae	NA	NA	0	0	0	2	2	0	0	7	0	10	5	0	0	0	0	0	0	0	0	0	0	0	0	0	0	1	5	16	0	0	0	0	0	11	0	0	0	0	0	0	0
8933	asv0662	Bacteria	Campilobacterota	Campylobacteria	Campylobacterales	Campylobacteraceae	Campylobacter	showae	0	0	0	0	0	0	40	48	7	21	2	0	0	0	0	0	0	0	0	0	0	0	0	0	0	0	0	0	0	0	0	0	0	0	0	0	0	0	0	0	0
8940	asv0663	Bacteria	Actinobacteriota	Actinobacteria	Actinomycetales	Actinomycetaceae	Actinomyces	bouchesdurhonensis	0	0	2	4	0	20	0	0	0	1	0	0	0	1	2	0	0	0	0	0	0	0	0	0	0	0	0	0	0	15	0	10	0	2	0	0	0	0	0	0	1
8941	asv0664	Bacteria	Firmicutes	Negativicutes	Veillonellales-Selenomonadales	Selenomonadaceae	Selenomonas	sputigena	0	0	0	0	0	0	0	0	0	0	6	0	0	0	0	0	0	0	0	4	0	0	21	0	0	0	0	0	0	0	0	0	0	0	9	0	0	0	0	17	0
8950	asv0665	Bacteria	Proteobacteria	Alphaproteobacteria	Rhizobiales	Beijerinckiaceae	Methylobacterium-Methylorubrum	aminovorans	0	0	0	0	5	0	0	0	0	0	0	0	0	0	0	0	0	0	0	0	8	0	0	0	7	0	0	0	0	0	0	0	0	0	18	0	0	0	0	2	0
8959	asv0666	Bacteria	Fusobacteriota	Fusobacteriia	Fusobacteriales	Fusobacteriaceae	Fusobacterium	nucleatum	0	0	0	0	0	0	0	0	0	0	0	0	0	0	0	0	0	0	0	0	0	1	0	0	0	0	0	0	0	0	0	0	0	0	0	0	0	0	0	0	0
8964	asv0667	Bacteria	Proteobacteria	Gammaproteobacteria	Burkholderiales	Neisseriaceae	Neisseria	NA	0	0	0	0	0	0	0	0	0	15	0	0	0	0	0	0	0	0	0	0	0	0	0	0	0	0	0	6	0	0	27	0	7	8	0	0	0	0	8	0	0
8969	asv0668	Bacteria	Patescibacteria	Saccharimonadia	Saccharimonadales	NA	NA	NA	0	0	0	0	0	0	0	0	0	0	0	0	0	0	0	0	0	0	0	0	0	0	0	0	0	0	1	0	0	0	13	25	5	0	0	0	0	0	15	0	0
8977	asv0669	Bacteria	Actinobacteriota	Actinobacteria	Actinomycetales	Actinomycetaceae	Actinomyces	pacaensis	1	0	0	0	3	0	0	0	0	0	0	0	0	0	0	0	0	0	0	0	2	0	4	5	0	0	0	19	0	0	0	0	0	0	0	0	0	0	0	9	8
8988	asv0670	Bacteria	Firmicutes	Clostridia	Peptostreptococcales-Tissierellales	Anaerovoracaceae	[Eubacterium] nodatum group	sulci	0	0	0	0	0	0	0	0	0	0	0	0	0	0	0	0	0	0	0	0	0	0	0	0	0	0	0	0	8	19	13	7	0	43	0	0	0	0	0	0	0
8999	asv0671	Bacteria	Campilobacterota	Campylobacteria	Campylobacterales	Campylobacteraceae	Campylobacter	NA	0	0	0	0	0	0	0	0	0	0	0	7	0	11	38	24	0	0	0	0	0	0	0	0	0	0	0	0	0	0	0	0	0	0	0	0	0	0	0	0	0
9009	asv0672	Bacteria	Proteobacteria	Alphaproteobacteria	Sphingomonadales	Sphingomonadaceae	Sphingomonas	adhaesiva	0	0	0	0	0	0	0	0	0	0	0	0	0	0	0	0	0	0	0	0	3	0	0	0	0	0	0	0	0	0	0	0	0	0	7	0	0	0	0	0	0
9017	asv0673	Bacteria	Firmicutes	Bacilli	Bacillales	Bacillaceae	Geobacillus	NA	0	0	0	0	0	0	0	0	0	0	0	0	0	0	0	10	0	0	0	0	0	0	0	0	0	5	0	0	0	0	0	0	0	0	0	0	0	0	9	0	0
9018	asv0674	Bacteria	Bacteroidota	Bacteroidia	Bacteroidales	Prevotellaceae	Prevotella	jejuni	0	0	0	0	0	0	0	0	0	0	0	0	0	0	0	0	0	0	0	0	0	0	0	0	0	0	0	15	10	0	3	0	0	0	0	0	0	0	2	4	0
9025	asv0675	Bacteria	Firmicutes	Bacilli	Lactobacillales	Streptococcaceae	Streptococcus	NA	0	0	0	0	0	0	0	0	0	0	0	0	0	13	0	0	0	0	0	0	0	0	0	0	0	0	0	0	0	0	0	0	0	0	0	0	0	0	0	3	0
9035	asv0676	Bacteria	Spirochaetota	Spirochaetia	Spirochaetales	Spirochaetaceae	Treponema	medium	0	0	0	0	0	0	0	0	0	0	0	118	0	0	0	0	0	0	0	0	0	0	0	0	0	0	0	0	0	0	0	0	0	0	0	0	0	0	0	0	0
9039	asv0677	Bacteria	Firmicutes	Negativicutes	Veillonellales-Selenomonadales	Veillonellaceae	Veillonella	parvula	0	0	0	0	4	0	0	0	0	0	0	0	0	0	0	0	0	0	0	0	0	0	0	0	0	0	0	0	0	0	0	0	0	0	10	0	0	17	8	22	0
9044	asv0678	Bacteria	Bacteroidota	Bacteroidia	Bacteroidales	Prevotellaceae	Prevotella	pallens	6	0	0	0	4	0	0	0	0	0	0	0	0	0	0	0	0	0	0	0	0	0	0	0	0	7	0	12	0	0	3	1	1	4	18	0	0	3	0	2	6
9052	asv0679	Bacteria	Firmicutes	Negativicutes	Veillonellales-Selenomonadales	Selenomonadaceae	Selenomonas	infelix	0	0	0	0	0	0	0	0	1	0	0	0	0	0	0	0	0	0	0	0	0	0	0	0	0	0	0	0	0	0	0	0	0	0	7	0	0	0	0	0	0
9053	asv0680	Bacteria	Firmicutes	Bacilli	Lactobacillales	Streptococcaceae	Streptococcus	salivarius	0	0	0	0	0	0	0	0	0	0	0	0	0	0	0	0	0	0	0	0	0	0	0	0	2	0	0	0	0	0	32	0	7	0	7	0	0	5	7	28	0
9055	asv0681	Bacteria	Fusobacteriota	Fusobacteriia	Fusobacteriales	Fusobacteriaceae	Fusobacterium	nucleatum	0	0	0	0	0	0	12	12	6	12	0	0	0	0	0	0	0	0	0	0	0	0	0	0	0	0	0	0	0	0	0	0	0	0	0	0	0	0	0	0	0
9059	asv0682	Bacteria	Firmicutes	Bacilli	Staphylococcales	Gemellaceae	Gemella	NA	0	0	0	0	0	0	0	0	0	0	0	0	0	0	0	0	0	0	0	0	0	0	0	28	0	0	14	8	47	0	0	0	0	0	0	0	0	0	0	0	0
9070	asv0683	Bacteria	Firmicutes	Bacilli	Staphylococcales	Gemellaceae	Gemella	NA	0	0	0	0	0	0	0	0	0	0	0	7	12	0	0	6	0	0	0	0	0	0	0	0	0	0	0	0	0	0	0	0	0	0	0	0	0	0	0	0	0
9081	asv0684	Bacteria	Proteobacteria	Gammaproteobacteria	Pseudomonadales	Moraxellaceae	Moraxella	catarrhalis	0	0	0	0	0	0	0	0	0	0	0	6	6	18	25	28	0	0	0	0	0	0	0	0	0	0	0	0	0	0	0	0	0	0	0	0	0	0	0	0	0
9102	asv0685	Bacteria	Firmicutes	Bacilli	Mycoplasmatales	Mycoplasmataceae	Mycoplasma	orale	0	0	0	0	0	0	35	41	32	0	0	0	0	0	0	0	0	0	0	0	0	0	0	0	0	0	0	0	0	0	0	0	0	0	0	0	0	0	0	0	0
9104	asv0686	Bacteria	Firmicutes	Negativicutes	Veillonellales-Selenomonadales	Veillonellaceae	Veillonella	tobetsuensis	0	0	0	0	0	0	0	0	15	17	36	0	0	0	0	0	0	0	0	0	0	0	0	0	0	0	0	0	0	0	0	0	0	0	0	0	0	0	0	0	0
9105	asv0687	Bacteria	Deinococcota	Deinococci	Deinococcales	Deinococcaceae	Deinococcus	geothermalis	0	0	0	1	4	2	0	0	0	0	0	0	4	10	0	0	4	0	0	1	0	0	0	0	0	0	2	0	0	3	0	4	0	0	0	0	0	0	0	5	0
9111	asv0688	Bacteria	Firmicutes	Negativicutes	Veillonellales-Selenomonadales	Veillonellaceae	Veillonella	atypica	0	0	0	0	0	0	13	0	0	48	17	0	0	0	0	0	0	0	0	0	0	0	0	0	0	0	0	0	0	0	0	0	0	0	0	0	0	0	0	0	0
9118	asv0689	Bacteria	Firmicutes	Clostridia	Clostridia vadinBB60 group	NA	NA	NA	4	0	0	0	0	0	0	0	0	0	0	21	0	0	34	9	0	0	0	0	0	0	0	0	0	0	0	0	0	0	0	0	0	0	0	0	0	0	0	0	14
9125	asv0690	Bacteria	Actinobacteriota	Actinobacteria	Propionibacteriales	Propionibacteriaceae	Cutibacterium	NA	0	0	0	0	0	8	0	0	0	0	5	0	0	0	0	0	0	0	0	0	0	0	0	0	0	0	0	24	0	0	0	0	0	0	0	0	0	0	0	0	0
9138	asv0691	Bacteria	Campilobacterota	Campylobacteria	Campylobacterales	Campylobacteraceae	Campylobacter	concisus	0	0	0	0	0	0	0	0	0	0	0	0	0	0	0	0	0	0	0	0	0	0	0	0	0	0	7	0	0	0	0	0	0	0	0	0	0	0	0	0	0
9146	asv0692	Bacteria	Proteobacteria	Alphaproteobacteria	Caulobacterales	Caulobacteraceae	NA	NA	0	0	0	0	0	0	4	0	0	0	0	0	0	0	0	0	0	0	0	0	0	0	0	0	0	0	0	9	15	0	0	0	0	0	0	0	0	0	0	0	0
9148	asv0693	Bacteria	Firmicutes	Clostridia	Peptostreptococcales-Tissierellales	Peptostreptococcaceae	Peptostreptococcus	stomatis	0	0	0	0	0	0	8	13	7	0	0	0	0	0	0	0	0	0	0	0	21	8	27	0	0	0	0	0	0	0	0	0	0	0	0	0	0	0	0	0	0
9149	asv0694	Bacteria	Proteobacteria	Gammaproteobacteria	Pasteurellales	Pasteurellaceae	Aggregatibacter	aphrophilus	0	0	0	0	0	0	0	0	0	0	0	0	0	0	0	0	0	0	0	0	0	0	0	23	5	18	28	9	0	0	0	0	0	0	0	0	0	0	0	0	0
9151	asv0695	Bacteria	Firmicutes	Bacilli	Staphylococcales	Gemellaceae	Gemella	haemolysans	0	0	0	0	0	0	8	0	0	0	0	0	0	0	0	0	0	12	0	14	0	0	0	0	0	0	0	0	0	0	0	0	15	0	0	0	0	0	0	0	0
9162	asv0696	Bacteria	Firmicutes	Clostridia	Lachnospirales	Lachnospiraceae	Lachnoanaerobaculum	NA	0	0	0	0	0	6	0	0	0	4	0	5	0	5	0	0	13	0	0	0	0	0	0	0	2	0	0	0	0	0	0	11	7	8	0	0	0	0	0	9	0
9171	asv0697	Bacteria	Patescibacteria	Saccharimonadia	Saccharimonadales	Saccharimonadaceae	TM7x	NA	0	0	0	0	0	0	0	0	0	0	0	0	0	0	0	2	0	0	0	0	0	0	0	8	8	0	0	0	0	0	0	0	0	0	0	0	0	0	0	0	0
9182	asv0698	Bacteria	Campilobacterota	Campylobacteria	Campylobacterales	Campylobacteraceae	Campylobacter	concisus	0	0	0	0	0	0	25	0	18	29	0	0	0	0	0	0	0	0	0	0	0	0	0	0	0	0	0	0	0	0	0	0	0	0	0	0	0	0	2	0	0
9193	asv0699	Bacteria	Firmicutes	Clostridia	Lachnospirales	Lachnospiraceae	Catonella	morbi	0	0	0	0	0	0	0	0	0	0	0	0	0	0	0	0	0	25	11	0	17	0	0	0	0	0	0	2	0	0	0	0	0	0	8	0	0	0	19	0	0
9204	asv0700	Bacteria	Firmicutes	Bacilli	Erysipelotrichales	Erysipelotrichaceae	Bulleidia	extructa	0	0	0	0	0	0	0	2	0	0	0	0	0	0	0	0	0	0	0	0	0	0	0	7	6	0	5	0	6	0	0	0	0	0	0	0	0	0	0	0	0
9209	asv0701	Bacteria	Proteobacteria	Gammaproteobacteria	Pasteurellales	Pasteurellaceae	Aggregatibacter	NA	9	0	0	0	49	21	0	0	0	0	0	0	0	0	0	0	0	0	0	0	0	0	0	0	0	0	0	0	0	0	0	0	0	0	0	0	0	0	0	0	30
9210	asv0702	Bacteria	Spirochaetota	Spirochaetia	Spirochaetales	Spirochaetaceae	Treponema	amylovorum	0	0	0	0	0	0	0	0	0	0	0	0	0	0	0	0	0	0	0	0	0	8	0	0	0	0	0	0	0	0	0	0	0	0	11	0	0	8	0	2	0
9213	asv0703	Bacteria	Patescibacteria	Saccharimonadia	Saccharimonadales	Saccharimonadaceae	TM7x	NA	0	0	0	0	0	0	0	0	0	0	0	0	0	0	0	0	0	0	0	0	0	0	0	32	8	27	14	0	0	0	0	0	0	0	0	0	0	0	0	0	0
9222	asv0704	Bacteria	Firmicutes	Clostridia	Lachnospirales	Lachnospiraceae	Lachnoanaerobaculum	umeaense	0	0	0	0	0	0	0	0	0	0	0	0	0	0	0	0	0	0	2	0	7	0	3	0	0	0	0	0	0	18	0	2	0	0	0	0	0	0	0	0	0
9227	asv0705	Bacteria	Campilobacterota	Campylobacteria	Campylobacterales	Campylobacteraceae	Campylobacter	concisus	0	0	0	0	0	0	18	25	21	13	7	0	0	0	0	0	0	0	0	0	0	0	0	0	0	0	0	0	0	0	0	0	0	0	0	0	0	0	0	0	0
9235	asv0706	Bacteria	Proteobacteria	Gammaproteobacteria	Burkholderiales	Comamonadaceae	Delftia	acidovorans	0	0	0	3	10	0	0	0	0	0	0	0	1	18	0	4	6	0	0	0	0	0	0	0	0	0	0	0	0	0	0	0	0	0	0	0	0	0	0	0	0
9258	asv0707	Bacteria	Patescibacteria	Gracilibacteria	Absconditabacteriales (SR1)	NA	NA	NA	0	0	0	0	0	0	9	18	23	0	7	0	0	0	0	0	0	0	0	0	0	0	0	0	0	0	0	0	0	0	0	0	0	0	0	0	0	7	0	0	0
9260	asv0708	Bacteria	Firmicutes	Clostridia	Peptostreptococcales-Tissierellales	Peptostreptococcaceae	Peptostreptococcus	anaerobius	0	0	0	0	0	0	0	0	0	0	0	0	0	0	0	14	0	0	0	0	0	0	0	0	0	0	0	0	0	0	0	0	0	0	0	0	0	0	0	0	0
9264	asv0709	Bacteria	Proteobacteria	Gammaproteobacteria	Burkholderiales	Neisseriaceae	NA	NA	0	0	0	0	0	0	0	0	0	0	0	0	0	0	0	0	0	0	0	0	0	0	0	10	5	24	18	6	0	0	15	0	0	0	0	0	0	0	0	0	0
9265	asv0710	Bacteria	Firmicutes	Bacilli	Staphylococcales	Staphylococcaceae	Staphylococcus	pasteuri	0	0	0	0	0	0	0	0	0	0	0	25	0	0	0	11	58	0	0	0	0	0	0	0	0	0	0	0	0	0	0	0	0	0	0	0	0	0	0	0	0
9278	asv0711	Bacteria	Proteobacteria	Gammaproteobacteria	Pasteurellales	Pasteurellaceae	Haemophilus	parainfluenzae	0	0	0	3	0	1	2	0	2	1	4	0	0	0	0	3	4	2	0	0	0	0	2	0	2	5	1	2	2	1	2	1	1	2	0	0	0	0	0	0	2
9289	asv0712	Bacteria	Campilobacterota	Campylobacteria	Campylobacterales	Campylobacteraceae	Campylobacter	showae	0	0	0	0	0	0	40	47	15	13	0	0	0	0	0	0	0	0	0	0	0	0	0	0	0	0	0	0	0	0	0	0	0	0	0	0	0	0	0	0	0
9300	asv0713	Bacteria	Actinobacteriota	Actinobacteria	Micrococcales	Micrococcaceae	Rothia	mucilaginosa	0	0	0	0	0	0	0	0	0	0	0	0	0	0	0	0	0	0	0	0	0	0	0	0	0	0	0	17	0	0	0	0	0	0	0	0	0	0	0	0	0
9310	asv0714	Bacteria	Firmicutes	Negativicutes	Veillonellales-Selenomonadales	Veillonellaceae	Veillonella	NA	0	0	0	0	0	0	0	0	0	0	9	0	0	0	0	0	0	0	0	0	0	0	0	0	0	0	0	0	0	0	6	0	14	6	0	0	0	0	0	0	0
9320	asv0715	Bacteria	Firmicutes	Bacilli	Staphylococcales	Gemellaceae	Gemella	haemolysans	0	0	0	5	2	0	4	0	4	0	0	7	0	0	0	4	6	0	0	0	0	0	0	8	11	5	0	0	0	0	0	5	1	1	0	0	0	0	0	0	0
9329	asv0716	Bacteria	Proteobacteria	Gammaproteobacteria	Pasteurellales	Pasteurellaceae	Haemophilus	haemolyticus	0	0	0	0	0	0	9	13	0	0	0	0	4	0	8	2	0	0	0	0	0	0	4	0	0	3	25	0	0	0	0	0	0	4	0	0	0	0	0	0	0
9330	asv0717	Bacteria	Fusobacteriota	Fusobacteriia	Fusobacteriales	Fusobacteriaceae	Fusobacterium	nucleatum	0	0	0	0	0	0	0	0	0	0	0	0	0	0	0	0	0	90	0	0	0	0	0	0	0	0	0	0	0	0	0	0	0	0	0	0	0	0	0	0	0
9331	asv0718	Bacteria	Firmicutes	Negativicutes	Veillonellales-Selenomonadales	Veillonellaceae	Veillonella	NA	0	0	0	0	0	0	0	0	3	0	0	9	8	6	21	18	0	0	0	0	0	0	0	0	0	0	0	0	0	0	0	0	0	0	0	0	0	0	0	0	0
9339	asv0719	Bacteria	Firmicutes	Clostridia	Lachnospirales	Lachnospiraceae	Catonella	morbi	1	0	0	0	2	0	0	22	6	6	3	0	0	0	0	0	0	0	0	0	0	0	0	0	0	0	0	0	0	0	0	0	0	0	0	0	0	0	0	0	0
9344	asv0720	Bacteria	Firmicutes	Bacilli	Staphylococcales	Staphylococcaceae	Staphylococcus	hominis	0	0	0	0	0	0	10	0	0	0	0	0	0	0	0	0	0	0	0	0	0	0	0	0	0	0	0	0	0	0	0	0	0	0	0	0	0	0	0	0	0
9345	asv0721	Bacteria	Proteobacteria	Gammaproteobacteria	Pasteurellales	Pasteurellaceae	Haemophilus	parainfluenzae	19	0	0	0	0	57	0	0	0	0	0	0	0	0	0	0	0	0	0	0	0	0	0	0	0	0	0	0	0	0	0	0	0	0	0	0	0	0	0	0	17
9354	asv0722	Bacteria	Spirochaetota	Spirochaetia	Spirochaetales	Spirochaetaceae	Treponema	amylovorum	0	0	0	0	0	0	28	48	23	0	0	0	0	0	0	0	0	0	0	0	0	0	0	0	0	0	0	0	0	0	0	0	0	0	0	0	0	0	0	0	0
9364	asv0723	Bacteria	Firmicutes	Negativicutes	Veillonellales-Selenomonadales	Selenomonadaceae	Selenomonas	NA	0	0	0	0	0	0	0	0	0	0	0	0	0	0	0	0	0	0	0	0	0	6	0	0	0	0	0	0	0	0	0	0	0	0	0	0	0	71	4	0	0
9369	asv0724	Bacteria	Firmicutes	Negativicutes	Veillonellales-Selenomonadales	Selenomonadaceae	Selenomonas	sputigena	0	0	0	0	0	0	0	0	0	0	0	0	0	0	0	0	0	11	0	0	0	0	0	0	0	0	0	0	0	0	0	4	9	9	0	0	0	0	0	0	0
9370	asv0725	Bacteria	Spirochaetota	Spirochaetia	Spirochaetales	Spirochaetaceae	Treponema	socranskii	0	0	0	0	0	0	9	0	0	0	0	0	0	0	0	0	0	0	0	0	0	0	0	3	0	0	0	0	0	0	0	0	0	0	16	0	0	0	0	0	0
9371	asv0726	Bacteria	Firmicutes	Clostridia	Clostridia vadinBB60 group	NA	NA	NA	0	0	0	0	0	0	17	15	19	14	11	0	3	0	0	0	0	0	0	0	0	0	0	0	0	7	0	0	0	0	0	0	0	0	0	0	0	0	0	0	0
9372	asv0727	Bacteria	Proteobacteria	Gammaproteobacteria	Pasteurellales	Pasteurellaceae	Haemophilus	haemolyticus	46	0	9	4	8	8	0	0	0	0	0	0	0	0	0	0	0	0	0	0	0	0	0	0	0	0	0	0	0	0	0	0	0	0	0	0	0	0	0	0	61
9382	asv0728	Bacteria	Firmicutes	Negativicutes	Veillonellales-Selenomonadales	Selenomonadaceae	Centipeda	NA	0	0	0	0	0	0	0	0	0	16	5	13	10	4	7	5	0	0	0	0	0	0	0	0	0	0	12	0	0	0	0	0	2	0	0	0	0	0	0	0	0
9389	asv0729	Bacteria	Proteobacteria	Alphaproteobacteria	Sphingomonadales	Sphingomonadaceae	Sphingomonas	NA	0	0	0	0	0	1	0	0	0	0	9	0	0	0	0	0	0	0	0	0	0	0	0	0	0	8	0	0	4	0	0	0	0	0	0	0	0	0	0	0	0
9395	asv0730	Bacteria	Firmicutes	Negativicutes	Veillonellales-Selenomonadales	Veillonellaceae	Veillonella	NA	0	0	0	0	0	0	0	0	0	21	0	0	0	0	0	0	0	0	0	0	0	0	0	0	0	0	0	0	0	7	7	0	0	0	0	0	0	0	7	0	0
9414	asv0731	Bacteria	Actinobacteriota	Actinobacteria	Actinomycetales	Actinomycetaceae	Actinomyces	graevenitzii	0	0	0	0	0	0	0	0	0	0	0	0	0	0	0	0	0	0	4	0	0	0	0	0	0	0	0	0	0	0	18	13	23	16	0	0	0	0	0	0	0
9425	asv0732	Bacteria	Actinobacteriota	Actinobacteria	Actinomycetales	Actinomycetaceae	Actinomyces	pacaensis	0	0	0	0	0	0	0	0	0	0	0	10	0	0	11	0	0	0	0	0	0	0	0	10	0	9	3	0	0	0	0	0	0	0	0	0	0	0	0	0	0
9435	asv0733	Bacteria	Proteobacteria	Alphaproteobacteria	Rhizobiales	Rhizobiaceae	NA	NA	0	0	0	11	0	0	10	0	0	0	0	0	15	0	0	0	0	0	0	0	0	0	0	0	0	0	0	0	0	0	0	0	0	0	0	0	0	0	0	0	0
9436	asv0734	Bacteria	Firmicutes	Negativicutes	Veillonellales-Selenomonadales	Veillonellaceae	Megasphaera	micronuciformis	0	0	0	0	0	0	0	0	0	0	0	0	0	0	0	0	0	0	0	0	0	0	0	0	0	0	0	0	0	0	14	12	17	30	0	0	0	0	0	0	0
9438	asv0735	Bacteria	Firmicutes	Bacilli	Staphylococcales	Staphylococcaceae	Staphylococcus	equorum	1	0	0	0	0	0	0	0	0	0	15	0	0	0	0	0	5	0	0	0	0	0	0	16	0	0	0	0	7	0	0	0	9	0	0	0	0	0	0	0	0
9444	asv0736	Bacteria	Bacteroidota	Bacteroidia	Bacteroidales	Prevotellaceae	Prevotella	jejuni	0	0	0	0	0	0	0	0	0	0	8	0	0	0	0	0	0	0	0	0	0	0	0	0	0	0	0	0	0	3	2	5	3	5	0	0	0	0	0	0	0
9451	asv0737	Bacteria	Bacteroidota	Bacteroidia	Flavobacteriales	Weeksellaceae	Bergeyella	NA	0	0	69	0	0	0	0	0	0	0	0	0	0	0	0	0	0	0	0	0	0	0	0	0	0	0	0	0	0	0	14	0	0	0	0	0	0	0	0	0	0
9461	asv0738	Bacteria	Actinobacteriota	Actinobacteria	Bifidobacteriales	Bifidobacteriaceae	Bifidobacterium	dentium	0	0	0	0	0	0	0	0	0	0	0	0	0	0	0	0	0	0	0	0	0	0	2	0	0	0	0	0	0	0	0	0	0	0	0	0	0	0	0	0	0
9466	asv0739	Bacteria	Proteobacteria	Gammaproteobacteria	Burkholderiales	Neisseriaceae	NA	NA	0	0	0	0	0	0	0	0	0	0	0	0	7	0	0	0	0	0	0	0	13	0	0	0	0	0	0	0	0	0	0	0	0	5	0	0	0	0	0	0	0
9467	asv0740	Bacteria	Proteobacteria	Gammaproteobacteria	Burkholderiales	Comamonadaceae	Curvibacter	NA	0	0	0	0	0	0	0	3	0	0	14	0	0	0	0	0	0	0	0	0	0	0	0	0	0	0	0	5	0	0	0	0	0	0	0	0	0	0	0	0	0
9470	asv0741	Bacteria	Proteobacteria	Gammaproteobacteria	Pasteurellales	Pasteurellaceae	Haemophilus	haemolyticus	0	0	0	0	0	0	0	0	0	0	0	0	0	0	15	6	0	0	0	0	0	0	0	0	15	0	8	8	29	0	6	0	0	0	0	0	0	0	0	0	0
9478	asv0742	Bacteria	Proteobacteria	Gammaproteobacteria	Pasteurellales	Pasteurellaceae	Aggregatibacter	NA	0	0	0	0	0	0	9	0	0	0	0	0	0	0	0	0	0	0	0	0	0	0	0	0	0	0	0	6	0	8	13	1	0	0	0	0	0	0	0	11	0
9479	asv0743	Bacteria	Firmicutes	Clostridia	Lachnospirales	Lachnospiraceae	Catonella	morbi	0	0	0	0	0	0	0	0	0	0	0	23	14	22	11	14	0	0	0	0	0	0	0	0	0	0	0	0	0	0	0	0	0	0	0	0	0	0	0	0	0
9489	asv0744	Bacteria	Firmicutes	Bacilli	Lactobacillales	Lactobacillaceae	Lactobacillus	iners	0	0	0	0	0	0	0	0	0	7	0	9	9	0	21	5	0	0	0	0	0	0	0	0	0	0	0	0	0	0	0	0	0	0	0	0	0	0	0	7	6
9500	asv0745	Bacteria	Firmicutes	Negativicutes	Veillonellales-Selenomonadales	Selenomonadaceae	Centipeda	NA	0	0	0	0	0	0	0	0	0	0	0	0	0	0	0	0	0	0	0	0	0	0	0	0	0	0	0	0	0	0	0	0	2	1	0	0	0	0	0	0	0
9510	asv0746	Bacteria	Proteobacteria	Gammaproteobacteria	Pseudomonadales	Pseudomonadaceae	Pseudomonas	NA	0	0	0	0	0	0	0	0	0	0	12	0	0	0	0	5	0	7	12	0	0	0	0	0	0	0	0	4	0	0	0	0	0	0	0	0	0	0	0	0	0
9515	asv0747	Bacteria	Spirochaetota	Spirochaetia	Spirochaetales	Spirochaetaceae	Treponema	medium	0	0	0	0	0	0	0	0	0	0	0	87	0	13	0	0	0	0	0	0	0	0	0	0	0	0	0	0	0	0	0	0	0	0	0	0	0	0	0	0	0
9525	asv0748	Bacteria	Bacteroidota	Bacteroidia	Bacteroidales	Tannerellaceae	Tannerella	NA	0	0	0	0	0	0	0	0	0	0	0	0	0	0	0	0	0	0	0	0	0	0	0	0	0	0	0	0	0	0	1	0	0	0	0	0	0	0	0	0	0
9530	asv0749	Bacteria	Proteobacteria	Gammaproteobacteria	Pasteurellales	Pasteurellaceae	Haemophilus	parainfluenzae	1	0	0	4	1	0	0	1	0	1	2	0	0	0	1	0	5	4	0	2	1	1	0	0	1	4	1	2	1	2	1	2	2	1	0	0	0	0	0	1	0
9531	asv0750	Bacteria	Proteobacteria	Gammaproteobacteria	Pseudomonadales	Pseudomonadaceae	Pseudomonas	NA	0	0	0	0	0	0	0	0	0	0	0	0	0	0	0	0	25	0	0	8	0	0	0	0	0	0	0	0	0	0	0	0	0	0	0	0	0	0	0	0	0
9536	asv0751	Bacteria	Firmicutes	Clostridia	Peptostreptococcales-Tissierellales	Anaerovoracaceae	[Eubacterium] brachy group	brachy	0	0	0	0	0	0	0	0	0	0	0	0	0	0	0	0	0	0	0	0	0	0	13	0	0	0	0	0	0	0	0	0	0	0	0	0	0	0	0	0	0
9550	asv0752	Bacteria	Actinobacteriota	Actinobacteria	Micrococcales	Brevibacteriaceae	Brevibacterium	pityocampae	0	0	0	0	0	0	0	0	0	0	0	0	0	0	0	0	0	0	0	0	0	53	0	0	0	0	0	0	0	0	0	0	0	0	0	0	0	0	0	0	0
9552	asv0753	Bacteria	Firmicutes	Negativicutes	Veillonellales-Selenomonadales	Selenomonadaceae	Selenomonas	NA	0	0	0	0	0	0	0	0	0	0	0	0	0	0	0	0	0	0	0	0	0	0	0	0	5	0	0	0	0	0	0	0	0	0	0	0	0	52	15	0	0
9554	asv0754	Bacteria	Spirochaetota	Spirochaetia	Spirochaetales	Spirochaetaceae	Treponema	medium	0	0	0	0	0	0	0	0	0	0	0	81	0	0	0	7	0	0	0	0	0	0	0	0	0	0	0	0	0	0	0	0	0	0	0	0	0	0	0	0	0
9562	asv0755	Bacteria	Firmicutes	Bacilli	Lactobacillales	Streptococcaceae	Streptococcus	mitis	5	0	2	2	21	10	0	0	0	0	0	0	0	0	0	0	0	0	0	0	0	0	0	0	0	0	0	0	0	0	0	0	0	0	0	0	0	0	0	0	22
9568	asv0756	Bacteria	Actinobacteriota	Actinobacteria	Actinomycetales	Actinomycetaceae	Actinomyces	NA	0	0	0	0	0	0	0	0	0	0	0	0	0	0	0	0	0	0	0	0	0	0	0	5	8	0	0	0	10	0	0	0	0	0	15	0	0	12	9	11	0
9589	asv0757	Bacteria	Firmicutes	Negativicutes	Veillonellales-Selenomonadales	Selenomonadaceae	Centipeda	NA	0	0	0	0	0	0	0	0	0	0	0	0	0	0	0	0	0	0	0	0	0	0	0	0	0	0	0	0	0	0	0	0	2	0	0	0	0	0	0	0	0
9599	asv0758	Bacteria	Proteobacteria	Gammaproteobacteria	Burkholderiales	Neisseriaceae	Kingella	denitrificans	0	0	0	0	0	0	0	0	0	0	0	0	0	0	0	0	0	0	0	0	0	0	0	15	10	12	21	14	0	0	0	0	0	0	0	0	0	0	0	0	0
9604	asv0759	Bacteria	Spirochaetota	Spirochaetia	Spirochaetales	Spirochaetaceae	Treponema	vincentii	0	0	0	0	0	0	0	0	0	0	0	0	0	0	0	0	0	0	0	0	0	0	0	0	0	0	0	0	0	0	0	0	0	0	20	0	0	6	2	18	0
9619	asv0760	Bacteria	Actinobacteriota	Actinobacteria	Propionibacteriales	Propionibacteriaceae	Cutibacterium	NA	0	0	0	0	0	0	0	0	0	0	0	13	0	0	0	0	0	5	0	0	6	0	0	3	0	0	0	0	0	0	0	0	0	1	0	0	0	0	0	0	0
9633	asv0761	Bacteria	Firmicutes	Negativicutes	Veillonellales-Selenomonadales	Veillonellaceae	Veillonella	parvula	0	0	0	0	0	0	0	0	0	0	0	11	19	0	29	6	0	0	0	0	0	0	0	0	0	0	0	0	0	0	0	0	0	0	0	0	0	0	0	0	0
9634	asv0762	Bacteria	Proteobacteria	Gammaproteobacteria	NA	NA	NA	NA	1	0	0	0	0	0	4	0	1	2	2	0	0	0	0	1	1	1	0	0	3	0	2	0	3	2	2	3	7	1	2	0	5	2	1	0	0	0	2	1	1
9635	asv0763	Bacteria	Actinobacteriota	Actinobacteria	Actinomycetales	Actinomycetaceae	Actinomyces	graevenitzii	0	0	0	0	0	0	0	0	0	0	0	0	0	0	0	0	0	0	0	0	0	0	0	0	29	28	0	7	0	0	0	0	0	0	0	0	0	0	0	0	0
9641	asv0764	Bacteria	Firmicutes	Clostridia	Peptostreptococcales-Tissierellales	Anaerovoracaceae	[Eubacterium] nodatum group	nodatum	0	0	0	0	0	0	0	0	8	1	0	0	2	0	2	0	0	1	0	0	9	1	7	0	0	0	0	0	0	0	0	0	0	0	0	0	0	0	9	0	0
9649	asv0765	Bacteria	Proteobacteria	Gammaproteobacteria	Pasteurellales	Pasteurellaceae	Aggregatibacter	NA	0	0	0	0	0	0	0	0	0	0	0	0	0	0	0	0	0	0	0	0	0	0	0	0	0	0	0	0	30	0	5	0	0	5	0	0	0	0	0	0	0
9657	asv0766	Bacteria	Proteobacteria	Gammaproteobacteria	Burkholderiales	Nitrosomonadaceae	DSSD61	NA	0	0	0	0	0	0	0	0	0	9	0	0	10	0	0	0	0	0	0	0	0	9	0	0	0	0	0	6	0	0	0	0	0	0	0	0	0	0	12	0	0
9668	asv0767	Bacteria	Proteobacteria	Gammaproteobacteria	Pasteurellales	Pasteurellaceae	Haemophilus	haemolyticus	0	0	0	0	0	0	0	0	0	0	0	0	0	0	0	0	0	0	0	0	0	0	15	0	0	0	0	0	0	0	0	0	0	0	0	0	0	0	0	0	0
9688	asv0768	Bacteria	Proteobacteria	Gammaproteobacteria	Burkholderiales	Oxalobacteraceae	Candidatus Profftella	NA	0	0	0	9	3	0	0	0	0	0	0	4	0	0	0	13	0	0	0	6	0	0	0	0	0	0	0	0	0	0	0	0	0	0	0	0	0	0	0	0	0
9690	asv0769	Bacteria	Fusobacteriota	Fusobacteriia	Fusobacteriales	Fusobacteriaceae	Fusobacterium	necrophorum	0	0	0	0	0	0	0	0	0	0	0	15	0	0	23	18	0	0	0	0	0	0	0	0	0	0	0	0	0	0	0	0	0	0	0	0	0	0	0	0	0
9700	asv0770	Bacteria	Proteobacteria	Gammaproteobacteria	Pasteurellales	Pasteurellaceae	Aggregatibacter	aphrophilus	0	0	0	0	0	0	0	0	0	0	0	0	0	0	0	0	0	0	0	0	0	0	0	14	10	12	10	11	0	0	0	0	0	0	0	0	0	0	0	0	0
9703	asv0771	Bacteria	Firmicutes	Clostridia	Lachnospirales	Lachnospiraceae	Oribacterium	NA	0	0	0	0	0	0	0	0	0	0	0	0	0	0	0	0	0	0	0	0	0	0	0	0	0	0	0	0	0	0	0	1	0	0	0	0	0	0	0	0	0
9706	asv0772	Bacteria	Firmicutes	Clostridia	Peptostreptococcales-Tissierellales	Anaerovoracaceae	Family XIII UCG-001	NA	0	0	0	0	13	0	0	0	3	0	0	2	0	0	3	0	0	0	0	0	0	0	0	7	0	0	0	0	0	0	8	0	0	0	0	0	0	0	0	0	0
9717	asv0773	Bacteria	Firmicutes	Clostridia	Peptococcales	Peptococcaceae	Peptococcus	NA	0	0	0	0	0	0	0	21	7	0	26	0	0	0	0	0	0	0	0	0	0	0	0	0	0	0	0	0	0	0	0	0	0	0	0	0	0	0	0	0	0
9725	asv0774	Bacteria	Firmicutes	Negativicutes	Veillonellales-Selenomonadales	Selenomonadaceae	Selenomonas	sputigena	0	0	0	0	1	0	0	0	0	0	0	0	0	0	0	0	0	22	0	0	0	0	0	2	0	0	0	0	0	0	0	0	14	0	0	0	0	0	0	0	0
9727	asv0775	Bacteria	Firmicutes	Bacilli	Staphylococcales	Gemellaceae	Gemella	haemolysans	0	0	0	0	0	0	0	0	0	0	0	0	0	0	0	0	20	0	0	0	0	0	0	0	0	0	0	0	0	0	0	0	0	0	0	0	0	0	13	26	0
9729	asv0776	Bacteria	Fusobacteriota	Fusobacteriia	Fusobacteriales	Fusobacteriaceae	Fusobacterium	nucleatum	0	0	0	0	0	0	8	10	52	0	0	0	0	0	0	0	0	0	0	0	0	0	0	0	0	0	0	0	0	0	0	0	0	0	0	0	0	0	0	0	0
9735	asv0777	Bacteria	Firmicutes	Bacilli	Lactobacillales	Listeriaceae	Brochothrix	thermosphacta	0	0	0	0	0	0	0	0	0	0	0	0	25	0	0	0	0	0	0	0	0	5	0	0	0	7	0	0	0	0	0	0	0	0	0	0	0	0	0	0	0
9737	asv0778	Bacteria	Campilobacterota	Campylobacteria	Campylobacterales	Helicobacteraceae	Helicobacter	pylori	0	0	0	0	0	0	0	0	0	0	0	0	0	0	0	0	0	0	0	0	0	0	0	0	0	0	0	0	0	0	0	0	0	0	0	0	39	0	0	0	0
9756	asv0779	Bacteria	Deinococcota	Deinococci	Thermales	Thermaceae	Thermus	scotoductus	0	0	0	0	0	0	0	0	0	0	0	0	0	13	0	0	0	0	0	0	0	0	0	0	0	0	0	11	0	0	0	0	0	11	0	0	0	0	0	7	0
9767	asv0780	Bacteria	Campilobacterota	Campylobacteria	Campylobacterales	Campylobacteraceae	Campylobacter	gracilis	0	0	0	0	0	0	0	0	0	0	0	0	0	0	0	0	0	0	0	0	0	0	5	6	0	0	0	0	0	0	0	0	0	5	0	0	0	0	0	0	0
9779	asv0781	Bacteria	Firmicutes	Negativicutes	Veillonellales-Selenomonadales	Veillonellaceae	Veillonella	atypica	0	0	0	0	0	0	0	0	0	0	0	0	0	0	0	0	0	0	0	0	0	0	0	0	0	0	0	0	0	0	0	0	0	0	13	0	0	8	0	0	0
9792	asv0782	Bacteria	Proteobacteria	Gammaproteobacteria	Pseudomonadales	Pseudomonadaceae	Pseudomonas	NA	0	0	0	0	0	0	0	0	0	0	0	0	12	0	0	0	17	0	0	0	8	0	5	0	0	17	0	11	0	0	0	0	0	0	0	0	0	0	0	0	0
9796	asv0783	Bacteria	Firmicutes	Clostridia	Lachnospirales	Lachnospiraceae	Lachnoanaerobaculum	NA	0	0	0	0	0	0	0	0	0	0	13	0	15	0	0	5	10	0	3	0	0	0	0	0	0	0	0	0	0	0	0	0	0	0	0	0	0	0	0	0	0
9804	asv0784	Bacteria	Firmicutes	Clostridia	Lachnospirales	Lachnospiraceae	Catonella	morbi	0	0	0	0	0	0	0	0	0	0	0	22	0	22	20	13	0	0	0	0	0	0	0	0	0	0	0	0	0	0	0	0	0	0	0	0	0	0	0	0	0
9806	asv0785	Bacteria	Firmicutes	Bacilli	Staphylococcales	Staphylococcaceae	Staphylococcus	haemolyticus	0	0	0	0	0	0	0	0	0	0	0	0	0	0	0	0	0	0	0	13	0	0	0	0	0	0	0	0	0	0	0	0	8	0	0	0	0	0	0	0	0
9810	asv0786	Bacteria	Campilobacterota	Campylobacteria	Campylobacterales	Campylobacteraceae	Campylobacter	concisus	0	0	0	0	0	0	0	0	0	0	0	0	0	11	0	0	0	0	0	0	0	0	0	3	0	0	0	12	0	8	0	0	13	17	0	0	0	0	0	0	0
9823	asv0787	Bacteria	Firmicutes	Bacilli	Lactobacillales	Aerococcaceae	Facklamia	tabacinasalis	0	0	0	0	0	0	0	0	0	0	0	0	0	0	0	0	0	0	0	0	0	57	0	0	0	0	0	0	0	0	0	0	0	0	0	0	0	0	0	0	0
9825	asv0788	Bacteria	Bacteroidota	Bacteroidia	Bacteroidales	Porphyromonadaceae	Porphyromonas	NA	0	0	0	0	9	0	0	0	0	0	0	0	12	0	0	0	0	0	0	0	0	0	0	0	0	0	0	0	0	0	0	1	3	0	7	0	0	0	0	0	0
9829	asv0789	Bacteria	Firmicutes	Clostridia	Lachnospirales	Lachnospiraceae	Lachnoanaerobaculum	umeaense	0	0	0	0	0	0	0	0	0	0	0	8	0	0	0	0	0	0	0	0	0	0	0	0	0	0	0	0	0	0	0	0	0	0	0	0	0	0	0	0	0
9835	asv0790	Bacteria	Proteobacteria	Gammaproteobacteria	Pseudomonadales	Moraxellaceae	Acinetobacter	johnsonii	0	0	0	0	0	0	0	0	0	0	0	0	0	0	0	11	0	0	0	0	0	0	0	16	0	0	0	0	0	0	0	0	0	0	0	0	0	0	0	11	0
9838	asv0791	Bacteria	Proteobacteria	Gammaproteobacteria	Burkholderiales	Neisseriaceae	Neisseria	NA	0	0	0	0	0	0	0	0	0	0	0	0	8	0	0	0	0	0	0	0	0	0	0	0	0	0	0	0	0	0	38	9	0	0	0	0	0	0	0	0	0
9849	asv0792	Bacteria	Bacteroidota	Bacteroidia	Bacteroidales	Porphyromonadaceae	Porphyromonas	gingivalis	0	0	0	0	0	0	0	0	0	0	0	0	0	0	0	0	0	18	0	0	0	0	0	0	0	0	0	0	0	0	0	0	0	0	17	0	0	19	4	9	0
9860	asv0793	Bacteria	Campilobacterota	Campylobacteria	Campylobacterales	Helicobacteraceae	Helicobacter	pylori	0	0	0	0	0	0	0	0	0	0	0	0	0	0	0	0	0	0	0	0	0	0	0	0	0	0	0	0	0	0	0	0	0	0	0	33	45	0	0	0	0
9869	asv0794	Bacteria	Bacteroidota	Bacteroidia	Bacteroidales	Prevotellaceae	Prevotella	nanceiensis	0	0	0	0	0	0	0	0	0	0	0	0	4	0	1	0	0	0	0	0	0	0	0	0	0	0	0	0	0	14	0	0	0	5	0	0	0	0	0	0	0
9874	asv0795	Bacteria	Deinococcota	Deinococci	Thermales	Thermaceae	Thermus	thermophilus	0	0	0	0	0	0	0	0	0	0	9	0	0	0	0	0	0	0	0	0	0	0	0	0	2	0	0	7	0	0	0	0	0	0	0	0	0	0	0	0	0
9879	asv0796	Bacteria	Firmicutes	Bacilli	Staphylococcales	Gemellaceae	Gemella	NA	1	0	11	0	0	6	0	14	0	0	0	0	0	0	0	0	0	0	0	0	0	2	1	0	4	0	0	0	0	0	0	0	0	0	0	0	0	0	0	0	1
9887	asv0797	Bacteria	Firmicutes	Bacilli	Lactobacillales	Streptococcaceae	Streptococcus	mitis	0	0	0	0	25	0	0	0	0	0	0	0	0	0	0	0	0	0	0	0	0	0	0	0	0	0	0	0	0	0	0	0	0	7	0	0	0	0	4	0	0
9892	asv0798	Bacteria	Actinobacteriota	Actinobacteria	Micrococcales	Micrococcaceae	Rothia	mucilaginosa	0	0	0	0	0	0	0	0	0	0	0	44	0	0	34	0	0	0	0	0	0	0	0	0	0	0	0	0	0	0	0	0	0	0	0	0	0	0	0	0	0
9894	asv0799	Bacteria	Firmicutes	Bacilli	Staphylococcales	Staphylococcaceae	Salinicoccus	NA	0	0	0	0	0	0	0	0	0	0	0	0	0	0	0	0	0	0	0	0	0	52	0	0	0	0	0	0	0	0	0	0	0	0	0	0	0	0	0	0	0
9901	asv0800	Bacteria	Firmicutes	Bacilli	Lactobacillales	Carnobacteriaceae	Alloiococcus	NA	0	0	0	0	0	0	0	0	0	0	0	0	0	0	0	0	0	0	0	0	0	64	0	0	0	0	0	0	0	0	0	0	0	0	0	0	0	0	0	0	0
9921	asv0801	Bacteria	Actinobacteriota	Actinobacteria	Actinomycetales	Actinomycetaceae	Actinomyces	graevenitzii	0	0	0	0	0	0	0	0	0	0	0	13	20	0	27	6	0	0	0	0	0	0	0	0	0	0	0	0	0	0	0	0	0	0	0	0	0	0	0	0	0
9928	asv0802	Bacteria	Firmicutes	Bacilli	Staphylococcales	Staphylococcaceae	Staphylococcus	capitis	0	0	0	0	5	0	0	0	0	0	0	8	0	0	0	0	0	0	0	0	0	0	0	0	0	0	0	0	0	0	0	0	0	0	0	0	0	0	0	0	0
9930	asv0803	Bacteria	Firmicutes	Clostridia	Lachnospirales	Lachnospiraceae	Catonella	morbi	0	0	0	0	0	0	0	0	0	0	7	0	0	0	0	0	10	0	0	0	0	0	0	0	0	0	0	0	0	0	0	15	0	0	0	0	0	0	0	0	0
9932	asv0804	Bacteria	Campilobacterota	Campylobacteria	Campylobacterales	Campylobacteraceae	Campylobacter	concisus	0	0	0	0	0	0	0	0	0	0	0	0	0	0	0	0	0	11	0	0	22	10	15	0	0	0	0	0	0	0	0	0	0	0	0	0	0	0	0	0	0
9939	asv0805	Bacteria	Patescibacteria	Saccharimonadia	Saccharimonadales	NA	NA	NA	0	0	0	0	0	0	0	0	0	0	0	0	0	0	2	0	0	0	0	5	0	0	0	0	0	0	0	0	0	0	15	0	9	0	0	0	0	14	0	0	0
9951	asv0806	Bacteria	Proteobacteria	Gammaproteobacteria	Pasteurellales	Pasteurellaceae	Haemophilus	haemolyticus	43	3	8	2	0	13	0	0	0	0	0	0	0	0	0	0	0	0	0	0	0	0	0	0	0	0	0	0	0	0	0	0	0	0	0	0	0	0	0	0	44
9961	asv0807	Bacteria	Firmicutes	Bacilli	Mycoplasmatales	Mycoplasmataceae	Mycoplasma	orale	0	0	0	6	0	0	0	0	0	0	0	0	0	0	0	0	0	0	0	0	0	0	5	0	0	0	0	0	0	0	2	14	0	0	0	0	0	0	0	0	0
9972	asv0808	Bacteria	Firmicutes	Bacilli	Bacillales	Planococcaceae	Planococcus	rifietoensis	0	0	0	27	0	0	0	0	0	0	0	0	7	0	0	0	0	0	0	0	0	0	0	0	0	0	0	0	0	0	0	0	0	0	0	0	0	0	0	0	0
10000	asv0809	Bacteria	Actinobacteriota	Actinobacteria	Actinomycetales	Actinomycetaceae	Actinomyces	NA	0	0	0	0	0	0	0	51	0	39	0	0	0	0	0	0	0	0	0	0	0	0	0	0	0	0	0	0	0	0	0	0	0	0	0	0	0	0	0	0	0
10001	asv0810	Bacteria	Proteobacteria	Gammaproteobacteria	Pasteurellales	Pasteurellaceae	Haemophilus	haemolyticus	7	0	6	0	3	47	0	0	0	0	0	0	0	0	0	0	0	0	0	0	0	0	0	0	0	0	0	0	0	0	0	0	0	0	0	0	0	0	0	0	22
10008	asv0811	Bacteria	Firmicutes	Negativicutes	Veillonellales-Selenomonadales	Selenomonadaceae	Centipeda	NA	0	0	0	0	0	0	0	0	0	0	8	0	2	22	0	0	0	0	0	0	0	0	0	11	0	0	3	0	0	0	0	0	8	0	0	0	0	0	0	0	1
10013	asv0812	Bacteria	Firmicutes	Negativicutes	Veillonellales-Selenomonadales	Veillonellaceae	Veillonella	NA	0	0	0	0	0	0	26	0	22	19	0	0	0	0	0	0	0	0	0	0	0	0	0	0	0	0	0	0	0	0	0	0	0	0	0	0	0	0	0	0	0
10018	asv0813	Bacteria	Fusobacteriota	Fusobacteriia	Fusobacteriales	Fusobacteriaceae	Fusobacterium	nucleatum	0	0	0	0	0	0	6	0	62	0	0	0	0	0	0	0	0	0	0	0	0	0	0	0	0	0	0	0	0	0	0	0	0	0	0	0	0	0	0	0	0
10029	asv0814	Bacteria	Bacteroidota	Bacteroidia	Bacteroidales	Prevotellaceae	Prevotella	NA	0	0	0	0	0	0	0	0	0	0	0	10	0	0	29	17	0	0	0	0	0	0	0	0	0	0	0	0	0	0	0	0	0	0	0	0	0	0	0	0	0
10039	asv0815	Bacteria	Proteobacteria	Gammaproteobacteria	Pasteurellales	Pasteurellaceae	Haemophilus	haemolyticus	0	0	0	0	0	0	0	0	0	0	0	15	0	0	29	14	0	0	0	0	0	0	9	0	0	0	0	0	0	0	0	0	0	0	0	0	0	0	0	0	0
10043	asv0816	Bacteria	Firmicutes	Negativicutes	Veillonellales-Selenomonadales	Veillonellaceae	Veillonella	parvula	28	0	0	7	25	0	0	0	0	0	0	0	0	0	0	0	0	0	0	0	0	0	0	0	0	0	0	0	0	0	0	0	0	0	0	0	0	0	0	0	54
10046	asv0817	Bacteria	Firmicutes	Bacilli	Staphylococcales	Gemellaceae	Gemella	NA	10	0	0	0	0	0	0	0	0	0	0	0	0	0	0	0	0	8	0	6	0	0	0	0	0	0	0	0	38	0	17	0	0	0	0	0	0	0	0	0	0
10053	asv0818	Bacteria	Firmicutes	Negativicutes	Veillonellales-Selenomonadales	Selenomonadaceae	Centipeda	NA	0	0	0	2	0	0	0	0	0	0	0	0	0	0	0	0	0	0	0	0	0	10	0	0	0	0	0	0	0	0	0	7	8	13	0	0	0	0	0	9	0
10062	asv0819	Bacteria	Firmicutes	Negativicutes	Veillonellales-Selenomonadales	Veillonellaceae	Veillonella	atypica	0	0	0	0	0	0	0	0	0	0	0	11	22	0	22	11	0	0	0	0	0	0	0	0	0	0	0	0	0	0	0	0	0	0	0	0	0	0	0	0	0
10064	asv0820	Bacteria	Bacteroidota	Bacteroidia	Bacteroidales	Prevotellaceae	Prevotella	jejuni	0	0	0	0	0	0	0	0	0	0	0	0	0	0	0	10	0	0	0	0	0	0	0	0	0	0	0	0	0	0	10	6	0	0	0	0	0	0	0	0	0
10073	asv0821	Bacteria	Spirochaetota	Spirochaetia	Spirochaetales	Spirochaetaceae	Treponema	denticola	0	0	0	0	0	4	7	10	5	6	0	0	0	0	0	0	0	0	0	0	0	0	5	0	4	4	0	0	0	0	0	0	0	0	7	0	0	6	0	0	0
10085	asv0822	Bacteria	Firmicutes	Bacilli	Lactobacillales	Streptococcaceae	Streptococcus	mitis	0	0	0	0	0	0	0	0	10	28	22	0	0	0	0	0	0	0	0	0	0	0	0	0	0	0	0	0	0	0	0	0	0	0	0	0	0	0	0	0	0
10095	asv0823	Bacteria	Actinobacteriota	Actinobacteria	Actinomycetales	Actinomycetaceae	Actinomyces	pacaensis	0	0	0	0	0	0	0	0	0	0	0	0	9	0	0	7	0	0	0	0	0	0	0	0	0	0	0	0	0	0	0	2	0	0	0	0	0	0	0	0	0
10106	asv0824	Bacteria	Firmicutes	Clostridia	Lachnospirales	Lachnospiraceae	Lachnoanaerobaculum	NA	0	0	0	0	0	0	0	0	0	0	0	0	0	0	0	0	0	0	0	0	0	0	2	0	0	0	0	9	0	0	0	0	0	0	0	0	0	28	5	0	0
10121	asv0825	Bacteria	Spirochaetota	Spirochaetia	Spirochaetales	Spirochaetaceae	Treponema	maltophilum	0	0	0	0	0	0	11	39	4	0	7	19	0	0	0	0	0	0	0	0	0	0	0	0	0	0	0	0	0	0	0	0	0	0	0	0	0	0	0	0	0
10124	asv0826	Bacteria	Proteobacteria	Gammaproteobacteria	Pasteurellales	Pasteurellaceae	Haemophilus	parainfluenzae	0	0	0	3	0	0	0	0	0	0	5	0	0	0	0	0	0	0	0	0	0	0	0	0	0	0	0	0	0	0	0	0	0	0	0	0	0	0	0	12	0
10130	asv0827	Bacteria	Patescibacteria	Saccharimonadia	Saccharimonadales	Saccharimonadaceae	Candidatus Saccharimonas	NA	0	0	0	0	0	0	17	0	18	19	0	0	0	0	0	0	0	0	0	0	0	0	0	0	0	0	0	0	0	0	0	0	0	0	10	0	0	0	0	0	0
10137	asv0828	Bacteria	Firmicutes	Clostridia	Lachnospirales	Lachnospiraceae	Catonella	morbi	0	0	0	0	0	0	0	0	0	0	0	0	0	0	0	5	0	12	0	0	0	0	0	0	0	0	0	0	0	0	0	19	5	0	0	0	0	0	0	0	0
10139	asv0829	Bacteria	Firmicutes	Clostridia	Lachnospirales	Lachnospiraceae	Oribacterium	NA	0	0	0	0	0	0	0	0	0	0	0	0	0	0	0	0	0	0	0	0	4	0	0	0	0	0	0	0	0	0	0	0	0	0	0	0	0	0	0	0	0
10141	asv0830	Bacteria	Firmicutes	Negativicutes	Veillonellales-Selenomonadales	Selenomonadaceae	NA	NA	0	0	0	0	0	0	0	0	0	7	0	0	0	4	0	0	0	0	0	0	0	0	0	0	0	0	0	0	0	0	0	9	14	1	0	0	2	0	0	0	0
10151	asv0831	Bacteria	Firmicutes	Clostridia	Lachnospirales	Lachnospiraceae	Stomatobaculum	NA	0	0	0	0	0	0	0	0	0	0	0	0	0	0	0	8	0	0	12	7	0	0	0	0	0	0	0	0	0	0	0	0	0	0	0	0	0	0	0	0	0
10160	asv0832	Bacteria	Firmicutes	Clostridia	Lachnospirales	Lachnospiraceae	Catonella	morbi	0	0	0	0	0	0	0	13	0	0	0	8	0	0	0	2	0	0	0	4	0	0	0	0	0	26	0	0	0	0	0	0	0	0	15	0	0	0	0	0	0
10163	asv0833	Bacteria	Bacteroidota	Bacteroidia	Bacteroidales	Prevotellaceae	Prevotella	veroralis	0	0	0	0	0	0	0	0	0	0	0	0	0	0	0	0	0	0	0	4	0	0	0	0	0	0	0	0	0	0	0	0	0	6	0	0	0	0	0	3	0
10165	asv0834	Bacteria	Firmicutes	Bacilli	Lactobacillales	Aerococcaceae	Abiotrophia	NA	0	0	0	0	0	0	0	0	0	0	0	0	0	0	0	0	0	0	0	0	0	0	0	18	0	12	15	6	3	0	0	0	0	0	0	0	0	0	0	0	0
10166	asv0835	Bacteria	Actinobacteriota	Actinobacteria	Actinomycetales	Actinomycetaceae	Actinomyces	graevenitzii	0	0	0	0	0	0	0	0	0	0	0	0	0	19	0	0	0	0	0	0	0	0	0	0	0	0	0	0	0	0	0	0	0	0	0	0	0	0	0	0	0
10168	asv0836	Bacteria	Firmicutes	Bacilli	Staphylococcales	Staphylococcaceae	Salinicoccus	qingdaonensis	0	0	0	0	0	4	0	0	0	0	0	0	0	0	0	0	0	0	0	0	0	42	0	0	0	0	0	0	0	0	0	0	0	0	0	0	0	1	0	0	0
10177	asv0837	Bacteria	Proteobacteria	Gammaproteobacteria	Pasteurellales	Pasteurellaceae	Haemophilus	pittmaniae	40	0	5	0	21	0	0	0	0	0	0	0	0	0	0	0	0	0	0	0	0	0	0	0	0	0	0	0	0	0	0	0	0	0	0	0	0	0	0	0	43
10197	asv0838	Bacteria	Firmicutes	Clostridia	Lachnospirales	Lachnospiraceae	Oribacterium	asaccharolyticum	0	0	0	0	0	0	0	0	0	0	0	0	0	0	0	0	0	0	0	0	0	0	0	0	0	0	0	0	0	0	0	0	0	0	0	0	0	0	0	7	0
10208	asv0839	Bacteria	Proteobacteria	Alphaproteobacteria	Rhizobiales	Xanthobacteraceae	Bradyrhizobium	japonicum	0	0	0	0	0	0	0	0	0	0	0	0	0	0	0	5	0	0	0	0	0	0	0	0	0	0	0	0	0	0	0	0	0	0	0	0	0	0	0	0	0
10219	asv0840	Bacteria	Patescibacteria	Saccharimonadia	Saccharimonadales	Saccharimonadaceae	TM7x	NA	0	0	0	0	0	0	8	0	19	22	7	0	0	0	0	0	0	0	0	0	0	0	0	0	0	0	0	0	0	0	0	0	0	0	0	0	0	0	0	0	0
10229	asv0841	Bacteria	Patescibacteria	Gracilibacteria	Absconditabacteriales (SR1)	NA	NA	NA	0	0	0	0	0	0	13	15	23	0	14	0	0	0	0	0	0	0	0	0	0	0	0	0	0	0	0	0	0	0	0	0	0	0	0	0	0	0	0	0	0
10239	asv0842	Bacteria	Firmicutes	Negativicutes	Veillonellales-Selenomonadales	Selenomonadaceae	Selenomonas	NA	0	0	0	0	0	0	0	0	0	0	0	0	0	0	0	0	0	0	0	0	0	0	0	0	0	0	0	0	0	0	0	0	27	15	0	0	0	0	0	0	0
10248	asv0843	Bacteria	Firmicutes	Negativicutes	Veillonellales-Selenomonadales	Selenomonadaceae	Selenomonas	sputigena	0	0	0	0	0	7	0	0	0	0	0	0	0	0	0	0	0	0	0	0	0	0	0	0	0	0	0	14	0	13	0	0	0	0	0	0	0	0	0	0	0
10254	asv0844	Bacteria	Patescibacteria	Saccharimonadia	Saccharimonadales	Saccharimonadaceae	Candidatus Saccharimonas	NA	0	0	0	0	0	0	7	4	8	18	3	0	0	0	0	0	0	0	0	0	0	0	0	5	1	0	0	0	0	0	0	0	7	8	0	0	0	0	0	0	0
10257	asv0845	Bacteria	Cyanobacteria	Cyanobacteriia	Chloroplast	NA	NA	NA	0	0	0	2	0	0	0	0	0	0	0	0	0	0	0	0	0	0	0	0	0	0	0	0	0	0	0	0	0	4	0	0	0	0	0	0	0	0	0	0	0
10265	asv0846	Bacteria	Cyanobacteria	Cyanobacteriia	Chloroplast	NA	NA	NA	0	0	0	11	0	0	0	0	0	0	0	0	0	0	0	0	0	5	0	0	17	0	0	0	0	0	0	0	0	0	0	0	0	0	8	0	0	0	0	0	0
10283	asv0847	Bacteria	Firmicutes	Bacilli	Lactobacillales	Streptococcaceae	Streptococcus	salivarius	0	0	0	0	0	0	0	0	0	0	18	0	0	42	0	0	0	0	0	0	0	0	0	0	0	0	0	0	0	0	0	0	0	0	0	0	0	0	0	0	0
10285	asv0848	Bacteria	Bacteroidota	Bacteroidia	Bacteroidales	Prevotellaceae	Prevotella	pallens	0	0	0	0	0	0	15	21	17	14	5	0	0	0	0	0	0	0	0	0	0	0	0	0	0	0	0	0	0	0	0	0	0	0	0	0	0	0	0	0	0
10286	asv0849	Bacteria	Firmicutes	Clostridia	Lachnospirales	Lachnospiraceae	Catonella	NA	0	0	0	7	0	0	0	0	0	0	0	0	0	0	0	0	0	0	5	0	0	0	0	0	0	0	0	0	0	0	0	0	0	0	8	0	0	10	0	2	0
10290	asv0850	Bacteria	Firmicutes	Bacilli	Lactobacillales	Streptococcaceae	Streptococcus	infantis	0	0	0	0	0	0	0	0	0	0	0	0	25	0	0	0	0	0	0	0	0	0	0	7	0	0	0	0	0	0	0	0	0	0	0	0	0	0	0	0	0
10291	asv0851	Bacteria	Firmicutes	Negativicutes	Veillonellales-Selenomonadales	Selenomonadaceae	Centipeda	NA	0	0	0	0	0	0	0	0	1	0	0	0	12	0	0	0	0	0	0	0	14	0	0	2	0	5	9	0	0	0	0	7	4	1	0	0	0	0	0	0	0
10298	asv0852	Bacteria	Actinobacteriota	Actinobacteria	Micrococcales	Micrococcaceae	Rothia	mucilaginosa	0	0	0	13	0	0	0	0	0	0	0	0	0	0	0	0	0	0	0	0	0	0	0	0	0	0	0	0	0	11	0	0	0	0	0	0	0	0	0	0	0
10303	asv0853	Bacteria	Proteobacteria	Gammaproteobacteria	Pasteurellales	Pasteurellaceae	Aggregatibacter	segnis	0	0	0	0	0	0	0	0	0	0	0	17	5	0	23	11	0	0	0	0	0	0	0	0	0	0	0	0	0	0	0	0	0	0	0	0	0	0	0	0	0
10309	asv0854	Bacteria	Firmicutes	Clostridia	Lachnospirales	Lachnospiraceae	Stomatobaculum	NA	0	0	0	0	0	0	0	0	0	0	0	0	0	0	0	0	0	0	0	0	0	0	0	0	0	0	0	0	0	0	0	0	0	0	0	0	0	0	0	0	0
3	asv0855	Bacteria	Actinobacteriota	Actinobacteria	Micrococcales	Micrococcaceae	Arthrobacter	russicus	0	0	0	0	6	0	0	0	1	0	0	4	0	0	0	2	0	0	0	0	0	1	2	2	0	0	2	6	0	0	0	0	0	0	0	0	0	0	0	0	0
13	asv0856	Bacteria	Proteobacteria	Gammaproteobacteria	Enterobacterales	Enterobacteriaceae	Escherichia-Shigella	NA	0	0	0	0	0	0	0	0	0	0	8	0	0	0	0	0	0	0	0	0	0	0	0	0	0	0	0	0	0	0	0	0	0	0	0	0	0	0	0	0	0
21	asv0857	Bacteria	Firmicutes	Clostridia	Lachnospirales	Lachnospiraceae	Catonella	morbi	0	0	0	0	0	0	0	0	0	0	0	20	13	12	12	9	0	0	0	0	0	0	0	0	0	0	0	0	0	0	0	0	0	0	0	0	0	0	0	0	0
31	asv0858	Bacteria	Deinococcota	Deinococci	Thermales	Thermaceae	Thermus	scotoductus	0	0	0	0	0	0	0	0	0	0	5	0	0	0	0	0	12	0	0	0	0	0	0	0	0	0	0	0	11	0	0	0	0	0	0	0	0	0	0	0	0
32	asv0859	Bacteria	Proteobacteria	Gammaproteobacteria	Xanthomonadales	Rhodanobacteraceae	Dyella	NA	0	0	0	0	12	0	2	0	0	0	11	1	0	0	0	10	0	4	0	0	0	0	0	0	0	0	0	0	0	0	0	0	0	1	0	0	0	0	0	3	0
39	asv0860	Bacteria	Firmicutes	Negativicutes	Veillonellales-Selenomonadales	Selenomonadaceae	Centipeda	NA	0	0	0	0	0	0	0	0	0	1	0	0	0	0	0	0	0	0	2	0	0	0	0	0	0	0	0	6	0	0	4	4	10	13	0	0	0	0	3	0	0
46	asv0861	Bacteria	Firmicutes	Bacilli	Lactobacillales	P5D1-392	NA	NA	0	0	0	0	0	0	0	0	0	0	0	0	0	0	0	0	0	0	0	0	0	0	0	0	0	0	0	0	0	0	0	0	0	0	0	0	0	16	0	0	0
47	asv0862	Bacteria	Actinobacteriota	Actinobacteria	Micrococcales	Dermabacteraceae	Brachybacterium	muris	0	0	0	0	0	0	0	0	0	0	0	0	0	0	0	0	0	0	0	0	0	46	0	0	0	0	0	0	0	0	0	0	0	0	0	0	0	0	0	0	0
71	asv0863	Bacteria	Firmicutes	Clostridia	Lachnospirales	Lachnospiraceae	Oribacterium	sinus	8	0	0	0	0	0	0	0	0	0	0	0	0	0	0	0	24	0	0	5	0	0	0	0	0	0	0	0	0	8	0	0	0	0	0	0	0	0	0	0	0
72	asv0864	Bacteria	Firmicutes	Negativicutes	Veillonellales-Selenomonadales	Selenomonadaceae	Selenomonas	NA	0	0	0	0	0	0	0	0	0	15	0	0	0	0	0	0	0	0	0	0	0	0	0	0	0	0	0	0	0	0	0	0	0	3	0	0	0	0	0	0	0
73	asv0865	Bacteria	Bacteroidota	Bacteroidia	Bacteroidales	Prevotellaceae	Alloprevotella	NA	0	0	0	0	0	0	0	0	0	0	0	0	0	0	0	0	0	0	0	0	0	0	10	0	10	0	0	6	0	0	11	0	0	0	0	0	0	0	0	0	0
78	asv0866	Bacteria	Spirochaetota	Spirochaetia	Spirochaetales	Spirochaetaceae	Treponema	amylovorum	0	0	0	0	0	0	0	0	0	0	0	8	0	0	38	12	0	0	0	0	0	0	0	0	0	0	0	0	0	0	0	0	0	0	0	0	0	0	0	0	0
84	asv0867	Bacteria	Proteobacteria	Gammaproteobacteria	Pseudomonadales	Pseudomonadaceae	Pseudomonas	sihuiensis	0	0	0	4	0	0	0	0	0	0	12	0	0	0	1	0	0	0	0	0	14	0	0	0	0	6	0	0	7	0	0	0	0	0	0	0	0	0	0	0	0
86	asv0868	Bacteria	Proteobacteria	Gammaproteobacteria	Pasteurellales	Pasteurellaceae	Aggregatibacter	NA	0	0	0	0	0	0	14	0	0	0	0	0	0	0	0	0	0	0	0	0	0	0	0	0	0	0	0	0	0	0	0	0	0	0	0	0	0	0	0	0	0
96	asv0869	Bacteria	Firmicutes	Clostridia	Lachnospirales	Lachnospiraceae	Catonella	morbi	0	0	0	0	0	0	0	0	0	0	0	31	0	13	7	13	0	0	0	0	0	0	0	0	0	0	0	0	0	0	0	0	0	0	0	0	0	0	0	0	0
106	asv0870	Bacteria	Bacteroidota	Bacteroidia	Bacteroidales	Prevotellaceae	Prevotella	jejuni	0	0	0	0	0	0	0	0	0	0	0	11	8	0	23	15	0	0	0	0	0	0	0	0	0	0	0	0	0	0	0	0	0	0	0	0	0	0	0	0	0
116	asv0871	Bacteria	Firmicutes	Bacilli	Lactobacillales	Streptococcaceae	Streptococcus	NA	0	0	0	12	0	0	0	0	0	0	0	0	0	0	0	0	0	7	0	0	0	0	0	0	0	0	0	0	0	0	0	0	0	7	0	0	0	0	0	6	0
126	asv0872	Bacteria	Spirochaetota	Spirochaetia	Spirochaetales	Spirochaetaceae	Treponema	medium	0	0	0	0	0	0	0	0	0	0	0	60	0	0	10	2	0	0	0	0	0	0	0	0	0	0	0	0	0	0	0	0	0	0	0	0	0	0	0	0	0
128	asv0873	Bacteria	Proteobacteria	Alphaproteobacteria	Sphingomonadales	Sphingomonadaceae	Qipengyuania	NA	0	0	0	0	0	0	0	0	0	0	0	3	0	0	0	0	0	0	0	0	0	0	0	0	0	0	0	0	0	0	0	0	0	0	3	0	0	0	0	0	0
139	asv0874	Bacteria	Actinobacteriota	Actinobacteria	Actinomycetales	Actinomycetaceae	Actinomyces	pacaensis	0	0	0	0	0	0	0	0	0	0	0	0	0	0	0	0	0	0	0	0	2	0	8	0	6	0	6	3	0	0	0	0	0	0	4	0	0	11	4	0	0
147	asv0875	Bacteria	Proteobacteria	Gammaproteobacteria	Pasteurellales	Pasteurellaceae	Aggregatibacter	NA	0	0	0	0	0	0	0	16	0	0	0	0	0	0	0	0	0	0	0	0	0	0	0	0	0	0	0	0	8	0	4	0	0	0	0	0	0	0	0	0	0
151	asv0876	Bacteria	Bacteroidota	Bacteroidia	Bacteroidales	Prevotellaceae	Prevotella	NA	0	0	0	0	0	0	0	0	5	0	0	0	0	0	0	0	0	0	0	0	0	0	7	0	4	0	0	0	0	0	0	0	0	0	0	0	5	0	0	9	0
152	asv0877	Bacteria	Firmicutes	Bacilli	Lactobacillales	P5D1-392	NA	NA	0	0	0	0	0	0	0	0	0	0	0	0	0	0	0	0	0	0	0	0	0	0	0	0	0	0	0	0	0	0	0	0	0	0	0	0	0	35	0	0	0
166	asv0878	Bacteria	Proteobacteria	Gammaproteobacteria	Burkholderiales	Comamonadaceae	Acidovorax	NA	0	0	0	0	0	0	0	0	0	0	0	0	0	0	0	0	0	0	0	0	0	0	0	0	0	0	0	0	0	0	0	0	0	0	0	0	0	0	0	0	0
175	asv0879	Bacteria	Firmicutes	Bacilli	Lactobacillales	Carnobacteriaceae	Alloiococcus	NA	0	0	0	0	0	0	0	0	0	0	0	0	0	0	0	0	0	0	0	0	0	60	0	0	0	0	0	0	0	0	0	0	0	0	0	0	0	0	0	0	0
179	asv0880	Bacteria	Firmicutes	Clostridia	Peptostreptococcales-Tissierellales	Parvimonas	NA	NA	0	0	0	3	0	0	0	0	0	0	0	0	0	0	0	0	0	0	0	0	0	0	0	0	0	0	0	0	0	14	7	0	4	15	0	0	0	0	0	0	0
181	asv0881	Bacteria	Fusobacteriota	Fusobacteriia	Fusobacteriales	Fusobacteriaceae	Fusobacterium	necrophorum	0	0	0	0	0	0	0	0	0	0	0	0	0	0	23	31	0	0	0	0	0	0	0	0	0	0	0	0	0	0	0	0	0	0	0	0	0	0	0	0	0
182	asv0882	Bacteria	Firmicutes	Bacilli	Staphylococcales	Gemellaceae	Gemella	NA	0	0	0	0	0	0	0	0	0	0	0	0	0	0	0	0	0	0	0	0	26	6	22	0	0	0	0	0	0	0	0	0	0	0	0	0	0	0	0	0	0
189	asv0883	Bacteria	Proteobacteria	Alphaproteobacteria	Caulobacterales	Caulobacteraceae	Brevundimonas	vesicularis	0	0	0	0	0	0	0	0	0	0	0	0	0	0	0	0	0	0	0	0	0	0	0	0	0	0	0	0	0	0	0	0	0	0	14	0	0	0	0	0	0
221	asv0884	Bacteria	Proteobacteria	Gammaproteobacteria	Xanthomonadales	Rhodanobacteraceae	Dyella	NA	0	0	0	6	0	0	0	0	0	0	13	0	0	0	0	0	0	0	5	0	4	0	0	0	0	0	0	0	0	0	0	0	0	0	0	0	0	0	0	0	0
228	asv0885	Bacteria	Firmicutes	Bacilli	Lactobacillales	Streptococcaceae	Streptococcus	parasanguinis	0	0	0	0	0	0	0	0	0	0	0	0	0	0	0	0	0	0	0	0	0	0	5	0	5	18	0	0	0	0	0	0	0	0	0	0	0	0	0	0	0
232	asv0886	Bacteria	Firmicutes	Clostridia	Lachnospirales	Lachnospiraceae	Lachnoanaerobaculum	umeaense	0	0	0	0	0	0	0	0	0	0	0	0	0	0	0	0	0	0	0	13	0	0	0	0	0	0	0	0	0	0	0	0	0	23	0	0	0	0	0	0	0
238	asv0887	Bacteria	Actinobacteriota	Actinobacteria	Corynebacteriales	Corynebacteriaceae	Turicella	NA	0	0	0	0	4	0	0	0	0	0	0	7	0	0	0	0	0	0	0	0	0	0	0	0	0	0	0	2	0	0	0	0	2	0	0	0	0	0	3	0	0
245	asv0888	Bacteria	Bacteroidota	Bacteroidia	Bacteroidales	Prevotellaceae	Prevotella	denticola	0	0	0	0	0	0	0	0	0	0	0	0	0	0	0	12	0	0	0	0	0	0	0	0	0	10	0	14	0	0	5	8	0	0	0	0	0	0	0	0	0
255	asv0889	Bacteria	Bacteroidota	Bacteroidia	Bacteroidales	Prevotellaceae	Prevotella	oris	0	0	0	0	0	0	0	0	0	0	0	0	0	0	0	0	0	0	0	0	0	0	0	0	0	0	0	0	0	0	0	0	0	0	0	0	0	5	0	0	0
264	asv0890	Bacteria	Proteobacteria	Gammaproteobacteria	Xanthomonadales	Rhodanobacteraceae	Dyella	NA	0	0	0	0	0	0	0	0	0	0	15	0	0	0	0	0	0	0	0	0	0	0	6	0	0	0	0	3	0	0	0	0	0	0	0	0	0	0	0	0	0
269	asv0891	Bacteria	Firmicutes	Clostridia	Lachnospirales	Lachnospiraceae	Catonella	NA	0	0	0	0	0	0	0	0	0	0	0	7	12	4	15	10	0	0	0	0	0	0	0	0	0	0	0	0	0	0	0	0	0	0	0	0	0	0	0	0	0
270	asv0892	Bacteria	Proteobacteria	Gammaproteobacteria	Pasteurellales	Pasteurellaceae	Haemophilus	sputorum	0	0	0	0	0	0	0	0	0	0	0	0	0	0	0	0	0	0	0	0	0	0	0	10	7	15	27	7	0	0	0	0	0	0	0	0	0	0	0	0	0
273	asv0893	Bacteria	Firmicutes	Negativicutes	Veillonellales-Selenomonadales	Selenomonadaceae	Centipeda	NA	0	0	0	0	0	0	0	0	0	0	0	0	12	0	0	0	0	0	0	0	0	0	0	0	0	0	0	0	0	0	0	0	0	0	7	0	0	4	0	0	0
275	asv0894	Bacteria	Firmicutes	Negativicutes	Veillonellales-Selenomonadales	Selenomonadaceae	Selenomonas	sputigena	0	0	0	0	0	0	0	0	0	0	0	0	0	0	0	0	0	0	0	0	0	0	0	0	0	0	0	0	0	0	0	0	24	15	0	0	0	0	0	0	0
285	asv0895	Bacteria	Spirochaetota	Spirochaetia	Spirochaetales	Spirochaetaceae	Treponema	socranskii	0	0	0	0	0	0	8	22	19	0	0	6	0	0	0	0	0	0	0	0	0	0	0	5	0	0	0	0	0	0	0	0	0	0	0	0	0	0	0	0	0
290	asv0896	Bacteria	Proteobacteria	Gammaproteobacteria	Aeromonadales	Aeromonadaceae	Aeromonas	aquatica	0	0	0	0	0	0	0	0	0	0	0	0	0	0	0	0	0	0	0	0	0	0	0	0	0	0	0	48	0	0	0	0	0	0	0	0	0	0	0	0	0
301	asv0897	Bacteria	Firmicutes	Bacilli	Lactobacillales	Streptococcaceae	Streptococcus	constellatus	0	0	0	0	0	0	0	0	0	0	0	0	0	0	0	0	0	0	3	0	0	0	0	0	0	0	0	0	0	0	0	5	0	0	0	0	0	0	0	0	0
312	asv0898	Bacteria	Firmicutes	Bacilli	Erysipelotrichales	Erysipelotrichaceae	Bulleidia	extructa	13	0	0	0	0	7	0	0	0	0	0	0	1	0	0	0	0	0	0	0	0	0	0	0	0	0	0	0	0	0	0	0	0	0	0	0	0	0	0	0	40
319	asv0899	Bacteria	Bacteroidota	Bacteroidia	Bacteroidales	Prevotellaceae	Prevotella	melaninogenica	0	0	0	5	0	0	0	0	0	0	0	0	0	0	0	0	0	0	0	0	0	0	0	0	0	0	0	0	0	24	0	0	0	0	0	0	0	0	0	0	0
325	asv0900	Bacteria	Actinobacteriota	Coriobacteriia	Coriobacteriales	Atopobiaceae	Atopobium	NA	31	0	0	7	20	0	0	0	0	0	0	0	0	0	0	0	0	0	0	0	0	0	0	0	0	0	0	0	0	0	0	0	0	0	0	0	0	0	0	0	25
329	asv0901	Bacteria	Firmicutes	Negativicutes	Veillonellales-Selenomonadales	Selenomonadaceae	Selenomonas	NA	0	0	0	0	0	0	0	0	0	0	0	0	0	0	0	0	0	0	0	0	0	0	0	6	0	0	0	0	0	8	0	0	0	0	0	0	0	0	0	0	0
338	asv0902	Bacteria	Actinobacteriota	Actinobacteria	Corynebacteriales	Corynebacteriaceae	Corynebacterium	glucuronolyticum	0	0	0	0	0	0	0	0	0	0	0	28	0	0	0	8	21	0	0	0	0	0	0	0	0	0	0	0	0	0	0	0	0	0	0	0	0	0	0	0	0
347	asv0903	Bacteria	Bacteroidota	Bacteroidia	Bacteroidales	Prevotellaceae	Prevotella	pallens	0	0	0	0	0	0	0	0	0	0	0	10	4	0	19	7	0	0	0	0	8	0	6	0	0	0	0	0	0	0	0	0	0	0	0	0	0	0	0	0	0
355	asv0904	Bacteria	Firmicutes	Negativicutes	Veillonellales-Selenomonadales	Selenomonadaceae	Selenomonas	sputigena	0	0	0	0	0	0	0	0	9	0	0	0	0	0	0	0	0	0	0	0	0	0	0	0	0	0	0	0	0	0	0	0	0	0	0	0	0	0	0	0	0
366	asv0905	Bacteria	Firmicutes	Clostridia	Lachnospirales	Lachnospiraceae	Stomatobaculum	NA	0	0	0	0	0	0	0	0	0	6	0	0	0	0	0	0	0	0	0	0	0	0	0	0	0	0	0	0	0	0	0	0	0	0	0	0	0	0	0	0	0
376	asv0906	Bacteria	Proteobacteria	Gammaproteobacteria	Pasteurellales	Pasteurellaceae	Aggregatibacter	NA	0	0	0	0	0	0	0	0	0	0	0	0	0	0	0	0	0	0	0	0	0	0	0	0	0	0	0	0	0	0	30	0	0	12	0	0	0	0	0	0	0
377	asv0907	Bacteria	Patescibacteria	Saccharimonadia	Saccharimonadales	Saccharimonadaceae	NA	NA	0	0	0	0	0	0	0	0	12	0	0	0	0	0	0	0	0	0	0	0	0	0	0	0	0	0	0	0	0	0	0	0	0	0	0	0	0	0	0	0	0
380	asv0908	Bacteria	Firmicutes	Clostridia	Peptostreptococcales-Tissierellales	Anaerovoracaceae	[Eubacterium] nodatum group	infirmum	0	0	0	0	0	0	0	0	0	0	0	13	0	0	0	0	0	14	0	0	0	0	0	0	0	0	0	0	0	0	0	0	0	0	0	0	0	0	0	0	0
382	asv0909	Bacteria	Firmicutes	Bacilli	Lactobacillales	P5D1-392	NA	NA	0	0	0	0	0	0	0	0	0	0	0	0	0	0	0	0	0	0	3	0	0	0	15	0	0	0	0	0	0	0	7	0	0	0	0	0	0	0	0	7	0
383	asv0910	Bacteria	Firmicutes	Clostridia	Peptostreptococcales-Tissierellales	Anaerovoracaceae	[Eubacterium] saphenum group	saphenum	0	0	0	0	0	0	0	0	0	0	0	2	0	0	6	0	0	0	0	0	12	2	11	0	0	0	0	0	0	0	0	0	0	0	0	0	0	0	0	0	0
390	asv0911	Bacteria	Proteobacteria	Gammaproteobacteria	Pasteurellales	Pasteurellaceae	Aggregatibacter	NA	0	0	0	0	0	0	0	0	0	0	0	6	5	0	10	4	0	0	0	0	0	0	0	0	0	0	0	0	0	0	10	0	0	0	0	0	0	0	0	0	0
398	asv0912	Bacteria	Firmicutes	Negativicutes	Veillonellales-Selenomonadales	Selenomonadaceae	Centipeda	NA	0	0	0	0	0	0	0	0	0	0	0	0	0	0	0	0	0	5	4	0	0	9	0	1	0	0	0	0	0	5	0	0	5	4	0	0	0	15	0	0	0
408	asv0913	Bacteria	Firmicutes	Bacilli	Erysipelotrichales	Erysipelotrichaceae	Solobacterium	moorei	0	0	0	0	0	0	0	0	0	0	0	0	0	0	0	0	0	8	0	0	12	7	15	13	0	0	3	0	0	0	0	0	0	0	0	0	0	0	0	0	0
429	asv0914	Bacteria	Proteobacteria	Gammaproteobacteria	Pasteurellales	Pasteurellaceae	Aggregatibacter	segnis	0	0	0	0	0	0	0	0	0	0	0	0	0	0	0	0	0	0	0	0	0	0	0	0	0	0	0	3	0	0	9	3	0	1	0	0	0	0	0	0	0
437	asv0915	Bacteria	Bacteroidota	Bacteroidia	Bacteroidales	Prevotellaceae	Prevotella	jejuni	0	0	0	3	0	0	0	0	6	0	5	0	0	0	0	0	0	0	0	0	0	0	0	0	0	0	0	9	0	0	0	0	0	0	0	0	0	0	0	0	0
439	asv0916	Bacteria	Proteobacteria	Gammaproteobacteria	Pasteurellales	Pasteurellaceae	Haemophilus	parainfluenzae	0	0	0	0	0	0	0	0	0	0	0	0	0	0	0	0	0	0	0	0	0	0	0	9	15	9	6	9	0	0	0	0	0	0	0	0	0	0	0	0	0
453	asv0917	Bacteria	Firmicutes	Clostridia	Lachnospirales	Lachnospiraceae	Oribacterium	sinus	5	0	0	0	0	0	7	0	0	0	0	0	0	0	0	0	0	0	0	0	0	0	0	4	9	0	0	6	5	0	0	0	0	2	0	0	0	0	0	0	0
458	asv0918	Bacteria	Firmicutes	Negativicutes	Veillonellales-Selenomonadales	Veillonellaceae	Veillonella	NA	0	0	0	0	0	0	0	0	0	0	0	0	3	0	7	4	0	0	0	0	0	0	0	0	0	6	0	3	0	0	0	0	0	0	0	0	0	0	0	0	0
461	asv0919	Bacteria	Bacteroidota	Bacteroidia	Bacteroidales	Prevotellaceae	Prevotella	salivae	0	0	0	0	0	0	16	0	0	16	0	18	12	0	0	0	0	0	0	0	0	0	0	0	0	0	8	0	0	0	0	0	0	0	0	0	0	0	0	0	0
466	asv0920	Bacteria	Firmicutes	Clostridia	Lachnospirales	Lachnospiraceae	Stomatobaculum	NA	0	0	0	0	0	0	0	0	0	0	3	0	0	0	0	0	0	0	0	0	0	0	0	0	0	0	0	0	0	0	0	0	0	0	0	0	0	24	0	0	0
477	asv0921	Bacteria	Proteobacteria	Gammaproteobacteria	Pasteurellales	Pasteurellaceae	Haemophilus	parainfluenzae	0	0	0	0	0	0	0	0	0	0	0	1	3	0	1	1	2	1	0	0	0	0	0	5	8	0	5	2	1	1	1	1	0	0	1	0	0	0	0	0	0
491	asv0922	Bacteria	Fusobacteriota	Fusobacteriia	Fusobacteriales	Fusobacteriaceae	Fusobacterium	periodonticum	0	0	0	0	0	0	10	0	0	0	0	0	0	0	0	0	0	0	0	0	0	0	0	0	0	0	0	0	0	0	0	0	0	9	0	0	0	0	0	0	0
494	asv0923	Bacteria	Actinobacteriota	Actinobacteria	Micrococcales	Micrococcaceae	Rothia	mucilaginosa	0	0	0	0	0	0	0	0	0	0	0	0	21	27	0	0	0	0	0	0	0	0	0	0	0	0	0	0	0	0	0	0	0	0	0	0	0	0	0	0	0
497	asv0924	Bacteria	Firmicutes	Clostridia	Lachnospirales	Lachnospiraceae	NA	NA	0	0	0	0	0	0	0	0	0	0	0	49	0	10	0	0	0	0	0	0	1	0	0	0	0	0	0	0	0	0	0	0	0	0	0	0	0	0	0	0	0
505	asv0925	Bacteria	Spirochaetota	Spirochaetia	Spirochaetales	Spirochaetaceae	Treponema	NA	0	0	0	0	0	0	0	0	0	0	0	17	0	19	26	0	0	0	0	0	0	0	0	0	0	0	0	0	0	0	0	0	0	0	0	0	0	0	0	0	0
524	asv0926	Bacteria	Firmicutes	Bacilli	Lactobacillales	Streptococcaceae	Streptococcus	anginosus	0	0	0	0	0	0	0	0	1	0	32	0	0	0	0	0	0	0	0	0	0	0	0	0	0	0	0	0	0	0	5	0	0	0	0	0	0	0	0	0	0
534	asv0927	Bacteria	Patescibacteria	Gracilibacteria	JGI 0000069-P22	NA	NA	NA	0	0	0	0	0	0	0	19	6	15	0	0	0	23	6	0	0	0	0	0	0	0	0	0	0	0	0	0	0	0	0	0	0	0	0	0	0	10	0	0	0
543	asv0928	Bacteria	Firmicutes	Bacilli	Bacillales	Bacillaceae	Anoxybacillus	flavithermus	0	0	0	0	0	0	0	0	0	0	0	2	0	0	0	20	18	0	0	0	0	0	0	0	0	0	0	0	0	0	0	0	0	0	0	0	0	0	0	0	0
549	asv0929	Bacteria	Firmicutes	Negativicutes	Veillonellales-Selenomonadales	Selenomonadaceae	NA	NA	0	0	0	0	0	0	14	0	0	0	0	0	0	0	0	0	0	0	0	0	0	0	0	0	0	0	0	0	0	0	0	0	0	0	0	0	0	0	0	0	0
560	asv0930	Bacteria	Proteobacteria	Gammaproteobacteria	Pasteurellales	Pasteurellaceae	Aggregatibacter	NA	0	0	0	0	0	0	9	12	0	0	11	0	0	0	0	0	0	0	0	0	0	0	0	0	0	0	0	0	0	0	3	0	0	8	0	0	0	0	0	0	0
561	asv0931	Bacteria	Firmicutes	Bacilli	Lactobacillales	Lactobacillaceae	Lactobacillus	NA	0	0	0	0	0	0	0	0	0	0	0	13	32	0	13	0	0	0	0	0	0	0	0	0	0	0	0	0	0	0	0	0	0	0	0	0	0	0	0	0	0
572	asv0932	Bacteria	Bacteroidota	Bacteroidia	Bacteroidales	Prevotellaceae	Prevotella	salivae	0	0	0	2	9	0	0	0	0	0	0	0	0	0	0	0	0	0	0	0	0	0	0	0	0	0	0	0	0	0	0	0	0	0	0	0	0	0	0	0	0
576	asv0933	Bacteria	Actinobacteriota	Actinobacteria	Actinomycetales	Actinomycetaceae	Actinomyces	israelii	0	0	0	0	0	0	0	0	0	0	0	0	0	0	0	0	0	0	0	13	0	0	5	6	0	0	0	0	0	0	0	0	0	0	0	0	0	0	0	0	0
581	asv0934	Bacteria	Campilobacterota	Campylobacteria	Campylobacterales	Campylobacteraceae	Campylobacter	concisus	0	0	0	0	0	0	0	0	0	0	0	0	0	0	0	0	0	0	0	0	0	0	0	0	0	0	0	0	0	0	0	0	2	4	0	0	0	0	0	0	0
589	asv0935	Bacteria	Actinobacteriota	Actinobacteria	Actinomycetales	Actinomycetaceae	Actinomyces	bouchesdurhonensis	0	0	0	0	0	0	0	0	0	0	0	0	0	0	0	0	0	0	0	0	0	0	0	0	0	0	0	0	0	0	11	0	0	22	0	0	0	0	0	0	0
591	asv0936	Bacteria	Firmicutes	Clostridia	Peptostreptococcales-Tissierellales	Anaerovoracaceae	NA	NA	0	0	0	0	0	0	0	9	3	9	0	12	0	0	0	0	0	0	0	0	3	0	11	0	0	0	0	0	0	0	0	3	0	0	3	0	0	0	0	0	0
594	asv0937	Bacteria	Firmicutes	Bacilli	Staphylococcales	Gemellaceae	Gemella	morbillorum	0	0	0	0	0	0	0	0	0	0	0	0	0	0	0	0	0	24	0	0	16	6	10	0	0	0	0	0	0	0	0	0	0	0	0	0	0	0	0	0	0
595	asv0938	Bacteria	Bacteroidota	Bacteroidia	Bacteroidales	Prevotellaceae	Prevotella	histicola	0	0	0	0	0	0	0	0	1	0	0	0	0	0	0	0	0	0	0	0	0	0	0	0	0	0	0	0	0	0	0	0	0	0	0	0	0	0	0	0	0
596	asv0939	Bacteria	Actinobacteriota	Actinobacteria	Corynebacteriales	Corynebacteriaceae	Lawsonella	NA	0	0	0	0	0	0	0	0	0	0	10	0	0	0	0	0	0	0	0	0	0	0	0	0	0	0	0	0	0	0	0	0	3	0	0	0	0	0	0	0	0
606	asv0940	Bacteria	Proteobacteria	Gammaproteobacteria	Pasteurellales	Pasteurellaceae	Haemophilus	parainfluenzae	0	0	0	0	0	0	1	0	0	0	1	0	4	2	1	3	0	1	0	0	2	1	1	0	0	0	0	1	1	1	0	0	0	1	0	0	0	0	1	0	0
609	asv0941	Bacteria	Proteobacteria	Gammaproteobacteria	Enterobacterales	Enterobacteriaceae	Enterobacter	hormaechei	0	0	0	0	0	0	0	0	0	0	0	0	0	0	0	0	0	0	0	0	0	0	0	0	0	0	0	0	0	3	0	0	0	0	0	0	0	0	0	0	0
615	asv0942	Bacteria	Firmicutes	Negativicutes	Veillonellales-Selenomonadales	Selenomonadaceae	Selenomonas	NA	0	0	0	0	0	0	0	0	0	0	4	0	0	0	0	0	0	0	0	0	0	0	0	0	0	0	0	0	0	0	0	0	21	11	0	0	0	0	0	0	0
623	asv0943	Bacteria	Campilobacterota	Campylobacteria	Campylobacterales	Campylobacteraceae	Campylobacter	concisus	0	0	0	0	0	0	0	0	0	0	0	0	0	0	0	0	0	0	0	0	0	0	0	0	0	2	2	0	0	0	0	0	0	0	0	0	0	6	10	0	0
631	asv0944	Bacteria	Proteobacteria	Gammaproteobacteria	Pasteurellales	Pasteurellaceae	Aggregatibacter	NA	0	0	0	0	0	0	0	0	0	0	0	0	0	0	0	0	0	0	0	0	0	0	0	0	0	0	0	0	0	0	15	0	0	11	0	0	0	0	0	3	0
639	asv0945	Bacteria	Proteobacteria	Gammaproteobacteria	Burkholderiales	Comamonadaceae	Aquabacterium	parvum	0	0	0	0	0	0	0	0	0	0	0	4	0	0	0	0	0	0	3	0	0	4	0	0	0	0	0	0	0	0	0	0	0	0	17	0	0	0	0	0	0
645	asv0946	Bacteria	Spirochaetota	Spirochaetia	Spirochaetales	Spirochaetaceae	Treponema	denticola	0	0	0	0	0	0	6	7	8	0	0	0	0	0	0	0	0	0	0	0	0	0	0	0	0	0	0	0	0	0	0	0	0	0	6	0	0	3	0	4	0
650	asv0947	Bacteria	Firmicutes	Negativicutes	Veillonellales-Selenomonadales	Selenomonadaceae	Centipeda	NA	0	0	0	0	0	0	9	13	8	20	6	0	0	0	0	0	0	0	0	0	0	0	0	0	0	0	0	0	0	0	0	0	0	0	0	0	0	0	0	0	0
651	asv0948	Bacteria	Bacteroidota	Bacteroidia	Flavobacteriales	Weeksellaceae	Bergeyella	NA	0	0	0	0	0	0	0	0	0	0	0	0	0	0	0	0	0	0	0	0	0	2	0	0	0	0	0	0	0	0	0	0	0	0	0	0	0	0	0	8	0
656	asv0949	Bacteria	Actinobacteriota	Actinobacteria	Bifidobacteriales	Bifidobacteriaceae	Bifidobacterium	longum	0	0	0	0	0	0	2	0	2	0	0	0	0	0	0	0	0	0	0	0	0	0	0	0	0	0	0	0	0	0	0	0	0	0	0	0	0	0	0	0	0
664	asv0950	Bacteria	Firmicutes	Negativicutes	Veillonellales-Selenomonadales	Selenomonadaceae	Centipeda	NA	0	0	0	0	0	0	0	0	0	0	0	0	0	0	0	0	0	0	0	0	0	0	0	0	2	0	0	0	0	0	0	0	21	6	0	0	0	0	0	0	0
669	asv0951	Bacteria	Firmicutes	Negativicutes	Veillonellales-Selenomonadales	Selenomonadaceae	NA	NA	0	0	0	0	0	0	0	0	0	0	0	0	0	0	0	0	0	0	0	0	0	0	0	0	0	0	0	0	0	0	0	0	17	12	0	0	0	0	6	0	0
678	asv0952	Bacteria	Firmicutes	Bacilli	Lactobacillales	Carnobacteriaceae	Alloiococcus	NA	0	0	0	0	0	0	0	0	0	0	0	0	0	0	0	0	0	0	0	0	0	39	0	0	0	0	0	0	0	0	0	0	0	0	0	0	0	0	0	0	0
690	asv0953	Bacteria	Firmicutes	Negativicutes	Veillonellales-Selenomonadales	Veillonellaceae	Veillonella	NA	0	0	0	0	0	0	2	0	23	17	12	0	0	0	0	0	0	0	0	0	0	0	0	0	0	0	0	0	0	0	0	0	0	0	0	0	0	0	0	0	0
691	asv0954	Bacteria	Patescibacteria	Gracilibacteria	Absconditabacteriales (SR1)	NA	NA	NA	0	0	0	0	0	0	0	0	0	0	0	0	0	0	4	0	0	0	0	0	0	0	0	0	0	0	0	0	0	0	0	0	0	0	0	0	0	0	0	0	0
693	asv0955	Bacteria	Patescibacteria	Saccharimonadia	Saccharimonadales	NA	NA	NA	0	0	0	0	0	0	0	0	0	0	0	18	0	0	32	10	0	0	0	0	0	0	0	0	0	0	0	0	0	0	0	0	0	0	0	0	0	0	0	0	0
695	asv0956	Bacteria	Spirochaetota	Spirochaetia	Spirochaetales	Spirochaetaceae	Treponema	NA	0	0	0	0	0	0	0	0	0	0	0	11	0	0	31	9	0	0	0	0	0	0	0	0	0	0	0	0	0	0	0	0	0	0	0	0	0	0	0	0	0
703	asv0957	Bacteria	Proteobacteria	Gammaproteobacteria	Burkholderiales	Neisseriaceae	Kingella	denitrificans	0	0	0	0	0	0	0	0	0	0	0	0	0	0	0	0	0	7	6	0	14	0	19	0	0	0	0	0	0	0	0	0	0	0	0	0	0	0	0	0	0
706	asv0958	Bacteria	Firmicutes	Clostridia	Peptostreptococcales-Tissierellales	Peptoniphilus	NA	NA	0	0	0	0	0	0	0	0	0	0	0	14	0	0	0	0	38	0	0	0	0	0	0	0	0	0	0	0	0	0	0	0	0	1	0	0	0	0	0	0	0
720	asv0959	Bacteria	Actinobacteriota	Actinobacteria	Actinomycetales	Actinomycetaceae	Actinomyces	bouchesdurhonensis	0	0	0	0	0	0	0	0	0	0	0	0	0	0	0	0	0	0	0	0	0	0	0	0	0	0	0	0	0	0	0	0	39	0	0	0	0	0	0	0	0
732	asv0960	Bacteria	Bacteroidota	Bacteroidia	Flavobacteriales	Weeksellaceae	Bergeyella	NA	0	0	0	6	5	0	0	0	0	0	0	0	0	0	0	0	0	0	0	0	0	0	0	0	0	0	0	6	0	0	0	0	0	4	0	0	0	9	0	0	0
740	asv0961	Bacteria	Spirochaetota	Spirochaetia	Spirochaetales	Spirochaetaceae	Treponema	medium	0	0	0	0	0	0	19	18	8	12	0	0	0	0	0	0	0	0	0	0	0	0	0	0	0	0	0	0	0	0	0	0	0	0	0	0	0	0	0	0	0
744	asv0962	Bacteria	Firmicutes	Negativicutes	Veillonellales-Selenomonadales	Selenomonadaceae	Centipeda	NA	0	0	0	7	0	0	0	0	0	0	0	0	0	0	0	0	0	0	0	0	0	0	0	0	0	0	0	0	0	0	0	0	0	0	0	0	0	0	0	0	0
755	asv0963	Bacteria	Spirochaetota	Spirochaetia	Spirochaetales	Spirochaetaceae	Treponema	medium	0	0	0	0	0	0	11	37	10	0	0	0	0	0	0	0	0	0	0	0	0	0	0	0	0	0	0	0	0	0	0	0	0	0	0	0	0	0	0	0	0
757	asv0964	Bacteria	Firmicutes	Negativicutes	Veillonellales-Selenomonadales	Selenomonadaceae	Centipeda	NA	23	0	0	0	8	16	0	0	0	0	0	0	0	0	0	0	0	0	0	0	0	0	8	0	0	0	0	0	0	0	0	0	0	0	0	0	0	0	0	0	6
762	asv0965	Bacteria	Firmicutes	Bacilli	Lactobacillales	Streptococcaceae	Streptococcus	NA	0	0	0	0	0	0	0	0	0	0	0	0	0	0	0	0	0	0	0	0	0	0	0	0	0	0	0	0	0	0	10	0	9	10	0	0	0	0	0	0	0
768	asv0966	Bacteria	Firmicutes	Bacilli	Staphylococcales	Staphylococcaceae	Salinicoccus	qingdaonensis	0	0	0	0	0	0	0	0	0	0	0	0	0	0	0	0	0	0	0	0	0	39	0	0	0	0	0	0	0	0	0	0	0	0	0	0	0	0	0	0	0
769	asv0967	Bacteria	Fusobacteriota	Fusobacteriia	Fusobacteriales	Fusobacteriaceae	Fusobacterium	nucleatum	0	0	0	0	0	0	0	0	0	0	0	0	0	0	0	0	0	0	0	0	0	0	0	0	0	0	0	0	0	0	1	3	0	0	0	0	0	0	0	0	0
772	asv0968	Bacteria	Firmicutes	Bacilli	Lactobacillales	Streptococcaceae	Streptococcus	mitis	0	0	0	0	0	0	0	0	0	0	0	0	0	0	0	0	0	0	0	0	0	0	0	13	0	0	14	0	39	0	0	0	0	0	0	0	0	0	0	0	0
791	asv0969	Bacteria	Firmicutes	Negativicutes	Veillonellales-Selenomonadales	Selenomonadaceae	Centipeda	NA	0	0	0	0	0	0	6	9	0	1	0	0	0	0	0	0	0	0	0	0	0	0	3	0	0	3	3	0	0	0	0	3	0	0	0	0	0	3	5	0	0
792	asv0970	Bacteria	Actinobacteriota	Actinobacteria	Micrococcales	Micrococcaceae	Arthrobacter	woluwensis	0	0	0	0	0	0	0	0	0	0	0	0	0	0	0	0	0	0	0	0	0	0	10	0	0	0	0	0	0	0	0	0	0	3	0	0	0	0	0	9	0
794	asv0971	Bacteria	Actinobacteriota	Actinobacteria	Frankiales	Geodermatophilaceae	Blastococcus	NA	0	0	0	8	0	0	0	0	0	0	0	0	0	0	0	0	0	0	0	0	9	0	0	0	0	0	0	0	0	0	0	0	0	0	0	0	0	0	8	0	0
796	asv0972	Bacteria	Bacteroidota	Bacteroidia	Bacteroidales	Prevotellaceae	Prevotella	jejuni	0	0	0	0	0	0	0	0	0	0	8	0	0	0	0	0	0	0	0	0	0	0	0	0	0	0	0	0	0	0	2	0	3	0	0	0	0	0	0	0	0
797	asv0973	Bacteria	Patescibacteria	Saccharimonadia	Saccharimonadales	Saccharimonadaceae	NA	NA	0	0	0	0	0	0	0	0	0	0	0	0	0	0	5	0	0	9	0	0	0	0	0	0	0	13	3	0	0	0	0	0	0	0	0	0	0	0	0	0	0
811	asv0974	Bacteria	Patescibacteria	Gracilibacteria	Absconditabacteriales (SR1)	NA	NA	NA	0	0	0	0	0	0	0	0	0	0	0	0	0	0	0	0	0	0	0	0	0	0	0	0	0	0	0	0	0	0	0	0	0	0	22	0	0	13	6	4	0
819	asv0975	Bacteria	Firmicutes	Negativicutes	Veillonellales-Selenomonadales	Selenomonadaceae	Selenomonas	sputigena	0	0	0	0	0	0	0	0	0	0	0	0	0	0	0	0	0	0	0	0	9	0	0	0	0	0	0	0	0	0	7	7	16	11	0	0	0	0	0	0	0
823	asv0976	Bacteria	Firmicutes	Negativicutes	Veillonellales-Selenomonadales	Selenomonadaceae	Centipeda	NA	0	0	0	0	0	0	0	0	0	0	0	0	0	0	0	0	0	0	0	0	0	0	0	0	0	0	0	0	0	0	0	2	29	7	0	0	0	0	0	0	0
829	asv0977	Bacteria	Proteobacteria	Gammaproteobacteria	Burkholderiales	Comamonadaceae	Acidovorax	NA	0	0	0	0	0	0	0	1	0	0	0	0	0	0	0	0	0	0	0	0	0	0	0	0	0	0	0	0	0	0	0	0	0	0	0	0	0	0	0	0	0
835	asv0978	Bacteria	Firmicutes	Bacilli	Lactobacillales	P5D1-392	NA	NA	0	0	0	0	0	0	0	0	0	0	0	0	8	0	0	0	0	0	0	0	0	0	0	0	0	17	0	0	0	0	0	0	0	0	0	0	0	0	0	0	0
840	asv0979	Bacteria	Firmicutes	Negativicutes	Veillonellales-Selenomonadales	Selenomonadaceae	Centipeda	NA	0	0	0	0	0	0	0	0	0	0	11	0	0	0	0	0	0	0	0	0	0	0	0	0	0	0	0	0	0	0	0	0	6	0	0	0	0	0	0	0	0
845	asv0980	Bacteria	Firmicutes	Bacilli	Lactobacillales	Streptococcaceae	Streptococcus	infantis	0	0	0	0	0	0	0	0	0	0	0	0	0	0	0	0	0	0	0	0	0	0	0	0	0	0	0	0	0	0	0	0	0	0	0	0	0	0	0	0	0
850	asv0981	Bacteria	Bacteroidota	Bacteroidia	Flavobacteriales	Weeksellaceae	Bergeyella	NA	0	0	0	0	0	0	0	0	0	0	0	0	0	0	0	0	0	0	0	0	0	0	0	0	0	0	0	0	0	0	0	0	0	0	8	0	3	19	0	11	0
859	asv0982	Bacteria	Proteobacteria	Gammaproteobacteria	Cardiobacteriales	Cardiobacteriaceae	Cardiobacterium	NA	0	0	0	0	0	0	17	9	6	0	0	0	0	0	1	0	0	0	0	0	0	0	0	0	0	0	0	0	0	0	0	0	0	0	6	0	0	0	9	0	0
863	asv0983	Bacteria	Firmicutes	Bacilli	Lactobacillales	Streptococcaceae	Streptococcus	salivarius	0	0	0	0	0	0	0	0	0	0	21	0	0	0	0	0	0	0	0	0	0	0	0	0	0	0	8	0	0	0	0	0	0	0	0	0	0	0	0	0	0
865	asv0984	Bacteria	Actinobacteriota	Actinobacteria	Micrococcales	Micrococcaceae	Rothia	mucilaginosa	0	0	0	0	0	0	0	0	0	0	0	0	0	0	0	0	0	0	0	0	0	0	0	0	0	0	0	12	0	26	0	0	0	0	0	0	0	0	0	0	0
869	asv0985	Bacteria	Firmicutes	Negativicutes	Veillonellales-Selenomonadales	Selenomonadaceae	Centipeda	NA	0	0	0	0	0	0	0	0	0	0	0	0	0	0	0	0	0	0	0	0	0	0	0	0	0	0	0	0	0	0	0	0	0	0	7	0	0	0	0	0	0
876	asv0986	Bacteria	Bacteroidota	Bacteroidia	Bacteroidales	Prevotellaceae	Prevotella	NA	0	0	0	0	0	0	0	0	0	0	0	0	0	0	0	0	0	0	0	0	0	0	0	0	0	0	0	0	0	0	5	7	0	0	0	0	0	0	0	0	0
879	asv0987	Bacteria	Proteobacteria	Alphaproteobacteria	Caulobacterales	Caulobacteraceae	Caulobacter	vibrioides	0	0	0	2	0	0	0	0	0	0	6	0	0	0	0	0	0	0	0	0	0	0	0	0	0	0	0	0	0	0	0	0	0	0	0	0	0	0	0	0	0
880	asv0988	Bacteria	Proteobacteria	Alphaproteobacteria	Rhizobiales	Beijerinckiaceae	Methylobacterium-Methylorubrum	populi	0	0	0	0	0	0	0	0	0	0	0	0	0	0	2	0	0	0	0	0	0	0	0	0	0	0	0	0	0	0	0	0	0	0	12	0	0	0	0	6	0
881	asv0989	Bacteria	Actinobacteriota	Actinobacteria	Micrococcales	Micrococcaceae	Rothia	mucilaginosa	0	0	0	0	0	0	0	0	0	0	0	0	0	0	0	15	0	0	0	0	0	0	0	0	0	0	0	0	0	0	0	0	0	0	0	0	0	0	0	0	0
883	asv0990	Bacteria	Proteobacteria	Alphaproteobacteria	Rhizobiales	Beijerinckiaceae	Methylobacterium-Methylorubrum	extorquens	0	0	0	0	0	0	0	0	0	0	0	0	0	0	0	0	5	0	0	0	0	0	0	0	0	0	0	0	0	0	0	0	0	0	0	0	0	0	0	0	0
884	asv0991	Bacteria	Firmicutes	Clostridia	Lachnospirales	Lachnospiraceae	Stomatobaculum	NA	0	0	0	0	0	0	0	0	0	0	0	0	0	0	0	0	0	0	0	0	0	0	0	0	0	0	0	0	0	0	15	13	14	2	0	0	0	0	0	0	0
885	asv0992	Bacteria	Actinobacteriota	Actinobacteria	Corynebacteriales	Corynebacteriaceae	Corynebacterium	frankenforstense	0	0	0	0	0	0	0	0	0	0	0	23	0	0	0	8	30	0	0	0	0	0	0	0	0	0	0	0	0	0	0	0	0	0	0	0	0	0	0	0	0
890	asv0993	Bacteria	Proteobacteria	Gammaproteobacteria	Legionellales	Legionellaceae	Legionella	NA	0	0	0	0	0	0	0	0	0	0	0	0	0	0	0	0	0	0	0	0	0	0	0	0	0	0	0	0	0	0	0	0	0	0	3	0	0	0	0	0	0
893	asv0994	Bacteria	Patescibacteria	Saccharimonadia	Saccharimonadales	Saccharimonadaceae	Candidatus Saccharimonas	NA	0	0	0	0	0	0	0	0	0	0	0	0	0	0	0	0	0	0	0	0	0	0	0	9	0	4	0	3	0	0	0	0	0	0	0	0	0	0	0	5	0
897	asv0995	Bacteria	Actinobacteriota	Actinobacteria	Micrococcales	Microbacteriaceae	NA	NA	0	0	0	0	0	0	0	0	0	0	0	0	0	0	0	21	0	0	0	2	1	7	0	0	0	0	0	0	0	0	0	0	0	0	0	0	0	0	1	0	0
898	asv0996	Bacteria	Spirochaetota	Spirochaetia	Spirochaetales	Spirochaetaceae	Treponema	vincentii	0	0	0	0	0	0	0	0	0	0	0	52	0	0	0	1	0	0	0	0	0	0	0	0	0	0	0	0	0	0	0	0	0	0	0	0	0	0	0	0	0
901	asv0997	Bacteria	Bacteroidota	Bacteroidia	Bacteroidales	Prevotellaceae	Prevotella	jejuni	0	0	0	0	0	0	0	0	0	0	0	5	18	0	10	11	0	0	4	0	0	0	0	0	0	0	0	0	0	0	0	0	0	0	0	0	0	0	0	0	0
907	asv0998	Bacteria	Firmicutes	Negativicutes	Veillonellales-Selenomonadales	Selenomonadaceae	Centipeda	NA	0	0	0	0	0	0	0	0	0	0	0	0	0	0	0	0	0	0	0	0	0	0	0	0	0	0	0	0	0	0	0	0	11	9	0	0	0	0	0	0	0
911	asv0999	Bacteria	Spirochaetota	Spirochaetia	Spirochaetales	Spirochaetaceae	Treponema	socranskii	0	0	0	0	0	0	0	0	0	0	9	0	0	0	0	0	0	0	0	0	0	0	3	0	4	0	0	0	0	0	0	0	0	0	4	0	0	4	0	0	0
915	asv1000	Bacteria	Proteobacteria	Gammaproteobacteria	Burkholderiales	Neisseriaceae	Neisseria	NA	0	0	0	0	0	0	0	0	0	0	0	17	0	0	20	13	0	0	0	0	0	0	0	0	0	0	0	0	0	0	0	0	0	0	0	0	0	0	0	0	0
5334	asv10000	Bacteria	Proteobacteria	Gammaproteobacteria	Burkholderiales	Rhodocyclaceae	Dechlorobacter	NA	0	0	0	0	0	0	0	0	0	0	0	0	0	0	0	0	0	0	0	0	0	0	0	0	0	0	0	0	0	0	0	0	0	0	0	0	0	0	0	0	0
5335	asv10001	Bacteria	Planctomycetota	Planctomycetes	Pirellulales	Pirellulaceae	Pirellula	NA	0	0	0	0	0	0	0	0	0	0	0	0	0	0	0	0	0	0	0	0	0	0	0	0	0	0	0	0	0	0	0	0	0	0	0	0	0	0	0	0	0
5336	asv10002	Bacteria	Bacteroidota	Bacteroidia	Bacteroidales	Porphyromonadaceae	Porphyromonas	NA	0	0	0	0	0	0	0	0	0	0	0	0	0	0	0	0	0	0	0	0	0	0	0	0	0	0	0	0	0	0	0	0	0	0	0	0	0	0	0	0	0
5337	asv10003	Bacteria	Bacteroidota	Bacteroidia	Sphingobacteriales	Sphingobacteriaceae	Pedobacter	edaphicus	0	0	0	0	0	0	0	0	0	0	0	0	0	0	0	0	0	0	0	0	0	0	0	0	0	0	0	0	0	0	0	0	0	0	0	0	0	0	0	0	0
5339	asv10004	Bacteria	Spirochaetota	Spirochaetia	Spirochaetales	Spirochaetaceae	Treponema	NA	0	0	0	0	0	0	0	0	0	0	0	0	0	0	0	0	0	0	0	0	0	0	0	0	0	0	0	0	0	0	0	0	0	0	0	0	0	0	0	0	0
5340	asv10005	Bacteria	Firmicutes	Syntrophomonadia	Syntrophomonadales	Syntrophomonadaceae	NA	NA	0	0	0	0	0	0	0	0	0	0	0	0	0	0	0	0	0	0	0	0	0	0	0	0	0	0	0	0	0	0	0	0	0	0	0	0	0	0	0	0	0
5341	asv10006	Bacteria	Proteobacteria	Gammaproteobacteria	Pseudomonadales	Pseudomonadaceae	Pseudomonas	yamanorum	0	0	0	0	0	0	0	0	0	0	0	0	0	0	0	0	0	0	0	0	0	0	0	0	0	0	0	0	0	0	0	0	0	0	0	0	0	0	0	0	0
5343	asv10007	Bacteria	Bacteroidota	Bacteroidia	Bacteroidales	Porphyromonadaceae	Porphyromonas	NA	0	0	0	0	0	0	0	0	0	0	0	0	0	0	0	0	0	0	0	0	0	0	0	0	0	0	0	0	0	0	0	0	0	0	0	0	0	0	0	0	0
5345	asv10008	Bacteria	Firmicutes	Negativicutes	Veillonellales-Selenomonadales	Veillonellaceae	Veillonella	parvula	0	0	0	0	0	0	0	0	0	0	0	0	0	0	0	0	0	0	0	0	0	0	0	0	0	0	0	0	0	0	0	0	0	0	0	0	0	0	0	0	0
5346	asv10009	Bacteria	Campilobacterota	Campylobacteria	Campylobacterales	Campylobacteraceae	Campylobacter	gracilis	0	0	0	0	0	0	0	0	0	0	0	0	0	0	0	0	0	0	0	0	0	0	0	0	0	0	0	0	0	0	0	0	0	0	0	0	0	0	0	0	0
920	asv1001	Bacteria	Firmicutes	Clostridia	Lachnospirales	Lachnospiraceae	Lachnoanaerobaculum	NA	0	0	0	0	0	0	0	5	0	4	0	0	0	0	0	0	0	0	0	0	0	0	0	0	0	0	0	0	0	0	0	0	0	0	0	0	0	0	0	0	0
5347	asv10010	Bacteria	Firmicutes	Bacilli	Lactobacillales	Streptococcaceae	Streptococcus	NA	0	0	0	0	0	0	0	0	0	0	0	0	0	0	0	0	0	0	0	0	0	0	0	0	0	0	0	0	0	0	0	0	0	0	0	0	0	0	0	0	0
5348	asv10011	Bacteria	Deinococcota	Deinococci	Thermales	Thermaceae	Thermus	NA	0	0	0	0	0	0	0	0	0	0	0	0	0	0	0	0	0	0	0	0	0	0	0	0	0	0	0	0	0	0	0	0	0	0	0	0	0	0	0	0	0
5349	asv10012	Bacteria	Patescibacteria	ABY1	Candidatus Falkowbacteria	NA	NA	NA	0	0	0	0	0	0	0	0	0	0	0	0	0	0	0	0	0	0	0	0	0	0	0	0	0	0	0	0	0	0	0	0	0	0	0	0	0	0	0	0	0
5350	asv10013	Bacteria	Firmicutes	Clostridia	Hungateiclostridiaceae	Ruminiclostridium	NA	NA	0	0	0	0	0	0	0	0	0	0	0	0	0	0	0	0	0	0	0	0	0	0	0	0	0	0	0	0	0	0	0	0	0	0	0	0	0	0	0	0	0
5351	asv10014	Bacteria	Synergistota	Synergistia	Synergistales	Synergistaceae	Fretibacterium	NA	0	0	0	0	0	0	0	0	0	0	0	0	0	0	0	0	0	0	0	0	0	0	0	0	0	0	0	0	0	0	0	0	0	0	0	0	0	0	0	0	0
5353	asv10015	Bacteria	Synergistota	Synergistia	Synergistales	Synergistaceae	Thermovirga	NA	0	0	0	0	0	0	0	0	0	0	0	0	0	0	0	0	0	0	0	0	0	0	0	0	0	0	0	0	0	0	0	0	0	0	0	0	0	0	0	0	0
5354	asv10016	Bacteria	Bacteroidota	Bacteroidia	Bacteroidales	Prevotellaceae	Prevotella	copri	0	0	0	0	0	0	0	0	0	0	0	0	0	0	0	0	0	0	0	0	0	0	0	0	0	0	0	0	0	0	0	0	0	0	0	0	0	0	0	0	0
5355	asv10017	Bacteria	Proteobacteria	Alphaproteobacteria	NA	NA	NA	NA	0	0	0	0	0	0	0	0	0	0	0	0	0	0	0	0	0	0	0	0	0	0	0	0	0	0	0	0	0	0	0	0	0	0	0	0	0	0	0	0	0
5357	asv10018	Bacteria	Firmicutes	Negativicutes	Veillonellales-Selenomonadales	Veillonellaceae	Veillonella	NA	0	0	0	0	0	0	0	0	0	0	0	0	0	0	0	0	0	0	0	0	0	0	0	0	0	0	0	0	0	0	0	0	0	0	0	0	0	0	0	0	0
5358	asv10019	Bacteria	Firmicutes	Bacilli	Lactobacillales	Aerococcaceae	Abiotrophia	defectiva	0	0	0	0	0	0	0	0	0	0	0	0	0	0	0	0	0	0	0	0	0	0	0	0	0	0	0	0	0	0	0	0	0	0	0	0	0	0	0	0	0
926	asv1002	Bacteria	Firmicutes	Bacilli	Lactobacillales	Streptococcaceae	Streptococcus	NA	0	0	0	0	9	0	0	0	0	0	0	0	0	0	0	0	0	0	0	0	0	0	0	0	0	0	0	0	0	0	0	0	0	0	0	0	0	0	0	0	0
5359	asv10020	Bacteria	Firmicutes	Bacilli	Lactobacillales	NA	NA	NA	0	0	0	0	0	0	0	0	0	0	0	0	0	0	0	0	0	0	0	0	0	0	0	0	0	0	0	0	0	0	0	0	0	0	0	0	0	0	0	0	0
5361	asv10021	Bacteria	Firmicutes	Negativicutes	Veillonellales-Selenomonadales	Selenomonadaceae	Centipeda	NA	0	0	0	0	0	0	0	0	0	0	0	0	0	0	0	0	0	0	0	0	0	0	0	0	0	0	0	0	0	0	0	0	0	0	0	0	0	0	0	0	0
5362	asv10022	Bacteria	Bacteroidota	Bacteroidia	Bacteroidales	Bacteroidetes vadinHA17	NA	NA	0	0	0	0	0	0	0	0	0	0	0	0	0	0	0	0	0	0	0	0	0	0	0	0	0	0	0	0	0	0	0	0	0	0	0	0	0	0	0	0	0
5363	asv10023	Bacteria	Campilobacterota	Campylobacteria	Campylobacterales	Helicobacteraceae	Helicobacter	pylori	0	0	0	0	0	0	0	0	0	0	0	0	0	0	0	0	0	0	0	0	0	0	0	0	0	0	0	0	0	0	0	0	0	0	0	0	0	0	0	0	0
5365	asv10024	Bacteria	Firmicutes	Negativicutes	Veillonellales-Selenomonadales	Selenomonadaceae	Centipeda	NA	0	0	0	0	0	0	0	0	0	0	0	0	0	0	0	0	0	0	0	0	0	0	0	0	0	0	0	0	0	0	0	0	0	0	0	0	0	0	0	0	0
5366	asv10025	Bacteria	Proteobacteria	Alphaproteobacteria	Rhodobacterales	Rhodobacteraceae	Paracoccus	aminovorans	0	0	0	0	0	0	0	0	0	0	0	0	0	0	0	0	0	0	0	0	0	0	0	0	0	0	0	0	0	0	0	0	0	0	0	0	0	0	0	0	0
5367	asv10026	Bacteria	Chloroflexi	Anaerolineae	Anaerolineales	Anaerolineaceae	Longilinea	NA	0	0	0	0	0	0	0	0	0	0	0	0	0	0	0	0	0	0	0	0	0	0	0	0	0	0	0	0	0	0	0	0	0	0	0	0	0	0	0	0	0
5368	asv10027	Bacteria	Firmicutes	Clostridia	Lachnospirales	Lachnospiraceae	Anaerocolumna	NA	0	0	0	0	0	0	0	0	0	0	0	0	0	0	0	0	0	0	0	0	0	0	0	0	0	0	0	0	0	0	0	0	0	0	0	0	0	0	0	0	0
5370	asv10028	Bacteria	Bacteroidota	Bacteroidia	Bacteroidales	Prevotellaceae	Prevotella	NA	0	0	0	0	0	0	0	0	0	0	0	0	0	0	0	0	0	0	0	0	0	0	0	0	0	0	0	0	0	0	0	0	0	0	0	0	0	0	0	0	0
5371	asv10029	Bacteria	Firmicutes	Bacilli	Lactobacillales	Lactobacillaceae	Lactobacillus	NA	0	0	0	0	0	0	0	0	0	0	0	0	0	0	0	0	0	0	0	0	0	0	0	0	0	0	0	0	0	0	0	0	0	0	0	0	0	0	0	0	0
930	asv1003	Bacteria	Firmicutes	Clostridia	Lachnospirales	Lachnospiraceae	Catonella	NA	0	0	0	0	0	0	17	14	7	0	0	0	0	0	0	0	0	0	0	0	0	0	0	0	0	0	0	0	0	0	0	0	0	0	0	0	0	0	0	0	0
5372	asv10030	Bacteria	Actinobacteriota	Actinobacteria	Corynebacteriales	Corynebacteriaceae	Corynebacterium	glucuronolyticum	0	0	0	0	0	0	0	0	0	0	0	0	0	0	0	0	0	0	0	0	0	0	0	0	0	0	0	0	0	0	0	0	0	0	0	0	0	0	0	0	0
5373	asv10031	Bacteria	Proteobacteria	Alphaproteobacteria	Rickettsiales	Mitochondria	NA	NA	0	0	0	0	0	0	0	0	0	0	0	0	0	0	0	0	0	0	0	0	0	0	0	0	0	0	0	0	0	0	0	0	0	0	0	0	0	0	0	0	0
5374	asv10032	Bacteria	Deinococcota	Deinococci	Thermales	Thermaceae	Thermus	thermophilus	0	0	0	0	0	0	0	0	0	0	0	0	0	0	0	0	0	0	0	0	0	0	0	0	0	0	0	0	0	0	0	0	0	0	0	0	0	0	0	0	0
5375	asv10033	Bacteria	Actinobacteriota	Actinobacteria	Frankiales	Geodermatophilaceae	Modestobacter	NA	0	0	0	0	0	0	0	0	0	0	0	0	0	0	0	0	0	0	0	0	0	0	0	0	0	0	0	0	0	0	0	0	0	0	0	0	0	0	0	0	0
5377	asv10034	Bacteria	Fusobacteriota	Fusobacteriia	Fusobacteriales	Leptotrichiaceae	Leptotrichia	NA	0	0	0	0	0	0	0	0	0	0	0	0	0	0	0	0	0	0	0	0	0	0	0	0	0	0	0	0	0	0	0	0	0	0	0	0	0	0	0	0	0
5378	asv10035	Bacteria	Proteobacteria	Gammaproteobacteria	Burkholderiales	Neisseriaceae	Neisseria	NA	0	0	0	0	0	0	0	0	0	0	0	0	0	0	0	0	0	0	0	0	0	0	0	0	0	0	0	0	0	0	0	0	0	0	0	0	0	0	0	0	0
5379	asv10036	Bacteria	Verrucomicrobiota	Chlamydiae	Chlamydiales	cvE6	NA	NA	0	0	0	0	0	0	0	0	0	0	0	0	0	0	0	0	0	0	0	0	0	0	0	0	0	0	0	0	0	0	0	0	0	0	0	0	0	0	0	0	0
5381	asv10037	Bacteria	Chloroflexi	Anaerolineae	Anaerolineales	Anaerolineaceae	NA	NA	0	0	0	0	0	0	0	0	0	0	0	0	0	0	0	0	0	0	0	0	0	0	0	0	0	0	0	0	0	0	0	0	0	0	0	0	0	0	0	0	0
5382	asv10038	Bacteria	Firmicutes	Negativicutes	Veillonellales-Selenomonadales	Veillonellaceae	Anaeroglobus	geminatus	0	0	0	0	0	0	0	0	0	0	0	0	0	0	0	0	0	0	0	0	0	0	0	0	0	0	0	0	0	0	0	0	0	0	0	0	0	0	0	0	0
5384	asv10039	Bacteria	Bacteroidota	Bacteroidia	Flavobacteriales	Flavobacteriaceae	Capnocytophaga	NA	0	0	0	0	0	0	0	0	0	0	0	0	0	0	0	0	0	0	0	0	0	0	0	0	0	0	0	0	0	0	0	0	0	0	0	0	0	0	0	0	0
933	asv1004	Bacteria	Proteobacteria	Alphaproteobacteria	Rhizobiales	Beijerinckiaceae	Bosea	vestrisii	0	0	0	0	0	0	0	0	0	4	0	0	0	0	0	0	0	0	0	0	0	0	0	0	0	0	0	0	0	0	0	0	0	0	0	0	0	0	0	0	0
5385	asv10040	Bacteria	Proteobacteria	Alphaproteobacteria	Rhodobacterales	Rhodobacteraceae	Paracoccus	alcaliphilus	0	0	0	0	0	0	0	0	0	0	0	0	0	0	0	0	0	0	0	0	0	0	0	0	0	0	0	0	0	0	0	0	0	0	0	0	0	0	0	0	0
5386	asv10041	Bacteria	Proteobacteria	Alphaproteobacteria	Caulobacterales	Caulobacteraceae	Brevundimonas	diminuta	0	0	0	0	0	0	0	0	0	0	0	0	0	0	0	0	0	0	0	0	0	0	0	0	0	0	0	0	0	0	0	0	0	0	0	0	0	0	0	0	0
5387	asv10042	Bacteria	Proteobacteria	Gammaproteobacteria	Burkholderiales	Neisseriaceae	NA	NA	0	0	0	0	0	0	0	0	0	0	0	0	0	0	0	0	0	0	0	0	0	0	0	0	0	0	0	0	0	0	0	0	0	0	0	0	0	0	0	0	0
5390	asv10043	Bacteria	Firmicutes	Negativicutes	Veillonellales-Selenomonadales	Veillonellaceae	Veillonella	NA	0	0	0	0	0	0	0	0	0	0	0	0	0	0	0	0	0	0	0	0	0	0	0	0	0	0	0	0	0	0	0	0	0	0	0	0	0	0	0	0	0
5391	asv10044	Bacteria	Bacteroidota	Bacteroidia	Bacteroidales	Prevotellaceae	Prevotella	nigrescens	0	0	0	0	0	0	0	0	0	0	0	0	0	0	0	0	0	0	0	0	0	0	0	0	0	0	0	0	0	0	0	0	0	0	0	0	0	0	0	0	0
5394	asv10045	Bacteria	Fusobacteriota	Fusobacteriia	Fusobacteriales	Leptotrichiaceae	Leptotrichia	NA	0	0	0	0	0	0	0	0	0	0	0	0	0	0	0	0	0	0	0	0	0	0	0	0	0	0	0	0	0	0	0	0	0	0	0	0	0	0	0	0	0
5395	asv10046	Bacteria	Firmicutes	Bacilli	Lactobacillales	P5D1-392	NA	NA	0	0	0	0	0	0	0	0	0	0	0	0	0	0	0	0	0	0	0	0	0	0	0	0	0	0	0	0	0	0	0	0	0	0	0	0	0	0	0	0	0
5396	asv10047	Bacteria	Bacteroidota	Bacteroidia	Bacteroidales	Porphyromonadaceae	Porphyromonas	pasteri	0	0	0	0	0	0	0	0	0	0	0	0	0	0	0	0	0	0	0	0	0	0	0	0	0	0	0	0	0	0	0	0	0	0	0	0	0	0	0	0	0
5397	asv10048	Bacteria	Actinobacteriota	Actinobacteria	Actinomycetales	Actinomycetaceae	Actinomyces	NA	0	0	0	0	0	0	0	0	0	0	0	0	0	0	0	0	0	0	0	0	0	0	0	0	0	0	0	0	0	0	0	0	0	0	0	0	0	0	0	0	0
5399	asv10049	Bacteria	Firmicutes	Clostridia	Clostridiales	Clostridiaceae	Clostridium sensu stricto 7	thermopalmarium	0	0	0	0	0	0	0	0	0	0	0	0	0	0	0	0	0	0	0	0	0	0	0	0	0	0	0	0	0	0	0	0	0	0	0	0	0	0	0	0	0
936	asv1005	Bacteria	Proteobacteria	Gammaproteobacteria	Pasteurellales	Pasteurellaceae	Aggregatibacter	NA	0	0	0	0	0	0	0	0	0	0	0	0	0	0	0	0	0	3	0	4	0	0	0	0	0	0	0	5	0	0	11	1	8	10	0	0	0	0	0	0	0
5400	asv10050	Bacteria	Desulfobacterota	Syntrophorhabdia	Syntrophorhabdales	Syntrophorhabdaceae	Syntrophorhabdus	NA	0	0	0	0	0	0	0	0	0	0	0	0	0	0	0	0	0	0	0	0	0	0	0	0	0	0	0	0	0	0	0	0	0	0	0	0	0	0	0	0	0
5401	asv10051	Bacteria	Actinobacteriota	Actinobacteria	Corynebacteriales	Corynebacteriaceae	Corynebacterium	tuberculostearicum	0	0	0	0	0	0	0	0	0	0	0	0	0	0	0	0	0	0	0	0	0	0	0	0	0	0	0	0	0	0	0	0	0	0	0	0	0	0	0	0	0
5402	asv10052	Bacteria	Firmicutes	Negativicutes	Veillonellales-Selenomonadales	Selenomonadaceae	Selenomonas	sputigena	0	0	0	0	0	0	0	0	0	0	0	0	0	0	0	0	0	0	0	0	0	0	0	0	0	0	0	0	0	0	0	0	0	0	0	0	0	0	0	0	0
5403	asv10053	Bacteria	Proteobacteria	Gammaproteobacteria	Burkholderiales	Neisseriaceae	Neisseria	NA	0	0	0	0	0	0	0	0	0	0	0	0	0	0	0	0	0	0	0	0	0	0	0	0	0	0	0	0	0	0	0	0	0	0	0	0	0	0	0	0	0
5404	asv10054	Bacteria	Firmicutes	Clostridia	Peptostreptococcales-Tissierellales	Peptostreptococcaceae	Filifactor	alocis	0	0	0	0	0	0	0	0	0	0	0	0	0	0	0	0	0	0	0	0	0	0	0	0	0	0	0	0	0	0	0	0	0	0	0	0	0	0	0	0	0
5405	asv10055	Bacteria	Bacteroidota	Bacteroidia	Sphingobacteriales	Sphingobacteriaceae	Pedobacter	edaphicus	0	0	0	0	0	0	0	0	0	0	0	0	0	0	0	0	0	0	0	0	0	0	0	0	0	0	0	0	0	0	0	0	0	0	0	0	0	0	0	0	0
5406	asv10056	Bacteria	Fusobacteriota	Fusobacteriia	Fusobacteriales	Leptotrichiaceae	Leptotrichia	buccalis	0	0	0	0	0	0	0	0	0	0	0	0	0	0	0	0	0	0	0	0	0	0	0	0	0	0	0	0	0	0	0	0	0	0	0	0	0	0	0	0	0
5407	asv10057	Bacteria	Proteobacteria	Gammaproteobacteria	Xanthomonadales	Xanthomonadaceae	Thermomonas	NA	0	0	0	0	0	0	0	0	0	0	0	0	0	0	0	0	0	0	0	0	0	0	0	0	0	0	0	0	0	0	0	0	0	0	0	0	0	0	0	0	0
5408	asv10058	Bacteria	Bacteroidota	Bacteroidia	Bacteroidales	Prevotellaceae	Prevotella	oulorum	0	0	0	0	0	0	0	0	0	0	0	0	0	0	0	0	0	0	0	0	0	0	0	0	0	0	0	0	0	0	0	0	0	0	0	0	0	0	0	0	0
5409	asv10059	Bacteria	Bacteroidota	Bacteroidia	Bacteroidales	Porphyromonadaceae	Porphyromonas	pasteri	0	0	0	0	0	0	0	0	0	0	0	0	0	0	0	0	0	0	0	0	0	0	0	0	0	0	0	0	0	0	0	0	0	0	0	0	0	0	0	0	0
937	asv1006	Bacteria	Bacteroidota	Bacteroidia	Flavobacteriales	Weeksellaceae	Bergeyella	NA	0	0	0	0	0	0	0	0	0	5	0	0	0	0	0	0	0	0	0	0	0	0	0	0	0	0	0	0	0	0	0	0	0	0	0	0	0	0	23	4	0
5411	asv10060	Bacteria	Proteobacteria	Gammaproteobacteria	Pseudomonadales	Pseudomonadaceae	Pseudomonas	NA	0	0	0	0	0	0	0	0	0	0	0	0	0	0	0	0	0	0	0	0	0	0	0	0	0	0	0	0	0	0	0	0	0	0	0	0	0	0	0	0	0
5412	asv10061	Bacteria	Firmicutes	Bacilli	Paenibacillales	Paenibacillaceae	Paenibacillus	uliginis	0	0	0	0	0	0	0	0	0	0	0	0	0	0	0	0	0	0	0	0	0	0	0	0	0	0	0	0	0	0	0	0	0	0	0	0	0	0	0	0	0
5413	asv10062	Bacteria	Firmicutes	Bacilli	RF39	NA	NA	NA	0	0	0	0	0	0	0	0	0	0	0	0	0	0	0	0	0	0	0	0	0	0	0	0	0	0	0	0	0	0	0	0	0	0	0	0	0	0	0	0	0
5414	asv10063	Bacteria	Firmicutes	Bacilli	Lactobacillales	Lactobacillaceae	Lactobacillus	jensenii	0	0	0	0	0	0	0	0	0	0	0	0	0	0	0	0	0	0	0	0	0	0	0	0	0	0	0	0	0	0	0	0	0	0	0	0	0	0	0	0	0
5415	asv10064	Bacteria	Bdellovibrionota	Oligoflexia	0319-6G20	NA	NA	NA	0	0	0	0	0	0	0	0	0	0	0	0	0	0	0	0	0	0	0	0	0	0	0	0	0	0	0	0	0	0	0	0	0	0	0	0	0	0	0	0	0
5416	asv10065	Bacteria	Proteobacteria	Gammaproteobacteria	Burkholderiales	Comamonadaceae	NA	NA	0	0	0	0	0	0	0	0	0	0	0	0	0	0	0	0	0	0	0	0	0	0	0	0	0	0	0	0	0	0	0	0	0	0	0	0	0	0	0	0	0
5417	asv10066	Bacteria	Deinococcota	Deinococci	Thermales	Thermaceae	Thermus	thermophilus	0	0	0	0	0	0	0	0	0	0	0	0	0	0	0	0	0	0	0	0	0	0	0	0	0	0	0	0	0	0	0	0	0	0	0	0	0	0	0	0	0
5419	asv10067	Bacteria	Bacteroidota	Bacteroidia	Bacteroidales	Prevotellaceae	Prevotella	NA	0	0	0	0	0	0	0	0	0	0	0	0	0	0	0	0	0	0	0	0	0	0	0	0	0	0	0	0	0	0	0	0	0	0	0	0	0	0	0	0	0
5420	asv10068	Bacteria	Spirochaetota	Leptospirae	Leptospirales	Leptospiraceae	NA	NA	0	0	0	0	0	0	0	0	0	0	0	0	0	0	0	0	0	0	0	0	0	0	0	0	0	0	0	0	0	0	0	0	0	0	0	0	0	0	0	0	0
5421	asv10069	Bacteria	Firmicutes	Negativicutes	Veillonellales-Selenomonadales	Selenomonadaceae	Centipeda	NA	0	0	0	0	0	0	0	0	0	0	0	0	0	0	0	0	0	0	0	0	0	0	0	0	0	0	0	0	0	0	0	0	0	0	0	0	0	0	0	0	0
938	asv1007	Bacteria	Proteobacteria	Alphaproteobacteria	Rhizobiales	Xanthobacteraceae	Afipia	NA	0	0	0	0	0	0	0	0	0	0	0	0	0	0	0	0	0	0	0	0	0	0	0	0	0	0	0	0	0	0	0	0	0	7	0	0	0	0	0	15	0
5423	asv10070	Bacteria	Caldatribacteriota	Caldatribacteriia	Caldatribacteriales	Caldatribacteriaceae	Candidatus Caldatribacterium	NA	0	0	0	0	0	0	0	0	0	0	0	0	0	0	0	0	0	0	0	0	0	0	0	0	0	0	0	0	0	0	0	0	0	0	0	0	0	0	0	0	0
5424	asv10071	Bacteria	Patescibacteria	Gracilibacteria	Absconditabacteriales (SR1)	NA	NA	NA	0	0	0	0	0	0	0	0	0	0	0	0	0	0	0	0	0	0	0	0	0	0	0	0	0	0	0	0	0	0	0	0	0	0	0	0	0	0	0	0	0
5425	asv10072	Bacteria	Firmicutes	Clostridia	Lachnospirales	Lachnospiraceae	Moryella	indoligenes	0	0	0	0	0	0	0	0	0	0	0	0	0	0	0	0	0	0	0	0	0	0	0	0	0	0	0	0	0	0	0	0	0	0	0	0	0	0	0	0	0
5426	asv10073	Bacteria	Bacteroidota	Bacteroidia	Bacteroidales	Prevotellaceae	Prevotella	NA	0	0	0	0	0	0	0	0	0	0	0	0	0	0	0	0	0	0	0	0	0	0	0	0	0	0	0	0	0	0	0	0	0	0	0	0	0	0	0	0	0
5427	asv10074	Bacteria	Fusobacteriota	Fusobacteriia	Fusobacteriales	Fusobacteriaceae	Fusobacterium	NA	0	0	0	0	0	0	0	0	0	0	0	0	0	0	0	0	0	0	0	0	0	0	0	0	0	0	0	0	0	0	0	0	0	0	0	0	0	0	0	0	0
5428	asv10075	Bacteria	Bacteroidota	Bacteroidia	Bacteroidales	Prevotellaceae	Prevotella	NA	0	0	0	0	0	0	0	0	0	0	0	0	0	0	0	0	0	0	0	0	0	0	0	0	0	0	0	0	0	0	0	0	0	0	0	0	0	0	0	0	0
5429	asv10076	Bacteria	Proteobacteria	Gammaproteobacteria	Pasteurellales	Pasteurellaceae	Haemophilus	haemolyticus	0	0	0	0	0	0	0	0	0	0	0	0	0	0	0	0	0	0	0	0	0	0	0	0	0	0	0	0	0	0	0	0	0	0	0	0	0	0	0	0	0
5430	asv10077	Bacteria	Bacteroidota	Bacteroidia	Bacteroidales	Prevotellaceae	Prevotella	NA	0	0	0	0	0	0	0	0	0	0	0	0	0	0	0	0	0	0	0	0	0	0	0	0	0	0	0	0	0	0	0	0	0	0	0	0	0	0	0	0	0
5433	asv10078	Bacteria	Proteobacteria	Gammaproteobacteria	Burkholderiales	Rhodocyclaceae	NA	NA	0	0	0	0	0	0	0	0	0	0	0	0	0	0	0	0	0	0	0	0	0	0	0	0	0	0	0	0	0	0	0	0	0	0	0	0	0	0	0	0	0
5434	asv10079	Bacteria	Cloacimonadota	Cloacimonadia	Cloacimonadales	Cloacimonadaceae	W5	NA	0	0	0	0	0	0	0	0	0	0	0	0	0	0	0	0	0	0	0	0	0	0	0	0	0	0	0	0	0	0	0	0	0	0	0	0	0	0	0	0	0
944	asv1008	Bacteria	Proteobacteria	Alphaproteobacteria	Rhodobacterales	Rhodobacteraceae	Paracoccus	solventivorans	0	0	0	0	0	0	0	0	0	0	13	0	5	0	0	0	0	0	0	0	0	0	0	0	0	0	0	0	0	0	0	0	0	0	0	0	0	0	0	0	0
5435	asv10080	Bacteria	Chloroflexi	Anaerolineae	Anaerolineales	Anaerolineaceae	Longilinea	NA	0	0	0	0	0	0	0	0	0	0	0	0	0	0	0	0	0	0	0	0	0	0	0	0	0	0	0	0	0	0	0	0	0	0	0	0	0	0	0	0	0
5436	asv10081	Bacteria	Firmicutes	Negativicutes	Veillonellales-Selenomonadales	Selenomonadaceae	Selenomonas	NA	0	0	0	0	0	0	0	0	0	0	0	0	0	0	0	0	0	0	0	0	0	0	0	0	0	0	0	0	0	0	0	0	0	0	0	0	0	0	0	0	0
5437	asv10082	Bacteria	Bacteroidota	Bacteroidia	Bacteroidales	Paludibacteraceae	NA	NA	0	0	0	0	0	0	0	0	0	0	0	0	0	0	0	0	0	0	0	0	0	0	0	0	0	0	0	0	0	0	0	0	0	0	0	0	0	0	0	0	0
5439	asv10083	Bacteria	Firmicutes	Bacilli	Staphylococcales	Staphylococcaceae	Staphylococcus	NA	0	0	0	0	0	0	0	0	0	0	0	0	0	0	0	0	0	0	0	0	0	0	0	0	0	0	0	0	0	0	0	0	0	0	0	0	0	0	0	0	0
5440	asv10084	Bacteria	Bacteroidota	Bacteroidia	Bacteroidales	Prevotellaceae	Prevotella	NA	0	0	0	0	0	0	0	0	0	0	0	0	0	0	0	0	0	0	0	0	0	0	0	0	0	0	0	0	0	0	0	0	0	0	0	0	0	0	0	0	0
5441	asv10085	Bacteria	Firmicutes	Negativicutes	Veillonellales-Selenomonadales	Selenomonadaceae	Centipeda	NA	0	0	0	0	0	0	0	0	0	0	0	0	0	0	0	0	0	0	0	0	0	0	0	0	0	0	0	0	0	0	0	0	0	0	0	0	0	0	0	0	0
5442	asv10086	Bacteria	Firmicutes	Clostridia	Lachnospirales	Lachnospiraceae	Lachnoanaerobaculum	NA	0	0	0	0	0	0	0	0	0	0	0	0	0	0	0	0	0	0	0	0	0	0	0	0	0	0	0	0	0	0	0	0	0	0	0	0	0	0	0	0	0
5443	asv10087	Bacteria	Bacteroidota	Bacteroidia	Bacteroidales	Porphyromonadaceae	Porphyromonas	NA	0	0	0	0	0	0	0	0	0	0	0	0	0	0	0	0	0	0	0	0	0	0	0	0	0	0	0	0	0	0	0	0	0	0	0	0	0	0	0	0	0
5444	asv10088	Bacteria	Actinobacteriota	Actinobacteria	Bifidobacteriales	Bifidobacteriaceae	Gardnerella	vaginalis	0	0	0	0	0	0	0	0	0	0	0	0	0	0	0	0	0	0	0	0	0	0	0	0	0	0	0	0	0	0	0	0	0	0	0	0	0	0	0	0	0
5445	asv10089	Bacteria	Spirochaetota	Spirochaetia	Spirochaetales	Spirochaetaceae	Treponema	amylovorum	0	0	0	0	0	0	0	0	0	0	0	0	0	0	0	0	0	0	0	0	0	0	0	0	0	0	0	0	0	0	0	0	0	0	0	0	0	0	0	0	0
949	asv1009	Bacteria	Firmicutes	Bacilli	Lactobacillales	Streptococcaceae	Streptococcus	mitis	0	0	0	0	0	0	0	0	0	0	0	0	0	0	0	0	0	0	0	0	0	0	0	0	0	0	0	0	0	0	0	0	0	0	0	0	0	0	0	0	0
5446	asv10090	Bacteria	Actinobacteriota	Actinobacteria	Actinomycetales	Actinomycetaceae	Actinomyces	NA	0	0	0	0	0	0	0	0	0	0	0	0	0	0	0	0	0	0	0	0	0	0	0	0	0	0	0	0	0	0	0	0	0	0	0	0	0	0	0	0	0
5447	asv10091	Bacteria	Spirochaetota	Spirochaetia	Spirochaetales	Spirochaetaceae	Treponema	NA	0	0	0	0	0	0	0	0	0	0	0	0	0	0	0	0	0	0	0	0	0	0	0	0	0	0	0	0	0	0	0	0	0	0	0	0	0	0	0	0	0
5448	asv10092	Bacteria	Bacteroidota	Bacteroidia	Bacteroidales	Prevotellaceae	Prevotella	scopos	0	0	0	0	0	0	0	0	0	0	0	0	0	0	0	0	0	0	0	0	0	0	0	0	0	0	0	0	0	0	0	0	0	0	0	0	0	0	0	0	0
5449	asv10093	Bacteria	Fusobacteriota	Fusobacteriia	Fusobacteriales	Fusobacteriaceae	Fusobacterium	NA	0	0	0	0	0	0	0	0	0	0	0	0	0	0	0	0	0	0	0	0	0	0	0	0	0	0	0	0	0	0	0	0	0	0	0	0	0	0	0	0	0
5450	asv10094	Bacteria	Proteobacteria	Gammaproteobacteria	NA	NA	NA	NA	0	0	0	0	0	0	0	0	0	0	0	0	0	0	0	0	0	0	0	0	0	0	0	0	0	0	0	0	0	0	0	0	0	0	0	0	0	0	0	0	0
5451	asv10095	Bacteria	Bacteroidota	Bacteroidia	Bacteroidales	Prevotellaceae	Prevotella	timonensis	0	0	0	0	0	0	0	0	0	0	0	0	0	0	0	0	0	0	0	0	0	0	0	0	0	0	0	0	0	0	0	0	0	0	0	0	0	0	0	0	0
5452	asv10096	Bacteria	Actinobacteriota	Actinobacteria	Bifidobacteriales	Bifidobacteriaceae	Alloscardovia	NA	0	0	0	0	0	0	0	0	0	0	0	0	0	0	0	0	0	0	0	0	0	0	0	0	0	0	0	0	0	0	0	0	0	0	0	0	0	0	0	0	0
5453	asv10097	Bacteria	Firmicutes	Clostridia	Lachnospirales	Lachnospiraceae	Catonella	NA	0	0	0	0	0	0	0	0	0	0	0	0	0	0	0	0	0	0	0	0	0	0	0	0	0	0	0	0	0	0	0	0	0	0	0	0	0	0	0	0	0
5454	asv10098	Bacteria	Patescibacteria	Saccharimonadia	Saccharimonadales	NA	NA	NA	0	0	0	0	0	0	0	0	0	0	0	0	0	0	0	0	0	0	0	0	0	0	0	0	0	0	0	0	0	0	0	0	0	0	0	0	0	0	0	0	0
5455	asv10099	Bacteria	Thermotogota	Thermotogae	Thermotogales	Fervidobacteriaceae	Fervidobacterium	nodosum	0	0	0	0	0	0	0	0	0	0	0	0	0	0	0	0	0	0	0	0	0	0	0	0	0	0	0	0	0	0	0	0	0	0	0	0	0	0	0	0	0
953	asv1010	Bacteria	Actinobacteriota	Actinobacteria	Micrococcales	Micrococcaceae	Rothia	mucilaginosa	0	0	0	0	0	0	0	0	0	0	8	0	0	0	0	0	0	0	0	0	0	0	0	0	0	0	0	0	0	0	0	0	0	0	0	0	0	0	0	0	0
5456	asv10100	Bacteria	Proteobacteria	Gammaproteobacteria	Burkholderiales	Burkholderiaceae	Lautropia	NA	0	0	0	0	0	0	0	0	0	0	0	0	0	0	0	0	0	0	0	0	0	0	0	0	0	0	0	0	0	0	0	0	0	0	0	0	0	0	0	0	0
5458	asv10101	Bacteria	Proteobacteria	Gammaproteobacteria	Burkholderiales	Comamonadaceae	Methylibium	NA	0	0	0	0	0	0	0	0	0	0	0	0	0	0	0	0	0	0	0	0	0	0	0	0	0	0	0	0	0	0	0	0	0	0	0	0	0	0	0	0	0
5459	asv10102	Bacteria	Bacteroidota	Bacteroidia	Chitinophagales	Chitinophagaceae	NA	NA	0	0	0	0	0	0	0	0	0	0	0	0	0	0	0	0	0	0	0	0	0	0	0	0	0	0	0	0	0	0	0	0	0	0	0	0	0	0	0	0	0
5460	asv10103	Bacteria	Bacteroidota	Bacteroidia	Bacteroidales	Prevotellaceae	Prevotella	buccae	0	0	0	0	0	0	0	0	0	0	0	0	0	0	0	0	0	0	0	0	0	0	0	0	0	0	0	0	0	0	0	0	0	0	0	0	0	0	0	0	0
5461	asv10104	Bacteria	Bacteroidota	Bacteroidia	Bacteroidales	Prevotellaceae	Prevotella	NA	0	0	0	0	0	0	0	0	0	0	0	0	0	0	0	0	0	0	0	0	0	0	0	0	0	0	0	0	0	0	0	0	0	0	0	0	0	0	0	0	0
5462	asv10105	Bacteria	Deinococcota	Deinococci	Thermales	Thermaceae	Meiothermus	silvanus	0	0	0	0	0	0	0	0	0	0	0	0	0	0	0	0	0	0	0	0	0	0	0	0	0	0	0	0	0	0	0	0	0	0	0	0	0	0	0	0	0
5463	asv10106	Bacteria	Proteobacteria	Gammaproteobacteria	Pasteurellales	Pasteurellaceae	Aggregatibacter	NA	0	0	0	0	0	0	0	0	0	0	0	0	0	0	0	0	0	0	0	0	0	0	0	0	0	0	0	0	0	0	0	0	0	0	0	0	0	0	0	0	0
5465	asv10107	Bacteria	Bacteroidota	Bacteroidia	Bacteroidales	Prevotellaceae	Prevotella	oulorum	0	0	0	0	0	0	0	0	0	0	0	0	0	0	0	0	0	0	0	0	0	0	0	0	0	0	0	0	0	0	0	0	0	0	0	0	0	0	0	0	0
5467	asv10108	Bacteria	Bacteroidota	Bacteroidia	Bacteroidales	Prevotellaceae	Prevotella	shahii	0	0	0	0	0	0	0	0	0	0	0	0	0	0	0	0	0	0	0	0	0	0	0	0	0	0	0	0	0	0	0	0	0	0	0	0	0	0	0	0	0
5468	asv10109	Bacteria	Proteobacteria	Gammaproteobacteria	Aeromonadales	Aeromonadaceae	Aeromonas	aquatica	0	0	0	0	0	0	0	0	0	0	0	0	0	0	0	0	0	0	0	0	0	0	0	0	0	0	0	0	0	0	0	0	0	0	0	0	0	0	0	0	0
961	asv1011	Bacteria	Firmicutes	Bacilli	Staphylococcales	Gemellaceae	Gemella	bergeri	2	1	1	12	14	4	0	0	0	0	0	0	0	0	0	0	0	0	0	0	0	0	0	0	0	0	0	0	0	0	0	0	0	0	0	0	0	0	0	0	4
5469	asv10110	Bacteria	Thermotogota	Thermotogae	Petrotogales	Petrotogaceae	SC103	NA	0	0	0	0	0	0	0	0	0	0	0	0	0	0	0	0	0	0	0	0	0	0	0	0	0	0	0	0	0	0	0	0	0	0	0	0	0	0	0	0	0
5470	asv10111	Bacteria	Firmicutes	Negativicutes	Veillonellales-Selenomonadales	Selenomonadaceae	Selenomonas	NA	0	0	0	0	0	0	0	0	0	0	0	0	0	0	0	0	0	0	0	0	0	0	0	0	0	0	0	0	0	0	0	0	0	0	0	0	0	0	0	0	0
5471	asv10112	Bacteria	Firmicutes	Clostridia	Lachnospirales	Lachnospiraceae	Oribacterium	sinus	0	0	0	0	0	0	0	0	0	0	0	0	0	0	0	0	0	0	0	0	0	0	0	0	0	0	0	0	0	0	0	0	0	0	0	0	0	0	0	0	0
5473	asv10113	Bacteria	Fusobacteriota	Fusobacteriia	Fusobacteriales	Fusobacteriaceae	Fusobacterium	NA	0	0	0	0	0	0	0	0	0	0	0	0	0	0	0	0	0	0	0	0	0	0	0	0	0	0	0	0	0	0	0	0	0	0	0	0	0	0	0	0	0
5474	asv10114	Bacteria	Bacteroidota	Bacteroidia	Bacteroidales	Prevotellaceae	Prevotella	pallens	0	0	0	0	0	0	0	0	0	0	0	0	0	0	0	0	0	0	0	0	0	0	0	0	0	0	0	0	0	0	0	0	0	0	0	0	0	0	0	0	0
5477	asv10115	Bacteria	Bacteroidota	Bacteroidia	Bacteroidales	Prevotellaceae	Prevotella	oris	0	0	0	0	0	0	0	0	0	0	0	0	0	0	0	0	0	0	0	0	0	0	0	0	0	0	0	0	0	0	0	0	0	0	0	0	0	0	0	0	0
5478	asv10116	Bacteria	Bacteroidota	Bacteroidia	Bacteroidales	Porphyromonadaceae	Porphyromonas	endodontalis	0	0	0	0	0	0	0	0	0	0	0	0	0	0	0	0	0	0	0	0	0	0	0	0	0	0	0	0	0	0	0	0	0	0	0	0	0	0	0	0	0
5480	asv10117	Bacteria	Proteobacteria	Gammaproteobacteria	Pasteurellales	Pasteurellaceae	NA	NA	0	0	0	0	0	0	0	0	0	0	0	0	0	0	0	0	0	0	0	0	0	0	0	0	0	0	0	0	0	0	0	0	0	0	0	0	0	0	0	0	0
5482	asv10118	Bacteria	Proteobacteria	Gammaproteobacteria	Burkholderiales	Neisseriaceae	Neisseria	NA	0	0	0	0	0	0	0	0	0	0	0	0	0	0	0	0	0	0	0	0	0	0	0	0	0	0	0	0	0	0	0	0	0	0	0	0	0	0	0	0	0
5483	asv10119	Bacteria	Firmicutes	Bacilli	Erysipelotrichales	Erysipelotrichaceae	Turicibacter	NA	0	0	0	0	0	0	0	0	0	0	0	0	0	0	0	0	0	0	0	0	0	0	0	0	0	0	0	0	0	0	0	0	0	0	0	0	0	0	0	0	0
965	asv1012	Bacteria	Firmicutes	Negativicutes	Veillonellales-Selenomonadales	Selenomonadaceae	NA	NA	0	0	0	4	0	0	0	0	0	0	0	0	0	0	0	0	0	0	0	0	0	0	0	0	0	0	0	0	0	0	0	0	0	0	5	0	0	7	0	0	0
5484	asv10120	Bacteria	Firmicutes	Bacilli	Staphylococcales	Gemellaceae	Gemella	NA	0	0	0	0	0	0	0	0	0	0	0	0	0	0	0	0	0	0	0	0	0	0	0	0	0	0	0	0	0	0	0	0	0	0	0	0	0	0	0	0	0
5485	asv10121	Bacteria	Firmicutes	Bacilli	Bacillales	Bacillaceae	NA	NA	0	0	0	0	0	0	0	0	0	0	0	0	0	0	0	0	0	0	0	0	0	0	0	0	0	0	0	0	0	0	0	0	0	0	0	0	0	0	0	0	0
5488	asv10122	Bacteria	Firmicutes	Negativicutes	Veillonellales-Selenomonadales	Selenomonadaceae	Selenomonas	sputigena	0	0	0	0	0	0	0	0	0	0	0	0	0	0	0	0	0	0	0	0	0	0	0	0	0	0	0	0	0	0	0	0	0	0	0	0	0	0	0	0	0
5489	asv10123	Bacteria	Fusobacteriota	Fusobacteriia	Fusobacteriales	Leptotrichiaceae	Leptotrichia	NA	0	0	0	0	0	0	0	0	0	0	0	0	0	0	0	0	0	0	0	0	0	0	0	0	0	0	0	0	0	0	0	0	0	0	0	0	0	0	0	0	0
5490	asv10124	Bacteria	Bacteroidota	Bacteroidia	Flavobacteriales	Flavobacteriaceae	Capnocytophaga	NA	0	0	0	0	0	0	0	0	0	0	0	0	0	0	0	0	0	0	0	0	0	0	0	0	0	0	0	0	0	0	0	0	0	0	0	0	0	0	0	0	0
5491	asv10125	Bacteria	Actinobacteriota	Actinobacteria	Corynebacteriales	Corynebacteriaceae	Corynebacterium	NA	0	0	0	0	0	0	0	0	0	0	0	0	0	0	0	0	0	0	0	0	0	0	0	0	0	0	0	0	0	0	0	0	0	0	0	0	0	0	0	0	0
5493	asv10126	Bacteria	Firmicutes	Clostridia	Lachnospirales	Lachnospiraceae	Catonella	NA	0	0	0	0	0	0	0	0	0	0	0	0	0	0	0	0	0	0	0	0	0	0	0	0	0	0	0	0	0	0	0	0	0	0	0	0	0	0	0	0	0
5494	asv10127	Bacteria	Firmicutes	Negativicutes	Veillonellales-Selenomonadales	Veillonellaceae	Veillonella	NA	0	0	0	0	0	0	0	0	0	0	0	0	0	0	0	0	0	0	0	0	0	0	0	0	0	0	0	0	0	0	0	0	0	0	0	0	0	0	0	0	0
5495	asv10128	Bacteria	Bacteroidota	Bacteroidia	NA	NA	NA	NA	0	0	0	0	0	0	0	0	0	0	0	0	0	0	0	0	0	0	0	0	0	0	0	0	0	0	0	0	0	0	0	0	0	0	0	0	0	0	0	0	0
5496	asv10129	Bacteria	Firmicutes	Clostridia	Oscillospirales	Oscillospiraceae	NA	NA	0	0	0	0	0	0	0	0	0	0	0	0	0	0	0	0	0	0	0	0	0	0	0	0	0	0	0	0	0	0	0	0	0	0	0	0	0	0	0	0	0
970	asv1013	Bacteria	Firmicutes	Bacilli	Lactobacillales	Lactobacillaceae	Lactobacillus	crispatus	0	0	0	0	0	0	0	0	0	0	0	0	0	0	0	0	0	0	0	0	0	0	0	0	0	6	0	0	0	0	0	0	0	0	0	0	0	0	0	23	0
5497	asv10130	Bacteria	Spirochaetota	Spirochaetia	Spirochaetales	Spirochaetaceae	Treponema	medium	0	0	0	0	0	0	0	0	0	0	0	0	0	0	0	0	0	0	0	0	0	0	0	0	0	0	0	0	0	0	0	0	0	0	0	0	0	0	0	0	0
5499	asv10131	Bacteria	Bdellovibrionota	Bdellovibrionia	Bdellovibrionales	Bdellovibrionaceae	Bdellovibrio	NA	0	0	0	0	0	0	0	0	0	0	0	0	0	0	0	0	0	0	0	0	0	0	0	0	0	0	0	0	0	0	0	0	0	0	0	0	0	0	0	0	0
5500	asv10132	Bacteria	Firmicutes	Bacilli	Staphylococcales	Staphylococcaceae	Staphylococcus	saccharolyticus	0	0	0	0	0	0	0	0	0	0	0	0	0	0	0	0	0	0	0	0	0	0	0	0	0	0	0	0	0	0	0	0	0	0	0	0	0	0	0	0	0
5501	asv10133	Bacteria	Firmicutes	NA	NA	NA	NA	NA	0	0	0	0	0	0	0	0	0	0	0	0	0	0	0	0	0	0	0	0	0	0	0	0	0	0	0	0	0	0	0	0	0	0	0	0	0	0	0	0	0
5502	asv10134	Bacteria	Fusobacteriota	Fusobacteriia	Fusobacteriales	Fusobacteriaceae	Fusobacterium	NA	0	0	0	0	0	0	0	0	0	0	0	0	0	0	0	0	0	0	0	0	0	0	0	0	0	0	0	0	0	0	0	0	0	0	0	0	0	0	0	0	0
5503	asv10135	Bacteria	Proteobacteria	Gammaproteobacteria	Burkholderiales	Alcaligenaceae	Achromobacter	insolitus	0	0	0	0	0	0	0	0	0	0	0	0	0	0	0	0	0	0	0	0	0	0	0	0	0	0	0	0	0	0	0	0	0	0	0	0	0	0	0	0	0
5504	asv10136	Bacteria	Bacteroidota	Bacteroidia	Bacteroidales	Prevotellaceae	Prevotella	oris	0	0	0	0	0	0	0	0	0	0	0	0	0	0	0	0	0	0	0	0	0	0	0	0	0	0	0	0	0	0	0	0	0	0	0	0	0	0	0	0	0
5505	asv10137	Bacteria	Bacteroidota	Bacteroidia	Bacteroidales	Prevotellaceae	Prevotella	NA	0	0	0	0	0	0	0	0	0	0	0	0	0	0	0	0	0	0	0	0	0	0	0	0	0	0	0	0	0	0	0	0	0	0	0	0	0	0	0	0	0
5506	asv10138	Bacteria	Fusobacteriota	Fusobacteriia	Fusobacteriales	Fusobacteriaceae	Fusobacterium	nucleatum	0	0	0	0	0	0	0	0	0	0	0	0	0	0	0	0	0	0	0	0	0	0	0	0	0	0	0	0	0	0	0	0	0	0	0	0	0	0	0	0	0
5507	asv10139	Bacteria	Proteobacteria	Alphaproteobacteria	Caulobacterales	Caulobacteraceae	Asticcacaulis	NA	0	0	0	0	0	0	0	0	0	0	0	0	0	0	0	0	0	0	0	0	0	0	0	0	0	0	0	0	0	0	0	0	0	0	0	0	0	0	0	0	0
972	asv1014	Bacteria	Firmicutes	Negativicutes	Veillonellales-Selenomonadales	Selenomonadaceae	Centipeda	NA	0	0	0	0	0	0	0	0	0	0	0	0	0	0	0	0	0	0	0	0	0	0	0	0	0	0	0	0	0	0	0	0	2	4	0	0	0	0	0	0	0
5509	asv10140	Bacteria	Bacteroidota	Bacteroidia	Flavobacteriales	Flavobacteriaceae	Capnocytophaga	NA	0	0	0	0	0	0	0	0	0	0	0	0	0	0	0	0	0	0	0	0	0	0	0	0	0	0	0	0	0	0	0	0	0	0	0	0	0	0	0	0	0
5510	asv10141	Bacteria	Bacteroidota	Bacteroidia	Bacteroidales	Prevotellaceae	Prevotella	salivae	0	0	0	0	0	0	0	0	0	0	0	0	0	0	0	0	0	0	0	0	0	0	0	0	0	0	0	0	0	0	0	0	0	0	0	0	0	0	0	0	0
5512	asv10142	Bacteria	Actinobacteriota	Actinobacteria	Bifidobacteriales	Bifidobacteriaceae	Bifidobacterium	NA	0	0	0	0	0	0	0	0	0	0	0	0	0	0	0	0	0	0	0	0	0	0	0	0	0	0	0	0	0	0	0	0	0	0	0	0	0	0	0	0	0
5513	asv10143	Bacteria	Cloacimonadota	Cloacimonadia	Cloacimonadales	Cloacimonadaceae	Candidatus Cloacimonas	NA	0	0	0	0	0	0	0	0	0	0	0	0	0	0	0	0	0	0	0	0	0	0	0	0	0	0	0	0	0	0	0	0	0	0	0	0	0	0	0	0	0
5514	asv10144	Bacteria	Proteobacteria	Gammaproteobacteria	Pseudomonadales	Moraxellaceae	Acinetobacter	ursingii	0	0	0	0	0	0	0	0	0	0	0	0	0	0	0	0	0	0	0	0	0	0	0	0	0	0	0	0	0	0	0	0	0	0	0	0	0	0	0	0	0
5517	asv10145	Bacteria	Firmicutes	Clostridia	Peptostreptococcales-Tissierellales	Peptostreptococcaceae	Peptostreptococcus	stomatis	0	0	0	0	0	0	0	0	0	0	0	0	0	0	0	0	0	0	0	0	0	0	0	0	0	0	0	0	0	0	0	0	0	0	0	0	0	0	0	0	0
5518	asv10146	Bacteria	Bacteroidota	Bacteroidia	Bacteroidales	Prevotellaceae	Alloprevotella	NA	0	0	0	0	0	0	0	0	0	0	0	0	0	0	0	0	0	0	0	0	0	0	0	0	0	0	0	0	0	0	0	0	0	0	0	0	0	0	0	0	0
5520	asv10147	Bacteria	Bacteroidota	Bacteroidia	Flavobacteriales	Flavobacteriaceae	Mesonia	hippocampi	0	0	0	0	0	0	0	0	0	0	0	0	0	0	0	0	0	0	0	0	0	0	0	0	0	0	0	0	0	0	0	0	0	0	0	0	0	0	0	0	0
5521	asv10148	Bacteria	Firmicutes	Negativicutes	Veillonellales-Selenomonadales	Veillonellaceae	Veillonella	montpellierensis	0	0	0	0	0	0	0	0	0	0	0	0	0	0	0	0	0	0	0	0	0	0	0	0	0	0	0	0	0	0	0	0	0	0	0	0	0	0	0	0	0
5522	asv10149	Bacteria	Firmicutes	Negativicutes	Veillonellales-Selenomonadales	Veillonellaceae	Veillonella	NA	0	0	0	0	0	0	0	0	0	0	0	0	0	0	0	0	0	0	0	0	0	0	0	0	0	0	0	0	0	0	0	0	0	0	0	0	0	0	0	0	0
973	asv1015	Bacteria	Bacteroidota	Bacteroidia	Bacteroidales	Prevotellaceae	Prevotella	pallens	0	0	0	0	0	0	0	0	0	0	0	0	0	0	0	0	0	0	0	0	11	3	0	4	0	0	0	0	0	0	0	0	0	0	0	0	0	0	0	8	0
5523	asv10150	Bacteria	Actinobacteriota	Actinobacteria	Corynebacteriales	Corynebacteriaceae	Corynebacterium	NA	0	0	0	0	0	0	0	0	0	0	0	0	0	0	0	0	0	0	0	0	0	0	0	0	0	0	0	0	0	0	0	0	0	0	0	0	0	0	0	0	0
5524	asv10151	Bacteria	Proteobacteria	Alphaproteobacteria	Caulobacterales	Caulobacteraceae	Brevundimonas	terrae	0	0	0	0	0	0	0	0	0	0	0	0	0	0	0	0	0	0	0	0	0	0	0	0	0	0	0	0	0	0	0	0	0	0	0	0	0	0	0	0	0
5526	asv10152	Bacteria	Firmicutes	Negativicutes	Veillonellales-Selenomonadales	Selenomonadaceae	Selenomonas	NA	0	0	0	0	0	0	0	0	0	0	0	0	0	0	0	0	0	0	0	0	0	0	0	0	0	0	0	0	0	0	0	0	0	0	0	0	0	0	0	0	0
5527	asv10153	Bacteria	Bacteroidota	Bacteroidia	Bacteroidales	NA	NA	NA	0	0	0	0	0	0	0	0	0	0	0	0	0	0	0	0	0	0	0	0	0	0	0	0	0	0	0	0	0	0	0	0	0	0	0	0	0	0	0	0	0
5528	asv10154	Bacteria	Cloacimonadota	Cloacimonadia	Cloacimonadales	Cloacimonadaceae	W5	NA	0	0	0	0	0	0	0	0	0	0	0	0	0	0	0	0	0	0	0	0	0	0	0	0	0	0	0	0	0	0	0	0	0	0	0	0	0	0	0	0	0
5530	asv10155	Bacteria	Bacteroidota	Bacteroidia	Flavobacteriales	Flavobacteriaceae	Capnocytophaga	NA	0	0	0	0	0	0	0	0	0	0	0	0	0	0	0	0	0	0	0	0	0	0	0	0	0	0	0	0	0	0	0	0	0	0	0	0	0	0	0	0	0
5531	asv10156	Bacteria	Bacteroidota	Bacteroidia	Bacteroidales	Prevotellaceae	Prevotella	pallens	0	0	0	0	0	0	0	0	0	0	0	0	0	0	0	0	0	0	0	0	0	0	0	0	0	0	0	0	0	0	0	0	0	0	0	0	0	0	0	0	0
5532	asv10157	Bacteria	Proteobacteria	Gammaproteobacteria	Pasteurellales	Pasteurellaceae	NA	NA	0	0	0	0	0	0	0	0	0	0	0	0	0	0	0	0	0	0	0	0	0	0	0	0	0	0	0	0	0	0	0	0	0	0	0	0	0	0	0	0	0
5534	asv10158	Bacteria	Bacteroidota	Bacteroidia	Bacteroidales	Prevotellaceae	Prevotella	oulorum	0	0	0	0	0	0	0	0	0	0	0	0	0	0	0	0	0	0	0	0	0	0	0	0	0	0	0	0	0	0	0	0	0	0	0	0	0	0	0	0	0
5535	asv10159	Bacteria	Firmicutes	Clostridia	Eubacteriales	Anaerofustaceae	Anaerofustis	NA	0	0	0	0	0	0	0	0	0	0	0	0	0	0	0	0	0	0	0	0	0	0	0	0	0	0	0	0	0	0	0	0	0	0	0	0	0	0	0	0	0
974	asv1016	Bacteria	Proteobacteria	Gammaproteobacteria	Aeromonadales	Aeromonadaceae	Aeromonas	aquatica	1	0	0	0	0	0	3	2	2	3	1	0	0	1	1	0	0	5	0	0	6	2	1	0	0	1	1	0	0	0	0	0	0	0	2	0	0	1	0	0	1
5536	asv10160	Bacteria	Firmicutes	Bacilli	Bacillales	Bacillaceae	Bacillus	NA	0	0	0	0	0	0	0	0	0	0	0	0	0	0	0	0	0	0	0	0	0	0	0	0	0	0	0	0	0	0	0	0	0	0	0	0	0	0	0	0	0
5537	asv10161	Bacteria	Spirochaetota	Spirochaetia	Spirochaetales	Spirochaetaceae	Treponema	NA	0	0	0	0	0	0	0	0	0	0	0	0	0	0	0	0	0	0	0	0	0	0	0	0	0	0	0	0	0	0	0	0	0	0	0	0	0	0	0	0	0
5539	asv10162	Bacteria	Fusobacteriota	Fusobacteriia	Fusobacteriales	Fusobacteriaceae	Fusobacterium	NA	0	0	0	0	0	0	0	0	0	0	0	0	0	0	0	0	0	0	0	0	0	0	0	0	0	0	0	0	0	0	0	0	0	0	0	0	0	0	0	0	0
5540	asv10163	Bacteria	Bacteroidota	Bacteroidia	Bacteroidales	Prevotellaceae	Prevotella	buccae	0	0	0	0	0	0	0	0	0	0	0	0	0	0	0	0	0	0	0	0	0	0	0	0	0	0	0	0	0	0	0	0	0	0	0	0	0	0	0	0	0
5541	asv10164	Bacteria	Bacteroidota	Bacteroidia	Bacteroidales	Prevotellaceae	Prevotella	NA	0	0	0	0	0	0	0	0	0	0	0	0	0	0	0	0	0	0	0	0	0	0	0	0	0	0	0	0	0	0	0	0	0	0	0	0	0	0	0	0	0
5542	asv10165	Bacteria	Proteobacteria	Gammaproteobacteria	Pasteurellales	Pasteurellaceae	Haemophilus	quentini	0	0	0	0	0	0	0	0	0	0	0	0	0	0	0	0	0	0	0	0	0	0	0	0	0	0	0	0	0	0	0	0	0	0	0	0	0	0	0	0	0
5544	asv10166	Bacteria	Actinobacteriota	Actinobacteria	Micrococcales	Brevibacteriaceae	Brevibacterium	mcbrellneri	0	0	0	0	0	0	0	0	0	0	0	0	0	0	0	0	0	0	0	0	0	0	0	0	0	0	0	0	0	0	0	0	0	0	0	0	0	0	0	0	0
5545	asv10167	Bacteria	Actinobacteriota	Actinobacteria	Micrococcales	Micrococcaceae	Arthrobacter	crystallopoietes	0	0	0	0	0	0	0	0	0	0	0	0	0	0	0	0	0	0	0	0	0	0	0	0	0	0	0	0	0	0	0	0	0	0	0	0	0	0	0	0	0
5546	asv10168	Bacteria	Proteobacteria	Gammaproteobacteria	Burkholderiales	Neisseriaceae	Neisseria	NA	0	0	0	0	0	0	0	0	0	0	0	0	0	0	0	0	0	0	0	0	0	0	0	0	0	0	0	0	0	0	0	0	0	0	0	0	0	0	0	0	0
5547	asv10169	Bacteria	Fusobacteriota	Fusobacteriia	Fusobacteriales	Fusobacteriaceae	Fusobacterium	NA	0	0	0	0	0	0	0	0	0	0	0	0	0	0	0	0	0	0	0	0	0	0	0	0	0	0	0	0	0	0	0	0	0	0	0	0	0	0	0	0	0
975	asv1017	Bacteria	Firmicutes	Bacilli	Lactobacillales	Streptococcaceae	Lactococcus	lactis	0	0	0	0	0	0	0	0	0	0	0	0	0	0	0	0	0	4	0	0	0	0	0	0	0	0	0	0	3	0	0	0	0	0	0	0	0	0	0	7	0
5549	asv10170	Bacteria	Firmicutes	Negativicutes	Veillonellales-Selenomonadales	Selenomonadaceae	Selenomonas	NA	0	0	0	0	0	0	0	0	0	0	0	0	0	0	0	0	0	0	0	0	0	0	0	0	0	0	0	0	0	0	0	0	0	0	0	0	0	0	0	0	0
5550	asv10171	Bacteria	Proteobacteria	Gammaproteobacteria	Chromatiales	Sedimenticolaceae	NA	NA	0	0	0	0	0	0	0	0	0	0	0	0	0	0	0	0	0	0	0	0	0	0	0	0	0	0	0	0	0	0	0	0	0	0	0	0	0	0	0	0	0
5551	asv10172	Bacteria	Bacteroidota	Bacteroidia	Bacteroidales	Rikenellaceae	Rikenellaceae RC9 gut group	NA	0	0	0	0	0	0	0	0	0	0	0	0	0	0	0	0	0	0	0	0	0	0	0	0	0	0	0	0	0	0	0	0	0	0	0	0	0	0	0	0	0
5552	asv10173	Bacteria	Firmicutes	Negativicutes	Veillonellales-Selenomonadales	Veillonellaceae	Veillonella	NA	0	0	0	0	0	0	0	0	0	0	0	0	0	0	0	0	0	0	0	0	0	0	0	0	0	0	0	0	0	0	0	0	0	0	0	0	0	0	0	0	0
5553	asv10174	Bacteria	Proteobacteria	Gammaproteobacteria	Acidithiobacillales	Acidithiobacillaceae	Acidithiobacillus	ferrooxidans	0	0	0	0	0	0	0	0	0	0	0	0	0	0	0	0	0	0	0	0	0	0	0	0	0	0	0	0	0	0	0	0	0	0	0	0	0	0	0	0	0
5554	asv10175	Bacteria	Actinobacteriota	Actinobacteria	Micrococcales	Micrococcaceae	Rothia	mucilaginosa	0	0	0	0	0	0	0	0	0	0	0	0	0	0	0	0	0	0	0	0	0	0	0	0	0	0	0	0	0	0	0	0	0	0	0	0	0	0	0	0	0
5555	asv10176	Bacteria	Firmicutes	Clostridia	Peptostreptococcales-Tissierellales	W5053	NA	NA	0	0	0	0	0	0	0	0	0	0	0	0	0	0	0	0	0	0	0	0	0	0	0	0	0	0	0	0	0	0	0	0	0	0	0	0	0	0	0	0	0
5558	asv10177	Bacteria	Firmicutes	Negativicutes	Veillonellales-Selenomonadales	Veillonellaceae	Veillonella	montpellierensis	0	0	0	0	0	0	0	0	0	0	0	0	0	0	0	0	0	0	0	0	0	0	0	0	0	0	0	0	0	0	0	0	0	0	0	0	0	0	0	0	0
5559	asv10178	Bacteria	Bacteroidota	Bacteroidia	Bacteroidales	Prevotellaceae	Prevotella	NA	0	0	0	0	0	0	0	0	0	0	0	0	0	0	0	0	0	0	0	0	0	0	0	0	0	0	0	0	0	0	0	0	0	0	0	0	0	0	0	0	0
5560	asv10179	Bacteria	Bacteroidota	Bacteroidia	Flavobacteriales	Flavobacteriaceae	Capnocytophaga	leadbetteri	0	0	0	0	0	0	0	0	0	0	0	0	0	0	0	0	0	0	0	0	0	0	0	0	0	0	0	0	0	0	0	0	0	0	0	0	0	0	0	0	0
976	asv1018	Bacteria	Proteobacteria	Gammaproteobacteria	Burkholderiales	Burkholderiaceae	Ralstonia	mannitolilytica	0	0	0	0	0	0	0	0	0	0	0	4	0	0	0	0	0	3	0	0	0	1	0	0	0	0	0	0	0	0	0	0	0	0	0	0	0	0	0	0	0
5561	asv10180	Bacteria	Actinobacteriota	Thermoleophilia	Gaiellales	NA	NA	NA	0	0	0	0	0	0	0	0	0	0	0	0	0	0	0	0	0	0	0	0	0	0	0	0	0	0	0	0	0	0	0	0	0	0	0	0	0	0	0	0	0
5563	asv10181	Bacteria	Bacteroidota	Bacteroidia	Bacteroidales	Prevotellaceae	Prevotella	nanceiensis	0	0	0	0	0	0	0	0	0	0	0	0	0	0	0	0	0	0	0	0	0	0	0	0	0	0	0	0	0	0	0	0	0	0	0	0	0	0	0	0	0
5564	asv10182	Bacteria	Firmicutes	Negativicutes	Veillonellales-Selenomonadales	NA	NA	NA	0	0	0	0	0	0	0	0	0	0	0	0	0	0	0	0	0	0	0	0	0	0	0	0	0	0	0	0	0	0	0	0	0	0	0	0	0	0	0	0	0
5568	asv10183	Bacteria	Bacteroidota	Bacteroidia	Flavobacteriales	Flavobacteriaceae	Capnocytophaga	NA	0	0	0	0	0	0	0	0	0	0	0	0	0	0	0	0	0	0	0	0	0	0	0	0	0	0	0	0	0	0	0	0	0	0	0	0	0	0	0	0	0
5569	asv10184	Bacteria	Bacteroidota	Bacteroidia	Bacteroidales	Prevotellaceae	Prevotella	oulorum	0	0	0	0	0	0	0	0	0	0	0	0	0	0	0	0	0	0	0	0	0	0	0	0	0	0	0	0	0	0	0	0	0	0	0	0	0	0	0	0	0
5570	asv10185	Bacteria	Bacteroidota	Bacteroidia	Bacteroidales	Prevotellaceae	Prevotella	saccharolytica	0	0	0	0	0	0	0	0	0	0	0	0	0	0	0	0	0	0	0	0	0	0	0	0	0	0	0	0	0	0	0	0	0	0	0	0	0	0	0	0	0
5571	asv10186	Bacteria	Fusobacteriota	Fusobacteriia	Fusobacteriales	Fusobacteriaceae	Fusobacterium	NA	0	0	0	0	0	0	0	0	0	0	0	0	0	0	0	0	0	0	0	0	0	0	0	0	0	0	0	0	0	0	0	0	0	0	0	0	0	0	0	0	0
5572	asv10187	Bacteria	Bacteroidota	Bacteroidia	Bacteroidales	Prevotellaceae	Prevotella	NA	0	0	0	0	0	0	0	0	0	0	0	0	0	0	0	0	0	0	0	0	0	0	0	0	0	0	0	0	0	0	0	0	0	0	0	0	0	0	0	0	0
5573	asv10188	Bacteria	Proteobacteria	Gammaproteobacteria	Burkholderiales	Comamonadaceae	NA	NA	0	0	0	0	0	0	0	0	0	0	0	0	0	0	0	0	0	0	0	0	0	0	0	0	0	0	0	0	0	0	0	0	0	0	0	0	0	0	0	0	0
5574	asv10189	Bacteria	Firmicutes	Clostridia	Peptostreptococcales-Tissierellales	Parvimonas	NA	NA	0	0	0	0	0	0	0	0	0	0	0	0	0	0	0	0	0	0	0	0	0	0	0	0	0	0	0	0	0	0	0	0	0	0	0	0	0	0	0	0	0
977	asv1019	Bacteria	Patescibacteria	Saccharimonadia	Saccharimonadales	Saccharimonadaceae	TM7x	NA	26	0	0	0	15	0	0	0	0	0	0	0	0	0	0	0	0	0	0	0	0	0	0	0	0	0	0	0	0	0	0	0	0	0	0	0	0	0	0	0	0
5575	asv10190	Bacteria	Fusobacteriota	Fusobacteriia	Fusobacteriales	Leptotrichiaceae	Sneathia	amnii	0	0	0	0	0	0	0	0	0	0	0	0	0	0	0	0	0	0	0	0	0	0	0	0	0	0	0	0	0	0	0	0	0	0	0	0	0	0	0	0	0
5576	asv10191	Bacteria	Spirochaetota	Spirochaetia	Spirochaetales	Spirochaetaceae	Treponema	NA	0	0	0	0	0	0	0	0	0	0	0	0	0	0	0	0	0	0	0	0	0	0	0	0	0	0	0	0	0	0	0	0	0	0	0	0	0	0	0	0	0
5577	asv10192	Bacteria	Bacteroidota	Bacteroidia	Bacteroidales	Prevotellaceae	Alloprevotella	NA	0	0	0	0	0	0	0	0	0	0	0	0	0	0	0	0	0	0	0	0	0	0	0	0	0	0	0	0	0	0	0	0	0	0	0	0	0	0	0	0	0
5580	asv10193	Bacteria	Firmicutes	Negativicutes	Veillonellales-Selenomonadales	Veillonellaceae	Veillonella	NA	0	0	0	0	0	0	0	0	0	0	0	0	0	0	0	0	0	0	0	0	0	0	0	0	0	0	0	0	0	0	0	0	0	0	0	0	0	0	0	0	0
5582	asv10194	Bacteria	Firmicutes	Negativicutes	Veillonellales-Selenomonadales	Selenomonadaceae	Selenomonas	NA	0	0	0	0	0	0	0	0	0	0	0	0	0	0	0	0	0	0	0	0	0	0	0	0	0	0	0	0	0	0	0	0	0	0	0	0	0	0	0	0	0
5583	asv10195	Bacteria	Bacteroidota	Bacteroidia	Bacteroidales	Prevotellaceae	NA	NA	0	0	0	0	0	0	0	0	0	0	0	0	0	0	0	0	0	0	0	0	0	0	0	0	0	0	0	0	0	0	0	0	0	0	0	0	0	0	0	0	0
5584	asv10196	Bacteria	Bacteroidota	Bacteroidia	Bacteroidales	Prevotellaceae	Prevotella	NA	0	0	0	0	0	0	0	0	0	0	0	0	0	0	0	0	0	0	0	0	0	0	0	0	0	0	0	0	0	0	0	0	0	0	0	0	0	0	0	0	0
5585	asv10197	Bacteria	Acidobacteriota	Vicinamibacteria	Vicinamibacterales	NA	NA	NA	0	0	0	0	0	0	0	0	0	0	0	0	0	0	0	0	0	0	0	0	0	0	0	0	0	0	0	0	0	0	0	0	0	0	0	0	0	0	0	0	0
5587	asv10198	Bacteria	Proteobacteria	Gammaproteobacteria	Burkholderiales	Comamonadaceae	Rhodoferax	NA	0	0	0	0	0	0	0	0	0	0	0	0	0	0	0	0	0	0	0	0	0	0	0	0	0	0	0	0	0	0	0	0	0	0	0	0	0	0	0	0	0
5589	asv10199	Bacteria	Fusobacteriota	Fusobacteriia	Fusobacteriales	Fusobacteriaceae	Fusobacterium	NA	0	0	0	0	0	0	0	0	0	0	0	0	0	0	0	0	0	0	0	0	0	0	0	0	0	0	0	0	0	0	0	0	0	0	0	0	0	0	0	0	0
978	asv1020	Bacteria	Firmicutes	Clostridia	Lachnospirales	Lachnospiraceae	Catonella	morbi	0	0	0	0	0	0	3	1	0	0	0	0	0	0	0	0	0	0	0	0	0	0	0	0	0	0	0	0	0	0	0	0	4	22	0	0	0	0	0	0	0
5590	asv10200	Bacteria	Firmicutes	Bacilli	Staphylococcales	Gemellaceae	Gemella	cuniculi	0	0	0	0	0	0	0	0	0	0	0	0	0	0	0	0	0	0	0	0	0	0	0	0	0	0	0	0	0	0	0	0	0	0	0	0	0	0	0	0	0
5592	asv10201	Bacteria	Proteobacteria	Gammaproteobacteria	Pasteurellales	Pasteurellaceae	NA	NA	0	0	0	0	0	0	0	0	0	0	0	0	0	0	0	0	0	0	0	0	0	0	0	0	0	0	0	0	0	0	0	0	0	0	0	0	0	0	0	0	0
5593	asv10202	Bacteria	Fusobacteriota	Fusobacteriia	Fusobacteriales	Leptotrichiaceae	Leptotrichia	NA	0	0	0	0	0	0	0	0	0	0	0	0	0	0	0	0	0	0	0	0	0	0	0	0	0	0	0	0	0	0	0	0	0	0	0	0	0	0	0	0	0
5594	asv10203	Bacteria	Firmicutes	Negativicutes	Veillonellales-Selenomonadales	Selenomonadaceae	Selenomonas	NA	0	0	0	0	0	0	0	0	0	0	0	0	0	0	0	0	0	0	0	0	0	0	0	0	0	0	0	0	0	0	0	0	0	0	0	0	0	0	0	0	0
5595	asv10204	Bacteria	Fusobacteriota	Fusobacteriia	Fusobacteriales	Fusobacteriaceae	Fusobacterium	periodonticum	0	0	0	0	0	0	0	0	0	0	0	0	0	0	0	0	0	0	0	0	0	0	0	0	0	0	0	0	0	0	0	0	0	0	0	0	0	0	0	0	0
5599	asv10205	Bacteria	Bacteroidota	Bacteroidia	Bacteroidales	Porphyromonadaceae	Porphyromonas	pasteri	0	0	0	0	0	0	0	0	0	0	0	0	0	0	0	0	0	0	0	0	0	0	0	0	0	0	0	0	0	0	0	0	0	0	0	0	0	0	0	0	0
5600	asv10206	Bacteria	Firmicutes	Negativicutes	Veillonellales-Selenomonadales	Veillonellaceae	Veillonella	atypica	0	0	0	0	0	0	0	0	0	0	0	0	0	0	0	0	0	0	0	0	0	0	0	0	0	0	0	0	0	0	0	0	0	0	0	0	0	0	0	0	0
5601	asv10207	Bacteria	Firmicutes	Incertae Sedis	DTU014	NA	NA	NA	0	0	0	0	0	0	0	0	0	0	0	0	0	0	0	0	0	0	0	0	0	0	0	0	0	0	0	0	0	0	0	0	0	0	0	0	0	0	0	0	0
5604	asv10208	Bacteria	Firmicutes	Negativicutes	Veillonellales-Selenomonadales	Veillonellaceae	Veillonella	NA	0	0	0	0	0	0	0	0	0	0	0	0	0	0	0	0	0	0	0	0	0	0	0	0	0	0	0	0	0	0	0	0	0	0	0	0	0	0	0	0	0
5605	asv10209	Bacteria	Chloroflexi	Anaerolineae	Anaerolineales	Anaerolineaceae	NA	NA	0	0	0	0	0	0	0	0	0	0	0	0	0	0	0	0	0	0	0	0	0	0	0	0	0	0	0	0	0	0	0	0	0	0	0	0	0	0	0	0	0
979	asv1021	Bacteria	Proteobacteria	Gammaproteobacteria	Pasteurellales	Pasteurellaceae	Aggregatibacter	NA	0	0	0	0	0	0	0	0	0	0	0	0	0	0	0	0	0	0	0	0	0	0	0	0	0	0	0	0	0	0	15	0	9	13	0	0	0	0	0	0	0
5606	asv10210	Bacteria	Actinobacteriota	Actinobacteria	Micrococcales	Micrococcaceae	Rothia	mucilaginosa	0	0	0	0	0	0	0	0	0	0	0	0	0	0	0	0	0	0	0	0	0	0	0	0	0	0	0	0	0	0	0	0	0	0	0	0	0	0	0	0	0
5607	asv10211	Bacteria	Proteobacteria	Gammaproteobacteria	Pseudomonadales	Moraxellaceae	Acinetobacter	NA	0	0	0	0	0	0	0	0	0	0	0	0	0	0	0	0	0	0	0	0	0	0	0	0	0	0	0	0	0	0	0	0	0	0	0	0	0	0	0	0	0
5608	asv10212	Bacteria	Bacteroidota	Bacteroidia	Bacteroidales	Prevotellaceae	Alloprevotella	rava	0	0	0	0	0	0	0	0	0	0	0	0	0	0	0	0	0	0	0	0	0	0	0	0	0	0	0	0	0	0	0	0	0	0	0	0	0	0	0	0	0
5609	asv10213	Bacteria	Firmicutes	Clostridia	Lachnospirales	Lachnospiraceae	Lachnoanaerobaculum	NA	0	0	0	0	0	0	0	0	0	0	0	0	0	0	0	0	0	0	0	0	0	0	0	0	0	0	0	0	0	0	0	0	0	0	0	0	0	0	0	0	0
5611	asv10214	Bacteria	Firmicutes	Negativicutes	Veillonellales-Selenomonadales	Veillonellaceae	Veillonella	dispar	0	0	0	0	0	0	0	0	0	0	0	0	0	0	0	0	0	0	0	0	0	0	0	0	0	0	0	0	0	0	0	0	0	0	0	0	0	0	0	0	0
5612	asv10215	Bacteria	Firmicutes	Bacilli	Lactobacillales	Enterococcaceae	NA	NA	0	0	0	0	0	0	0	0	0	0	0	0	0	0	0	0	0	0	0	0	0	0	0	0	0	0	0	0	0	0	0	0	0	0	0	0	0	0	0	0	0
5613	asv10216	Bacteria	Firmicutes	Clostridia	Lachnospirales	Lachnospiraceae	Moryella	indoligenes	0	0	0	0	0	0	0	0	0	0	0	0	0	0	0	0	0	0	0	0	0	0	0	0	0	0	0	0	0	0	0	0	0	0	0	0	0	0	0	0	0
5614	asv10217	Bacteria	Firmicutes	Negativicutes	Veillonellales-Selenomonadales	Veillonellaceae	Veillonella	NA	0	0	0	0	0	0	0	0	0	0	0	0	0	0	0	0	0	0	0	0	0	0	0	0	0	0	0	0	0	0	0	0	0	0	0	0	0	0	0	0	0
5627	asv10218	Bacteria	Firmicutes	Bacilli	NA	NA	NA	NA	0	0	0	0	0	0	0	0	0	0	0	0	0	0	0	0	0	0	0	0	0	0	0	0	0	0	0	0	0	0	0	0	0	0	0	0	0	0	0	0	0
5628	asv10219	Bacteria	Proteobacteria	Gammaproteobacteria	Burkholderiales	NA	NA	NA	0	0	0	0	0	0	0	0	0	0	0	0	0	0	0	0	0	0	0	0	0	0	0	0	0	0	0	0	0	0	0	0	0	0	0	0	0	0	0	0	0
981	asv1022	Bacteria	Firmicutes	Bacilli	Lactobacillales	Streptococcaceae	Streptococcus	NA	0	0	0	0	0	0	0	11	0	0	0	0	0	0	0	0	1	0	0	0	0	0	5	0	0	0	0	0	0	0	0	0	0	0	0	0	0	0	0	0	24
5630	asv10220	Bacteria	Bacteroidota	Bacteroidia	Bacteroidales	Prevotellaceae	Prevotella	nanceiensis	0	0	0	0	0	0	0	0	0	0	0	0	0	0	0	0	0	0	0	0	0	0	0	0	0	0	0	0	0	0	0	0	0	0	0	0	0	0	0	0	0
5631	asv10221	Bacteria	Proteobacteria	Gammaproteobacteria	Pasteurellales	Pasteurellaceae	NA	NA	0	0	0	0	0	0	0	0	0	0	0	0	0	0	0	0	0	0	0	0	0	0	0	0	0	0	0	0	0	0	0	0	0	0	0	0	0	0	0	0	0
5632	asv10222	Bacteria	Desulfobacterota	Desulfovibrionia	Desulfovibrionales	Desulfonatronaceae	Desulfonatronum	thiodismutans	0	0	0	0	0	0	0	0	0	0	0	0	0	0	0	0	0	0	0	0	0	0	0	0	0	0	0	0	0	0	0	0	0	0	0	0	0	0	0	0	0
5633	asv10223	Bacteria	Firmicutes	Bacilli	Lactobacillales	Streptococcaceae	Streptococcus	NA	0	0	0	0	0	0	0	0	0	0	0	0	0	0	0	0	0	0	0	0	0	0	0	0	0	0	0	0	0	0	0	0	0	0	0	0	0	0	0	0	0
5634	asv10224	Bacteria	Fusobacteriota	Fusobacteriia	Fusobacteriales	Leptotrichiaceae	Streptobacillus	ratti	0	0	0	0	0	0	0	0	0	0	0	0	0	0	0	0	0	0	0	0	0	0	0	0	0	0	0	0	0	0	0	0	0	0	0	0	0	0	0	0	0
5635	asv10225	Bacteria	Firmicutes	Clostridia	Peptostreptococcales-Tissierellales	Ezakiella	NA	NA	0	0	0	0	0	0	0	0	0	0	0	0	0	0	0	0	0	0	0	0	0	0	0	0	0	0	0	0	0	0	0	0	0	0	0	0	0	0	0	0	0
5637	asv10226	Bacteria	Fusobacteriota	Fusobacteriia	Fusobacteriales	Leptotrichiaceae	Leptotrichia	NA	0	0	0	0	0	0	0	0	0	0	0	0	0	0	0	0	0	0	0	0	0	0	0	0	0	0	0	0	0	0	0	0	0	0	0	0	0	0	0	0	0
5638	asv10227	Bacteria	Firmicutes	Negativicutes	Veillonellales-Selenomonadales	Veillonellaceae	Megasphaera	micronuciformis	0	0	0	0	0	0	0	0	0	0	0	0	0	0	0	0	0	0	0	0	0	0	0	0	0	0	0	0	0	0	0	0	0	0	0	0	0	0	0	0	0
5642	asv10228	Bacteria	Proteobacteria	Gammaproteobacteria	Pseudomonadales	Moraxellaceae	Acinetobacter	NA	0	0	0	0	0	0	0	0	0	0	0	0	0	0	0	0	0	0	0	0	0	0	0	0	0	0	0	0	0	0	0	0	0	0	0	0	0	0	0	0	0
5643	asv10229	Bacteria	Spirochaetota	Spirochaetia	Spirochaetales	Spirochaetaceae	Treponema	NA	0	0	0	0	0	0	0	0	0	0	0	0	0	0	0	0	0	0	0	0	0	0	0	0	0	0	0	0	0	0	0	0	0	0	0	0	0	0	0	0	0
982	asv1023	Bacteria	Firmicutes	Clostridia	Lachnospirales	Lachnospiraceae	NA	NA	0	0	0	0	0	0	10	11	3	9	0	14	1	0	1	0	0	0	0	0	0	0	0	0	0	0	0	0	0	0	0	0	0	0	0	0	0	0	0	0	0
5644	asv10230	Bacteria	Bacteroidota	Bacteroidia	Bacteroidales	Prevotellaceae	Prevotella	histicola	0	0	0	0	0	0	0	0	0	0	0	0	0	0	0	0	0	0	0	0	0	0	0	0	0	0	0	0	0	0	0	0	0	0	0	0	0	0	0	0	0
5645	asv10231	Bacteria	Firmicutes	Bacilli	Bacillales	Bacillaceae	NA	NA	0	0	0	0	0	0	0	0	0	0	0	0	0	0	0	0	0	0	0	0	0	0	0	0	0	0	0	0	0	0	0	0	0	0	0	0	0	0	0	0	0
5646	asv10232	Bacteria	Synergistota	Synergistia	Synergistales	Synergistaceae	Fretibacterium	fastidiosum	0	0	0	0	0	0	0	0	0	0	0	0	0	0	0	0	0	0	0	0	0	0	0	0	0	0	0	0	0	0	0	0	0	0	0	0	0	0	0	0	0
5647	asv10233	Bacteria	Firmicutes	Negativicutes	Veillonellales-Selenomonadales	NA	NA	NA	0	0	0	0	0	0	0	0	0	0	0	0	0	0	0	0	0	0	0	0	0	0	0	0	0	0	0	0	0	0	0	0	0	0	0	0	0	0	0	0	0
5649	asv10234	Bacteria	Bacteroidota	Bacteroidia	Bacteroidales	Prevotellaceae	Prevotella	NA	0	0	0	0	0	0	0	0	0	0	0	0	0	0	0	0	0	0	0	0	0	0	0	0	0	0	0	0	0	0	0	0	0	0	0	0	0	0	0	0	0
5650	asv10235	Bacteria	Bacteroidota	Bacteroidia	Bacteroidales	Prevotellaceae	Prevotella	NA	0	0	0	0	0	0	0	0	0	0	0	0	0	0	0	0	0	0	0	0	0	0	0	0	0	0	0	0	0	0	0	0	0	0	0	0	0	0	0	0	0
5651	asv10236	Bacteria	Bacteroidota	Bacteroidia	Flavobacteriales	Flavobacteriaceae	Capnocytophaga	NA	0	0	0	0	0	0	0	0	0	0	0	0	0	0	0	0	0	0	0	0	0	0	0	0	0	0	0	0	0	0	0	0	0	0	0	0	0	0	0	0	0
5652	asv10237	Bacteria	Firmicutes	Negativicutes	Veillonellales-Selenomonadales	Selenomonadaceae	Selenomonas	NA	0	0	0	0	0	0	0	0	0	0	0	0	0	0	0	0	0	0	0	0	0	0	0	0	0	0	0	0	0	0	0	0	0	0	0	0	0	0	0	0	0
5653	asv10238	Bacteria	Firmicutes	Bacilli	Lactobacillales	Streptococcaceae	Streptococcus	lactarius	0	0	0	0	0	0	0	0	0	0	0	0	0	0	0	0	0	0	0	0	0	0	0	0	0	0	0	0	0	0	0	0	0	0	0	0	0	0	0	0	0
5654	asv10239	Bacteria	Actinobacteriota	Actinobacteria	Corynebacteriales	Corynebacteriaceae	Corynebacterium	NA	0	0	0	0	0	0	0	0	0	0	0	0	0	0	0	0	0	0	0	0	0	0	0	0	0	0	0	0	0	0	0	0	0	0	0	0	0	0	0	0	0
983	asv1024	Bacteria	Bacteroidota	Bacteroidia	Bacteroidales	Prevotellaceae	Prevotella	melaninogenica	0	0	0	0	0	0	0	0	0	0	0	0	0	0	0	0	0	0	0	0	0	0	0	0	0	0	0	1	0	0	0	0	0	0	0	0	0	26	0	0	0
5655	asv10240	Bacteria	Bacteroidota	Bacteroidia	Bacteroidales	Prevotellaceae	Alloprevotella	NA	0	0	0	0	0	0	0	0	0	0	0	0	0	0	0	0	0	0	0	0	0	0	0	0	0	0	0	0	0	0	0	0	0	0	0	0	0	0	0	0	0
5657	asv10241	Bacteria	Bacteroidota	Bacteroidia	Bacteroidales	Prevotellaceae	Prevotella	corporis	0	0	0	0	0	0	0	0	0	0	0	0	0	0	0	0	0	0	0	0	0	0	0	0	0	0	0	0	0	0	0	0	0	0	0	0	0	0	0	0	0
5658	asv10242	Bacteria	Bacteroidota	Bacteroidia	Bacteroidales	Prevotellaceae	Prevotella	histicola	0	0	0	0	0	0	0	0	0	0	0	0	0	0	0	0	0	0	0	0	0	0	0	0	0	0	0	0	0	0	0	0	0	0	0	0	0	0	0	0	0
5659	asv10243	Bacteria	Firmicutes	Bacilli	Bacillales	Planococcaceae	NA	NA	0	0	0	0	0	0	0	0	0	0	0	0	0	0	0	0	0	0	0	0	0	0	0	0	0	0	0	0	0	0	0	0	0	0	0	0	0	0	0	0	0
5660	asv10244	Bacteria	Firmicutes	Clostridia	Peptostreptococcales-Tissierellales	Sedimentibacteraceae	Sedimentibacter	NA	0	0	0	0	0	0	0	0	0	0	0	0	0	0	0	0	0	0	0	0	0	0	0	0	0	0	0	0	0	0	0	0	0	0	0	0	0	0	0	0	0
5661	asv10245	Bacteria	Firmicutes	Clostridia	Peptostreptococcales-Tissierellales	Peptostreptococcaceae	Filifactor	alocis	0	0	0	0	0	0	0	0	0	0	0	0	0	0	0	0	0	0	0	0	0	0	0	0	0	0	0	0	0	0	0	0	0	0	0	0	0	0	0	0	0
5662	asv10246	Bacteria	Firmicutes	Clostridia	Peptostreptococcales-Tissierellales	Peptostreptococcaceae	Filifactor	alocis	0	0	0	0	0	0	0	0	0	0	0	0	0	0	0	0	0	0	0	0	0	0	0	0	0	0	0	0	0	0	0	0	0	0	0	0	0	0	0	0	0
5664	asv10247	Bacteria	Firmicutes	Clostridia	Lachnospirales	Lachnospiraceae	Catonella	NA	0	0	0	0	0	0	0	0	0	0	0	0	0	0	0	0	0	0	0	0	0	0	0	0	0	0	0	0	0	0	0	0	0	0	0	0	0	0	0	0	0
5665	asv10248	Bacteria	Bacteroidota	Bacteroidia	Bacteroidales	Prevotellaceae	Prevotella	NA	0	0	0	0	0	0	0	0	0	0	0	0	0	0	0	0	0	0	0	0	0	0	0	0	0	0	0	0	0	0	0	0	0	0	0	0	0	0	0	0	0
5669	asv10249	Bacteria	Firmicutes	Bacilli	Staphylococcales	Gemellaceae	Gemella	NA	0	0	0	0	0	0	0	0	0	0	0	0	0	0	0	0	0	0	0	0	0	0	0	0	0	0	0	0	0	0	0	0	0	0	0	0	0	0	0	0	0
996	asv1025	Bacteria	Firmicutes	Negativicutes	Veillonellales-Selenomonadales	Veillonellaceae	Veillonella	NA	0	0	0	0	0	0	0	0	0	0	0	4	0	0	12	0	0	0	0	0	0	0	0	0	10	0	0	3	0	0	0	0	0	0	0	0	0	0	0	0	0
5670	asv10250	Bacteria	Firmicutes	Bacilli	Staphylococcales	Gemellaceae	Gemella	NA	0	0	0	0	0	0	0	0	0	0	0	0	0	0	0	0	0	0	0	0	0	0	0	0	0	0	0	0	0	0	0	0	0	0	0	0	0	0	0	0	0
5672	asv10251	Bacteria	Firmicutes	Negativicutes	Veillonellales-Selenomonadales	Veillonellaceae	Veillonella	dispar	0	0	0	0	0	0	0	0	0	0	0	0	0	0	0	0	0	0	0	0	0	0	0	0	0	0	0	0	0	0	0	0	0	0	0	0	0	0	0	0	0
5673	asv10252	Bacteria	Proteobacteria	Alphaproteobacteria	Sphingomonadales	Sphingomonadaceae	Sphingomonas	NA	0	0	0	0	0	0	0	0	0	0	0	0	0	0	0	0	0	0	0	0	0	0	0	0	0	0	0	0	0	0	0	0	0	0	0	0	0	0	0	0	0
5674	asv10253	Bacteria	Firmicutes	Bacilli	Staphylococcales	Gemellaceae	Gemella	asaccharolytica	0	0	0	0	0	0	0	0	0	0	0	0	0	0	0	0	0	0	0	0	0	0	0	0	0	0	0	0	0	0	0	0	0	0	0	0	0	0	0	0	0
5675	asv10254	Bacteria	Proteobacteria	Gammaproteobacteria	NA	NA	NA	NA	0	0	0	0	0	0	0	0	0	0	0	0	0	0	0	0	0	0	0	0	0	0	0	0	0	0	0	0	0	0	0	0	0	0	0	0	0	0	0	0	0
5677	asv10255	Bacteria	Firmicutes	Negativicutes	Veillonellales-Selenomonadales	Selenomonadaceae	Selenomonas	NA	0	0	0	0	0	0	0	0	0	0	0	0	0	0	0	0	0	0	0	0	0	0	0	0	0	0	0	0	0	0	0	0	0	0	0	0	0	0	0	0	0
5678	asv10256	Bacteria	Bacteroidota	Bacteroidia	Bacteroidales	Prevotellaceae	Prevotella	oris	0	0	0	0	0	0	0	0	0	0	0	0	0	0	0	0	0	0	0	0	0	0	0	0	0	0	0	0	0	0	0	0	0	0	0	0	0	0	0	0	0
5679	asv10257	Bacteria	Bacteroidota	Bacteroidia	Bacteroidales	Prevotellaceae	Prevotella	intermedia	0	0	0	0	0	0	0	0	0	0	0	0	0	0	0	0	0	0	0	0	0	0	0	0	0	0	0	0	0	0	0	0	0	0	0	0	0	0	0	0	0
5681	asv10258	Bacteria	Firmicutes	Negativicutes	Veillonellales-Selenomonadales	Selenomonadaceae	Selenomonas	NA	0	0	0	0	0	0	0	0	0	0	0	0	0	0	0	0	0	0	0	0	0	0	0	0	0	0	0	0	0	0	0	0	0	0	0	0	0	0	0	0	0
5682	asv10259	Bacteria	Bacteroidota	Bacteroidia	Bacteroidales	Prevotellaceae	Prevotella	NA	0	0	0	0	0	0	0	0	0	0	0	0	0	0	0	0	0	0	0	0	0	0	0	0	0	0	0	0	0	0	0	0	0	0	0	0	0	0	0	0	0
999	asv1026	Bacteria	Actinobacteriota	Actinobacteria	Micrococcales	Micrococcaceae	Rothia	mucilaginosa	0	0	0	0	0	0	0	0	0	0	6	0	0	0	0	0	0	0	0	0	0	0	0	0	0	0	0	0	0	0	0	0	0	0	0	0	0	0	0	0	0
5683	asv10260	Bacteria	Bacteroidota	Bacteroidia	Bacteroidales	Prevotellaceae	Prevotella	NA	0	0	0	0	0	0	0	0	0	0	0	0	0	0	0	0	0	0	0	0	0	0	0	0	0	0	0	0	0	0	0	0	0	0	0	0	0	0	0	0	0
5684	asv10261	Bacteria	Fusobacteriota	Fusobacteriia	Fusobacteriales	Fusobacteriaceae	Fusobacterium	NA	0	0	0	0	0	0	0	0	0	0	0	0	0	0	0	0	0	0	0	0	0	0	0	0	0	0	0	0	0	0	0	0	0	0	0	0	0	0	0	0	0
5685	asv10262	Bacteria	Fusobacteriota	Fusobacteriia	Fusobacteriales	Fusobacteriaceae	Fusobacterium	NA	0	0	0	0	0	0	0	0	0	0	0	0	0	0	0	0	0	0	0	0	0	0	0	0	0	0	0	0	0	0	0	0	0	0	0	0	0	0	0	0	0
5686	asv10263	Bacteria	Firmicutes	NA	NA	NA	NA	NA	0	0	0	0	0	0	0	0	0	0	0	0	0	0	0	0	0	0	0	0	0	0	0	0	0	0	0	0	0	0	0	0	0	0	0	0	0	0	0	0	0
5688	asv10264	Bacteria	Bacteroidota	Bacteroidia	Bacteroidales	Prevotellaceae	Prevotella	NA	0	0	0	0	0	0	0	0	0	0	0	0	0	0	0	0	0	0	0	0	0	0	0	0	0	0	0	0	0	0	0	0	0	0	0	0	0	0	0	0	0
5689	asv10265	Bacteria	Actinobacteriota	Actinobacteria	Actinomycetales	Actinomycetaceae	Actinomyces	NA	0	0	0	0	0	0	0	0	0	0	0	0	0	0	0	0	0	0	0	0	0	0	0	0	0	0	0	0	0	0	0	0	0	0	0	0	0	0	0	0	0
5691	asv10266	Bacteria	Firmicutes	Clostridia	Lachnospirales	Lachnospiraceae	Stomatobaculum	longum	0	0	0	0	0	0	0	0	0	0	0	0	0	0	0	0	0	0	0	0	0	0	0	0	0	0	0	0	0	0	0	0	0	0	0	0	0	0	0	0	0
5692	asv10267	Bacteria	Bacteroidota	Bacteroidia	Bacteroidales	Prevotellaceae	Prevotella	pallens	0	0	0	0	0	0	0	0	0	0	0	0	0	0	0	0	0	0	0	0	0	0	0	0	0	0	0	0	0	0	0	0	0	0	0	0	0	0	0	0	0
5693	asv10268	Bacteria	Bacteroidota	Bacteroidia	Bacteroidales	Prevotellaceae	Prevotella	NA	0	0	0	0	0	0	0	0	0	0	0	0	0	0	0	0	0	0	0	0	0	0	0	0	0	0	0	0	0	0	0	0	0	0	0	0	0	0	0	0	0
5696	asv10269	Bacteria	Firmicutes	Bacilli	Lactobacillales	Lactobacillaceae	Lactobacillus	NA	0	0	0	0	0	0	0	0	0	0	0	0	0	0	0	0	0	0	0	0	0	0	0	0	0	0	0	0	0	0	0	0	0	0	0	0	0	0	0	0	0
1002	asv1027	Bacteria	Campilobacterota	Campylobacteria	Campylobacterales	Campylobacteraceae	Campylobacter	showae	0	0	0	0	0	0	8	13	6	21	0	0	0	0	0	0	0	0	0	0	0	0	0	0	0	0	0	0	0	0	0	0	0	0	0	0	0	0	0	0	0
5697	asv10270	Bacteria	Bacteroidota	Bacteroidia	NA	NA	NA	NA	0	0	0	0	0	0	0	0	0	0	0	0	0	0	0	0	0	0	0	0	0	0	0	0	0	0	0	0	0	0	0	0	0	0	0	0	0	0	0	0	0
5698	asv10271	Bacteria	Proteobacteria	Alphaproteobacteria	Rhizobiales	Devosiaceae	Methyloterrigena	NA	0	0	0	0	0	0	0	0	0	0	0	0	0	0	0	0	0	0	0	0	0	0	0	0	0	0	0	0	0	0	0	0	0	0	0	0	0	0	0	0	0
5699	asv10272	Bacteria	Actinobacteriota	Actinobacteria	Corynebacteriales	Corynebacteriaceae	Corynebacterium	coyleae	0	0	0	0	0	0	0	0	0	0	0	0	0	0	0	0	0	0	0	0	0	0	0	0	0	0	0	0	0	0	0	0	0	0	0	0	0	0	0	0	0
5700	asv10273	Bacteria	Proteobacteria	Gammaproteobacteria	NA	NA	NA	NA	0	0	0	0	0	0	0	0	0	0	0	0	0	0	0	0	0	0	0	0	0	0	0	0	0	0	0	0	0	0	0	0	0	0	0	0	0	0	0	0	0
5701	asv10274	Bacteria	Firmicutes	Negativicutes	Veillonellales-Selenomonadales	Veillonellaceae	Veillonella	NA	0	0	0	0	0	0	0	0	0	0	0	0	0	0	0	0	0	0	0	0	0	0	0	0	0	0	0	0	0	0	0	0	0	0	0	0	0	0	0	0	0
5702	asv10275	Bacteria	Firmicutes	Bacilli	Lactobacillales	NA	NA	NA	0	0	0	0	0	0	0	0	0	0	0	0	0	0	0	0	0	0	0	0	0	0	0	0	0	0	0	0	0	0	0	0	0	0	0	0	0	0	0	0	0
5703	asv10276	Bacteria	Firmicutes	Negativicutes	Veillonellales-Selenomonadales	Veillonellaceae	Veillonella	NA	0	0	0	0	0	0	0	0	0	0	0	0	0	0	0	0	0	0	0	0	0	0	0	0	0	0	0	0	0	0	0	0	0	0	0	0	0	0	0	0	0
5705	asv10277	Bacteria	Firmicutes	Bacilli	Lactobacillales	Streptococcaceae	Streptococcus	lactarius	0	0	0	0	0	0	0	0	0	0	0	0	0	0	0	0	0	0	0	0	0	0	0	0	0	0	0	0	0	0	0	0	0	0	0	0	0	0	0	0	0
5707	asv10278	Bacteria	Bacteroidota	Bacteroidia	Bacteroidales	Prevotellaceae	Prevotella	NA	0	0	0	0	0	0	0	0	0	0	0	0	0	0	0	0	0	0	0	0	0	0	0	0	0	0	0	0	0	0	0	0	0	0	0	0	0	0	0	0	0
5708	asv10279	Bacteria	Bacteroidota	Bacteroidia	Flavobacteriales	Flavobacteriaceae	Capnocytophaga	leadbetteri	0	0	0	0	0	0	0	0	0	0	0	0	0	0	0	0	0	0	0	0	0	0	0	0	0	0	0	0	0	0	0	0	0	0	0	0	0	0	0	0	0
1003	asv1028	Bacteria	Spirochaetota	Spirochaetia	Spirochaetales	Spirochaetaceae	Treponema	socranskii	0	0	0	0	0	0	0	0	0	0	0	1	0	0	0	0	0	0	0	0	0	0	0	0	0	0	0	7	0	0	0	7	0	0	0	0	0	0	0	2	0
5709	asv10280	Bacteria	Firmicutes	Negativicutes	Veillonellales-Selenomonadales	Veillonellaceae	Anaeroglobus	geminatus	0	0	0	0	0	0	0	0	0	0	0	0	0	0	0	0	0	0	0	0	0	0	0	0	0	0	0	0	0	0	0	0	0	0	0	0	0	0	0	0	0
5711	asv10281	Bacteria	Proteobacteria	Gammaproteobacteria	Burkholderiales	Comamonadaceae	NA	NA	0	0	0	0	0	0	0	0	0	0	0	0	0	0	0	0	0	0	0	0	0	0	0	0	0	0	0	0	0	0	0	0	0	0	0	0	0	0	0	0	0
5712	asv10282	Bacteria	Firmicutes	Negativicutes	Veillonellales-Selenomonadales	Selenomonadaceae	Selenomonas	NA	0	0	0	0	0	0	0	0	0	0	0	0	0	0	0	0	0	0	0	0	0	0	0	0	0	0	0	0	0	0	0	0	0	0	0	0	0	0	0	0	0
5714	asv10283	Bacteria	Firmicutes	Clostridia	Peptostreptococcales-Tissierellales	Peptostreptococcaceae	Terrisporobacter	NA	0	0	0	0	0	0	0	0	0	0	0	0	0	0	0	0	0	0	0	0	0	0	0	0	0	0	0	0	0	0	0	0	0	0	0	0	0	0	0	0	0
5716	asv10284	Bacteria	Bacteroidota	Bacteroidia	Bacteroidales	Prevotellaceae	Prevotella	NA	0	0	0	0	0	0	0	0	0	0	0	0	0	0	0	0	0	0	0	0	0	0	0	0	0	0	0	0	0	0	0	0	0	0	0	0	0	0	0	0	0
5717	asv10285	Bacteria	Firmicutes	Negativicutes	Veillonellales-Selenomonadales	Veillonellaceae	Megasphaera	micronuciformis	0	0	0	0	0	0	0	0	0	0	0	0	0	0	0	0	0	0	0	0	0	0	0	0	0	0	0	0	0	0	0	0	0	0	0	0	0	0	0	0	0
5719	asv10286	Bacteria	Firmicutes	Clostridia	NA	NA	NA	NA	0	0	0	0	0	0	0	0	0	0	0	0	0	0	0	0	0	0	0	0	0	0	0	0	0	0	0	0	0	0	0	0	0	0	0	0	0	0	0	0	0
5721	asv10287	Bacteria	Proteobacteria	Gammaproteobacteria	Burkholderiales	Neisseriaceae	Neisseria	NA	0	0	0	0	0	0	0	0	0	0	0	0	0	0	0	0	0	0	0	0	0	0	0	0	0	0	0	0	0	0	0	0	0	0	0	0	0	0	0	0	0
5723	asv10288	Bacteria	Firmicutes	Clostridia	Peptostreptococcales-Tissierellales	Anaerovoracaceae	Mogibacterium	NA	0	0	0	0	0	0	0	0	0	0	0	0	0	0	0	0	0	0	0	0	0	0	0	0	0	0	0	0	0	0	0	0	0	0	0	0	0	0	0	0	0
5726	asv10289	Bacteria	Fusobacteriota	Fusobacteriia	Fusobacteriales	Leptotrichiaceae	Leptotrichia	hongkongensis	0	0	0	0	0	0	0	0	0	0	0	0	0	0	0	0	0	0	0	0	0	0	0	0	0	0	0	0	0	0	0	0	0	0	0	0	0	0	0	0	0
1007	asv1029	Bacteria	Firmicutes	Bacilli	Lactobacillales	Aerococcaceae	Aerococcus	urinaeequi	0	0	0	0	0	0	0	0	0	0	0	0	0	0	0	0	0	0	0	0	16	0	0	0	0	0	0	21	0	0	0	0	0	0	0	0	0	0	0	0	0
5727	asv10290	Bacteria	Firmicutes	Negativicutes	Veillonellales-Selenomonadales	Veillonellaceae	Veillonella	NA	0	0	0	0	0	0	0	0	0	0	0	0	0	0	0	0	0	0	0	0	0	0	0	0	0	0	0	0	0	0	0	0	0	0	0	0	0	0	0	0	0
5728	asv10291	Bacteria	Bacteroidota	Bacteroidia	Bacteroidales	Porphyromonadaceae	Porphyromonas	NA	0	0	0	0	0	0	0	0	0	0	0	0	0	0	0	0	0	0	0	0	0	0	0	0	0	0	0	0	0	0	0	0	0	0	0	0	0	0	0	0	0
5729	asv10292	Bacteria	Fusobacteriota	Fusobacteriia	Fusobacteriales	Leptotrichiaceae	Leptotrichia	NA	0	0	0	0	0	0	0	0	0	0	0	0	0	0	0	0	0	0	0	0	0	0	0	0	0	0	0	0	0	0	0	0	0	0	0	0	0	0	0	0	0
5731	asv10293	Bacteria	Actinobacteriota	Actinobacteria	Corynebacteriales	Corynebacteriaceae	Corynebacterium	NA	0	0	0	0	0	0	0	0	0	0	0	0	0	0	0	0	0	0	0	0	0	0	0	0	0	0	0	0	0	0	0	0	0	0	0	0	0	0	0	0	0
5732	asv10294	Bacteria	Fusobacteriota	Fusobacteriia	Fusobacteriales	Leptotrichiaceae	Leptotrichia	NA	0	0	0	0	0	0	0	0	0	0	0	0	0	0	0	0	0	0	0	0	0	0	0	0	0	0	0	0	0	0	0	0	0	0	0	0	0	0	0	0	0
5733	asv10295	Bacteria	Fusobacteriota	Fusobacteriia	Fusobacteriales	Leptotrichiaceae	Leptotrichia	NA	0	0	0	0	0	0	0	0	0	0	0	0	0	0	0	0	0	0	0	0	0	0	0	0	0	0	0	0	0	0	0	0	0	0	0	0	0	0	0	0	0
5734	asv10296	Bacteria	Proteobacteria	Gammaproteobacteria	Burkholderiales	Neisseriaceae	Neisseria	NA	0	0	0	0	0	0	0	0	0	0	0	0	0	0	0	0	0	0	0	0	0	0	0	0	0	0	0	0	0	0	0	0	0	0	0	0	0	0	0	0	0
5736	asv10297	Bacteria	Fusobacteriota	Fusobacteriia	Fusobacteriales	Fusobacteriaceae	Fusobacterium	NA	0	0	0	0	0	0	0	0	0	0	0	0	0	0	0	0	0	0	0	0	0	0	0	0	0	0	0	0	0	0	0	0	0	0	0	0	0	0	0	0	0
5737	asv10298	Bacteria	Proteobacteria	Gammaproteobacteria	Burkholderiales	Neisseriaceae	Neisseria	NA	0	0	0	0	0	0	0	0	0	0	0	0	0	0	0	0	0	0	0	0	0	0	0	0	0	0	0	0	0	0	0	0	0	0	0	0	0	0	0	0	0
5738	asv10299	Bacteria	Proteobacteria	Gammaproteobacteria	Pasteurellales	Pasteurellaceae	Conservatibacter	flavescens	0	0	0	0	0	0	0	0	0	0	0	0	0	0	0	0	0	0	0	0	0	0	0	0	0	0	0	0	0	0	0	0	0	0	0	0	0	0	0	0	0
1008	asv1030	Bacteria	Actinobacteriota	Actinobacteria	Bifidobacteriales	Bifidobacteriaceae	Gardnerella	vaginalis	0	0	0	0	0	0	0	0	0	0	0	2	0	6	11	8	13	0	0	0	0	0	0	0	0	0	0	0	0	0	0	0	0	0	0	0	0	0	0	0	0
5739	asv10300	Bacteria	Fusobacteriota	Fusobacteriia	Fusobacteriales	Fusobacteriaceae	Fusobacterium	nucleatum	0	0	0	0	0	0	0	0	0	0	0	0	0	0	0	0	0	0	0	0	0	0	0	0	0	0	0	0	0	0	0	0	0	0	0	0	0	0	0	0	0
5740	asv10301	Bacteria	Proteobacteria	Alphaproteobacteria	Sphingomonadales	Sphingomonadaceae	NA	NA	0	0	0	0	0	0	0	0	0	0	0	0	0	0	0	0	0	0	0	0	0	0	0	0	0	0	0	0	0	0	0	0	0	0	0	0	0	0	0	0	0
5741	asv10302	Bacteria	Bacteroidota	Bacteroidia	NA	NA	NA	NA	0	0	0	0	0	0	0	0	0	0	0	0	0	0	0	0	0	0	0	0	0	0	0	0	0	0	0	0	0	0	0	0	0	0	0	0	0	0	0	0	0
5746	asv10303	Bacteria	Proteobacteria	Gammaproteobacteria	Burkholderiales	Burkholderiaceae	Ralstonia	NA	0	0	0	0	0	0	0	0	0	0	0	0	0	0	0	0	0	0	0	0	0	0	0	0	0	0	0	0	0	0	0	0	0	0	0	0	0	0	0	0	0
5747	asv10304	Bacteria	Bacteroidota	Bacteroidia	NA	NA	NA	NA	0	0	0	0	0	0	0	0	0	0	0	0	0	0	0	0	0	0	0	0	0	0	0	0	0	0	0	0	0	0	0	0	0	0	0	0	0	0	0	0	0
5748	asv10305	Bacteria	Bacteroidota	Bacteroidia	Bacteroidales	Prevotellaceae	Prevotella	salivae	0	0	0	0	0	0	0	0	0	0	0	0	0	0	0	0	0	0	0	0	0	0	0	0	0	0	0	0	0	0	0	0	0	0	0	0	0	0	0	0	0
5749	asv10306	Bacteria	Firmicutes	Clostridia	Peptostreptococcales-Tissierellales	Sedimentibacteraceae	Sedimentibacter	NA	0	0	0	0	0	0	0	0	0	0	0	0	0	0	0	0	0	0	0	0	0	0	0	0	0	0	0	0	0	0	0	0	0	0	0	0	0	0	0	0	0
5750	asv10307	Bacteria	Firmicutes	Clostridia	Peptostreptococcales-Tissierellales	Sedimentibacteraceae	Sedimentibacter	NA	0	0	0	0	0	0	0	0	0	0	0	0	0	0	0	0	0	0	0	0	0	0	0	0	0	0	0	0	0	0	0	0	0	0	0	0	0	0	0	0	0
5751	asv10308	Bacteria	Fusobacteriota	Fusobacteriia	Fusobacteriales	Leptotrichiaceae	Leptotrichia	NA	0	0	0	0	0	0	0	0	0	0	0	0	0	0	0	0	0	0	0	0	0	0	0	0	0	0	0	0	0	0	0	0	0	0	0	0	0	0	0	0	0
5753	asv10309	Bacteria	Bacteroidota	Bacteroidia	Bacteroidales	Prevotellaceae	Prevotella	salivae	0	0	0	0	0	0	0	0	0	0	0	0	0	0	0	0	0	0	0	0	0	0	0	0	0	0	0	0	0	0	0	0	0	0	0	0	0	0	0	0	0
1013	asv1031	Bacteria	Firmicutes	Negativicutes	Veillonellales-Selenomonadales	Selenomonadaceae	Centipeda	NA	0	0	0	0	0	0	0	0	0	0	6	0	0	0	0	0	0	0	0	0	0	0	0	2	0	0	1	0	0	0	0	0	13	0	0	0	0	0	0	0	0
5754	asv10310	Bacteria	Proteobacteria	Gammaproteobacteria	Burkholderiales	Neisseriaceae	Neisseria	cinerea	0	0	0	0	0	0	0	0	0	0	0	0	0	0	0	0	0	0	0	0	0	0	0	0	0	0	0	0	0	0	0	0	0	0	0	0	0	0	0	0	0
5757	asv10311	Bacteria	Proteobacteria	Gammaproteobacteria	Pasteurellales	Pasteurellaceae	Conservatibacter	flavescens	0	0	0	0	0	0	0	0	0	0	0	0	0	0	0	0	0	0	0	0	0	0	0	0	0	0	0	0	0	0	0	0	0	0	0	0	0	0	0	0	0
5759	asv10312	Bacteria	Fusobacteriota	Fusobacteriia	Fusobacteriales	Fusobacteriaceae	Fusobacterium	NA	0	0	0	0	0	0	0	0	0	0	0	0	0	0	0	0	0	0	0	0	0	0	0	0	0	0	0	0	0	0	0	0	0	0	0	0	0	0	0	0	0
5760	asv10313	Bacteria	Actinobacteriota	Actinobacteria	Actinomycetales	Actinomycetaceae	Actinomyces	bouchesdurhonensis	0	0	0	0	0	0	0	0	0	0	0	0	0	0	0	0	0	0	0	0	0	0	0	0	0	0	0	0	0	0	0	0	0	0	0	0	0	0	0	0	0
5761	asv10314	Bacteria	Firmicutes	Negativicutes	Veillonellales-Selenomonadales	Selenomonadaceae	Selenomonas	sputigena	0	0	0	0	0	0	0	0	0	0	0	0	0	0	0	0	0	0	0	0	0	0	0	0	0	0	0	0	0	0	0	0	0	0	0	0	0	0	0	0	0
5763	asv10315	Bacteria	Firmicutes	Negativicutes	Veillonellales-Selenomonadales	Veillonellaceae	Megasphaera	micronuciformis	0	0	0	0	0	0	0	0	0	0	0	0	0	0	0	0	0	0	0	0	0	0	0	0	0	0	0	0	0	0	0	0	0	0	0	0	0	0	0	0	0
5765	asv10316	Bacteria	Bacteroidota	Bacteroidia	Bacteroidales	Prevotellaceae	Prevotella	baroniae	0	0	0	0	0	0	0	0	0	0	0	0	0	0	0	0	0	0	0	0	0	0	0	0	0	0	0	0	0	0	0	0	0	0	0	0	0	0	0	0	0
5766	asv10317	Bacteria	Firmicutes	Negativicutes	Veillonellales-Selenomonadales	Selenomonadaceae	Centipeda	NA	0	0	0	0	0	0	0	0	0	0	0	0	0	0	0	0	0	0	0	0	0	0	0	0	0	0	0	0	0	0	0	0	0	0	0	0	0	0	0	0	0
5767	asv10318	Bacteria	Bacteroidota	Bacteroidia	Bacteroidales	Prevotellaceae	Prevotella	pallens	0	0	0	0	0	0	0	0	0	0	0	0	0	0	0	0	0	0	0	0	0	0	0	0	0	0	0	0	0	0	0	0	0	0	0	0	0	0	0	0	0
5768	asv10319	Bacteria	Firmicutes	Bacilli	NA	NA	NA	NA	0	0	0	0	0	0	0	0	0	0	0	0	0	0	0	0	0	0	0	0	0	0	0	0	0	0	0	0	0	0	0	0	0	0	0	0	0	0	0	0	0
1023	asv1032	Bacteria	Actinobacteriota	Coriobacteriia	Coriobacteriales	Atopobiaceae	Atopobium	NA	0	0	0	0	0	0	0	0	0	0	0	0	0	0	0	0	0	0	0	0	0	0	8	0	0	0	0	14	0	4	6	0	0	0	0	0	0	0	0	0	0
5769	asv10320	Bacteria	Bacteroidota	Bacteroidia	Bacteroidales	Prevotellaceae	Alloprevotella	NA	0	0	0	0	0	0	0	0	0	0	0	0	0	0	0	0	0	0	0	0	0	0	0	0	0	0	0	0	0	0	0	0	0	0	0	0	0	0	0	0	0
5771	asv10321	Bacteria	Bacteroidota	Bacteroidia	Bacteroidales	Prevotellaceae	Prevotella	nanceiensis	0	0	0	0	0	0	0	0	0	0	0	0	0	0	0	0	0	0	0	0	0	0	0	0	0	0	0	0	0	0	0	0	0	0	0	0	0	0	0	0	0
5772	asv10322	Bacteria	Bacteroidota	Bacteroidia	Bacteroidales	Prevotellaceae	Prevotella	nanceiensis	0	0	0	0	0	0	0	0	0	0	0	0	0	0	0	0	0	0	0	0	0	0	0	0	0	0	0	0	0	0	0	0	0	0	0	0	0	0	0	0	0
5774	asv10323	Bacteria	Firmicutes	Clostridia	Peptostreptococcales-Tissierellales	Anaerovoracaceae	Mogibacterium	neglectum	0	0	0	0	0	0	0	0	0	0	0	0	0	0	0	0	0	0	0	0	0	0	0	0	0	0	0	0	0	0	0	0	0	0	0	0	0	0	0	0	0
5776	asv10324	Bacteria	Bacteroidota	Bacteroidia	Bacteroidales	Porphyromonadaceae	Porphyromonas	NA	0	0	0	0	0	0	0	0	0	0	0	0	0	0	0	0	0	0	0	0	0	0	0	0	0	0	0	0	0	0	0	0	0	0	0	0	0	0	0	0	0
5777	asv10325	Bacteria	Bacteroidota	Bacteroidia	Bacteroidales	Prevotellaceae	Prevotella	nanceiensis	0	0	0	0	0	0	0	0	0	0	0	0	0	0	0	0	0	0	0	0	0	0	0	0	0	0	0	0	0	0	0	0	0	0	0	0	0	0	0	0	0
5778	asv10326	Bacteria	Fusobacteriota	Fusobacteriia	Fusobacteriales	Fusobacteriaceae	Fusobacterium	NA	0	0	0	0	0	0	0	0	0	0	0	0	0	0	0	0	0	0	0	0	0	0	0	0	0	0	0	0	0	0	0	0	0	0	0	0	0	0	0	0	0
5779	asv10327	Bacteria	Bacteroidota	Bacteroidia	Flavobacteriales	Flavobacteriaceae	Capnocytophaga	granulosa	0	0	0	0	0	0	0	0	0	0	0	0	0	0	0	0	0	0	0	0	0	0	0	0	0	0	0	0	0	0	0	0	0	0	0	0	0	0	0	0	0
1027	asv1033	Bacteria	Bacteroidota	Bacteroidia	Bacteroidales	Prevotellaceae	Prevotella	pallens	0	0	0	0	0	0	9	11	5	13	4	0	0	0	0	0	0	0	0	0	0	0	0	0	0	0	0	0	0	0	0	0	0	0	0	0	0	0	0	0	0
1029	asv1034	Bacteria	Actinobacteriota	Actinobacteria	Corynebacteriales	Corynebacteriaceae	Corynebacterium	vitaeruminis	0	0	0	0	0	0	0	0	0	0	0	0	0	0	0	9	0	0	0	13	0	0	0	0	0	0	0	0	9	0	0	0	0	0	0	0	0	0	0	2	0
1033	asv1035	Bacteria	Firmicutes	Bacilli	Staphylococcales	Gemellaceae	Gemella	morbillorum	0	0	0	0	0	0	0	0	0	0	27	0	0	0	0	0	0	0	0	0	0	0	0	0	0	0	0	0	0	0	2	0	0	0	0	0	0	0	0	0	0
1039	asv1036	Bacteria	Patescibacteria	Saccharimonadia	Saccharimonadales	Saccharimonadaceae	NA	NA	0	0	0	0	0	0	0	0	0	0	0	0	0	0	0	0	0	8	0	0	12	6	8	0	0	0	0	0	0	0	0	0	0	0	0	0	0	2	0	0	0
1044	asv1037	Bacteria	Firmicutes	Bacilli	Staphylococcales	Gemellaceae	Gemella	haemolysans	0	0	0	0	0	0	0	0	3	0	0	0	0	0	4	1	0	4	0	0	0	0	0	6	0	0	0	0	16	1	2	0	1	2	0	0	0	0	0	0	0
1046	asv1038	Bacteria	Actinobacteriota	Actinobacteria	Actinomycetales	Actinomycetaceae	Actinomyces	NA	0	0	0	0	0	0	0	0	0	18	0	0	0	0	0	0	0	0	0	0	0	0	0	0	0	0	0	0	0	0	0	0	0	0	0	0	0	0	0	0	0
1049	asv1039	Bacteria	Firmicutes	Clostridia	Lachnospirales	Lachnospiraceae	Johnsonella	NA	0	0	0	0	5	0	0	0	0	0	2	0	0	0	0	0	0	0	0	0	0	0	0	0	0	0	0	0	0	9	0	3	0	0	0	0	0	0	0	0	0
1050	asv1040	Bacteria	Firmicutes	Negativicutes	Veillonellales-Selenomonadales	Selenomonadaceae	Selenomonas	sputigena	0	0	0	0	0	0	0	0	9	12	0	0	0	0	0	0	0	0	0	0	0	0	0	0	0	0	0	0	0	0	0	0	0	0	0	0	0	0	0	0	0
1051	asv1041	Bacteria	Spirochaetota	Spirochaetia	Spirochaetales	Spirochaetaceae	Treponema	medium	0	0	0	0	0	0	0	0	0	0	0	19	0	8	15	0	0	0	0	0	0	0	0	0	0	0	0	0	0	0	0	0	0	0	0	0	0	0	0	0	0
1054	asv1042	Bacteria	Bacteroidota	Bacteroidia	Flavobacteriales	Weeksellaceae	Cloacibacterium	NA	0	0	0	0	0	0	0	0	0	0	0	0	0	0	0	13	0	0	0	17	5	0	0	0	0	0	0	0	0	0	0	0	0	0	0	0	0	0	0	0	0
1055	asv1043	Bacteria	Proteobacteria	Gammaproteobacteria	Pasteurellales	Pasteurellaceae	Aggregatibacter	NA	0	0	0	0	0	0	0	0	0	0	0	0	0	0	0	0	0	0	0	0	0	0	0	13	0	5	0	0	0	0	0	0	0	0	8	0	0	0	15	0	0
1057	asv1044	Bacteria	Actinobacteriota	Actinobacteria	Actinomycetales	Actinomycetaceae	Actinomyces	gerencseriae	0	0	0	0	0	0	0	0	0	0	0	0	0	0	0	4	0	7	0	11	0	0	0	0	0	0	0	0	0	0	0	0	0	0	0	0	0	0	0	0	0
1061	asv1045	Bacteria	Firmicutes	Negativicutes	Veillonellales-Selenomonadales	Veillonellaceae	Veillonella	NA	0	0	0	0	0	0	0	2	10	17	4	0	0	0	0	0	0	0	0	0	0	0	0	0	0	0	0	0	0	0	0	0	0	0	0	0	0	0	0	0	0
1065	asv1046	Bacteria	Firmicutes	Negativicutes	Veillonellales-Selenomonadales	Veillonellaceae	Veillonella	NA	0	0	0	0	0	0	0	0	0	0	0	0	0	0	5	0	0	0	0	0	0	0	0	2	0	0	5	3	0	0	0	0	0	0	0	0	0	0	0	0	0
1066	asv1047	Bacteria	Actinobacteriota	Actinobacteria	Corynebacteriales	Corynebacteriaceae	Corynebacterium	vitaeruminis	0	0	0	0	0	0	0	0	0	0	0	0	0	0	0	5	0	0	0	22	0	6	0	0	0	0	0	0	0	0	0	0	0	0	0	0	0	0	0	0	0
1067	asv1048	Bacteria	Firmicutes	Bacilli	Staphylococcales	Staphylococcaceae	Salinicoccus	qingdaonensis	0	0	0	0	0	0	0	0	0	0	0	0	0	0	0	0	0	0	0	0	0	36	0	0	0	0	0	0	0	0	0	0	0	0	0	0	0	0	0	0	0
1068	asv1049	Bacteria	Proteobacteria	Gammaproteobacteria	Pasteurellales	Pasteurellaceae	Aggregatibacter	NA	0	0	0	0	0	0	0	0	0	0	0	0	0	0	0	0	0	0	0	0	0	0	0	0	0	0	0	0	0	0	13	0	0	8	0	0	0	0	0	0	0
1074	asv1050	Bacteria	Proteobacteria	Gammaproteobacteria	Burkholderiales	Neisseriaceae	Neisseria	elongata	0	0	0	0	0	0	0	0	2	0	0	9	0	0	2	0	0	0	0	0	0	0	0	0	0	1	0	0	0	0	0	0	0	0	0	0	0	0	0	0	0
1078	asv1051	Bacteria	Firmicutes	Negativicutes	Veillonellales-Selenomonadales	Selenomonadaceae	Selenomonas	NA	0	0	0	0	0	0	0	0	0	0	0	0	0	25	0	0	8	0	0	0	0	0	0	0	0	0	0	0	0	0	0	0	7	0	0	0	0	0	0	0	0
1083	asv1052	Bacteria	Bacteroidota	Bacteroidia	Bacteroidales	Prevotellaceae	Prevotella	oris	0	0	0	0	2	0	0	0	0	0	0	0	0	0	0	0	0	0	0	0	0	0	0	0	0	0	0	0	0	0	0	0	0	0	0	0	0	0	0	0	0
1087	asv1053	Bacteria	Firmicutes	Clostridia	Lachnospirales	Lachnospiraceae	NA	NA	0	0	0	0	0	0	0	0	0	0	0	13	5	0	8	13	0	0	0	0	0	0	0	0	0	0	0	0	0	0	0	0	0	0	0	0	0	0	0	0	0
1092	asv1054	Bacteria	Campilobacterota	Campylobacteria	Campylobacterales	Campylobacteraceae	Campylobacter	showae	0	0	0	0	0	0	7	17	0	0	0	0	0	0	0	0	10	0	0	0	11	0	9	0	0	0	6	0	0	0	0	0	0	0	0	0	0	0	0	0	0
1093	asv1055	Bacteria	Proteobacteria	Gammaproteobacteria	Oceanospirillales	Halomonadaceae	Halomonas	NA	0	0	0	0	0	0	0	0	0	11	0	0	0	0	0	0	0	0	7	0	0	0	0	0	0	0	0	0	0	0	0	0	0	0	0	0	0	0	0	0	0
1095	asv1056	Bacteria	Proteobacteria	Gammaproteobacteria	Burkholderiales	Neisseriaceae	Kingella	denitrificans	0	0	0	0	0	0	0	0	0	0	0	0	0	0	0	0	0	0	0	0	0	0	0	0	6	0	2	0	0	12	17	0	0	0	0	0	0	0	0	0	0
1096	asv1057	Bacteria	Bacteroidota	Bacteroidia	Bacteroidales	Prevotellaceae	Prevotella	jejuni	0	0	0	0	0	0	0	7	0	0	1	0	0	0	0	0	0	0	0	0	0	0	0	0	0	0	0	0	0	0	1	0	0	0	0	0	0	0	0	0	0
1099	asv1058	Bacteria	Campilobacterota	Campylobacteria	Campylobacterales	Campylobacteraceae	Campylobacter	concisus	0	0	0	0	0	0	0	0	0	0	0	0	9	14	0	0	0	0	0	0	0	0	0	0	0	0	0	0	24	0	0	0	0	0	0	0	0	0	0	0	0
1100	asv1059	Bacteria	Firmicutes	Bacilli	Lactobacillales	Streptococcaceae	Streptococcus	mitis	0	0	0	0	0	0	0	0	0	0	0	0	0	0	0	0	0	0	0	0	13	0	0	0	0	0	0	0	0	0	0	0	0	0	0	0	0	7	2	0	0
1101	asv1060	Bacteria	Firmicutes	Clostridia	Lachnospirales	Lachnospiraceae	Catonella	morbi	0	0	0	0	0	0	13	0	0	0	5	0	0	0	0	0	0	0	0	0	0	0	0	0	0	0	0	0	0	0	0	0	0	0	0	0	0	0	0	0	0
1104	asv1061	Bacteria	Firmicutes	Negativicutes	Veillonellales-Selenomonadales	Veillonellaceae	Veillonella	atypica	15	0	0	0	0	0	0	0	0	0	0	9	0	0	34	0	0	0	0	0	0	0	0	0	0	0	0	0	0	0	0	0	0	0	0	0	0	0	0	0	9
1105	asv1062	Bacteria	Proteobacteria	Gammaproteobacteria	Pasteurellales	Pasteurellaceae	Aggregatibacter	NA	0	0	0	0	0	0	0	0	0	0	0	0	0	0	0	0	0	0	0	0	0	0	0	7	0	21	14	0	0	0	0	0	0	0	0	0	0	0	0	0	0
1106	asv1063	Bacteria	Bacteroidota	Bacteroidia	Bacteroidales	Porphyromonadaceae	Porphyromonas	pasteri	0	0	0	0	0	0	0	0	0	17	0	0	0	0	0	0	0	0	7	0	0	0	0	0	0	0	0	0	0	0	0	0	0	0	15	0	0	7	0	1	0
1108	asv1064	Bacteria	Firmicutes	Clostridia	Peptostreptococcales-Tissierellales	Peptostreptococcaceae	Filifactor	alocis	0	0	0	0	0	0	1	0	0	0	5	22	0	0	0	0	0	0	0	0	0	0	0	0	0	0	0	13	2	0	0	0	0	0	0	0	0	0	0	0	0
1111	asv1065	Bacteria	Actinobacteriota	Actinobacteria	Actinomycetales	Actinomycetaceae	Actinomyces	bouchesdurhonensis	0	0	0	0	0	0	0	0	0	0	0	0	34	0	0	0	0	0	0	17	0	0	0	0	0	0	0	0	0	0	0	0	0	0	0	0	0	0	0	0	0
1114	asv1066	Bacteria	Firmicutes	Bacilli	Lactobacillales	Streptococcaceae	Streptococcus	mitis	0	0	0	0	0	0	0	0	0	0	0	0	0	0	0	0	0	0	0	0	0	0	0	0	0	0	0	0	0	0	0	0	12	0	0	0	0	0	0	0	0
1119	asv1067	Bacteria	Fusobacteriota	Fusobacteriia	Fusobacteriales	Fusobacteriaceae	Fusobacterium	NA	0	0	0	0	0	0	6	15	7	0	0	0	0	0	0	0	0	0	0	0	0	0	0	0	0	0	0	0	0	0	0	0	0	0	0	0	0	0	0	0	0
1121	asv1068	Bacteria	Bacteroidota	Bacteroidia	Bacteroidales	Porphyromonadaceae	Porphyromonas	NA	0	0	0	0	0	0	0	0	0	0	0	0	0	0	0	0	0	0	0	0	0	0	0	0	0	23	0	0	4	0	0	0	0	0	0	0	0	0	0	12	0
1124	asv1069	Bacteria	Firmicutes	Bacilli	Staphylococcales	Gemellaceae	Gemella	NA	0	0	0	0	0	0	0	0	0	0	0	0	0	0	0	0	0	0	0	0	32	16	0	0	0	0	0	0	0	0	0	0	0	0	0	0	0	0	0	0	0
1128	asv1070	Bacteria	Firmicutes	Negativicutes	Veillonellales-Selenomonadales	Veillonellaceae	Dialister	invisus	0	0	0	0	0	0	0	0	0	0	0	0	0	0	0	0	0	0	0	0	0	0	0	0	0	0	0	0	0	0	0	0	0	19	0	0	0	4	0	0	0
1130	asv1071	Bacteria	Firmicutes	Bacilli	Lactobacillales	P5D1-392	NA	NA	0	0	0	0	0	0	0	0	0	0	0	0	0	0	0	0	0	0	0	0	0	0	0	19	15	0	11	0	0	0	0	0	0	0	0	0	0	0	0	0	0
1134	asv1072	Bacteria	Proteobacteria	Gammaproteobacteria	Pasteurellales	Pasteurellaceae	Haemophilus	haemolyticus	28	0	0	9	0	0	0	0	0	0	0	0	0	0	0	0	0	0	0	0	0	0	0	0	0	0	0	0	0	0	0	0	0	0	0	0	0	0	0	0	18
1141	asv1073	Bacteria	Firmicutes	Negativicutes	Veillonellales-Selenomonadales	Veillonellaceae	Veillonella	NA	20	0	0	7	3	0	0	0	0	0	0	0	0	0	0	0	0	0	0	0	0	0	0	0	0	0	0	0	0	0	0	0	0	0	0	0	0	0	0	0	8
1144	asv1074	Bacteria	Campilobacterota	Campylobacteria	Campylobacterales	Campylobacteraceae	Campylobacter	showae	0	0	0	0	0	0	15	29	11	0	0	0	0	0	0	0	0	0	0	0	0	0	0	0	0	0	0	0	0	0	0	0	0	0	0	0	0	0	0	0	0
1146	asv1075	Bacteria	Firmicutes	Negativicutes	Veillonellales-Selenomonadales	Veillonellaceae	Megasphaera	micronuciformis	0	0	0	0	0	0	0	0	0	0	0	0	0	0	0	0	0	0	0	0	0	0	0	0	4	13	12	7	0	0	0	0	0	0	0	0	0	0	0	0	0
1154	asv1076	Bacteria	Firmicutes	Negativicutes	Veillonellales-Selenomonadales	Selenomonadaceae	Selenomonas	NA	0	0	0	0	0	0	0	0	0	4	0	0	0	0	0	0	0	0	0	0	0	0	0	0	0	0	0	0	0	0	0	0	0	0	0	0	0	0	0	0	0
1162	asv1077	Bacteria	Proteobacteria	Alphaproteobacteria	Rhizobiales	Rhizobiaceae	Allorhizobium-Neorhizobium-Pararhizobium-Rhizobium	flavum	0	0	0	0	0	0	7	0	0	0	0	0	0	17	2	0	0	0	0	0	0	0	0	0	0	0	0	0	0	0	0	0	0	0	0	0	0	0	0	0	0
1179	asv1078	Bacteria	Bacteroidota	Bacteroidia	Bacteroidales	Porphyromonadaceae	Porphyromonas	endodontalis	8	0	0	2	7	3	0	0	0	0	0	0	0	0	0	0	0	0	0	0	0	0	0	0	0	0	0	0	0	0	0	0	0	0	0	0	0	0	0	0	19
1188	asv1079	Bacteria	Spirochaetota	Spirochaetia	Spirochaetales	Spirochaetaceae	Treponema	denticola	0	0	0	0	0	0	7	12	12	0	0	0	0	0	0	0	0	0	0	0	0	0	5	0	0	0	0	0	0	0	0	0	0	0	0	0	0	0	0	0	0
1199	asv1080	Bacteria	Actinobacteriota	Actinobacteria	Micrococcales	Micrococcaceae	Rothia	mucilaginosa	0	0	0	0	0	0	0	0	0	0	0	0	16	19	0	4	0	0	0	0	0	0	0	0	0	0	0	0	0	0	0	0	0	0	0	0	0	0	0	0	0
1205	asv1081	Bacteria	Proteobacteria	Gammaproteobacteria	Burkholderiales	Neisseriaceae	Kingella	oralis	0	0	0	0	0	0	0	0	0	0	0	0	0	0	0	0	0	0	0	0	0	0	35	0	2	0	0	0	0	0	2	0	0	0	0	0	0	0	0	0	0
1211	asv1082	Bacteria	Cyanobacteria	Cyanobacteriia	Chloroplast	NA	NA	NA	0	0	0	0	0	0	0	0	0	0	0	0	0	0	0	0	0	0	0	0	0	0	0	0	0	0	0	0	0	4	0	0	0	0	0	0	0	0	0	0	0
1219	asv1083	Bacteria	Firmicutes	Bacilli	Bacillales	Bacillaceae	Geobacillus	NA	0	0	0	0	0	0	0	0	3	0	3	0	0	0	0	0	0	0	0	0	0	0	0	0	0	0	0	0	0	8	0	0	0	0	0	0	0	0	0	0	0
1227	asv1084	Bacteria	Proteobacteria	Gammaproteobacteria	Burkholderiales	Oxalobacteraceae	Candidatus Profftella	NA	0	0	0	0	6	0	0	0	0	0	0	4	0	0	0	0	0	0	0	0	0	0	0	0	0	0	0	0	0	0	0	0	0	0	0	0	0	1	0	0	0
1232	asv1085	Bacteria	Proteobacteria	Gammaproteobacteria	Burkholderiales	Neisseriaceae	Kingella	NA	0	0	0	0	0	0	0	0	0	0	0	2	7	0	3	0	0	0	0	0	0	0	0	0	0	0	0	0	0	0	5	0	6	0	0	0	0	0	0	0	0
1237	asv1086	Bacteria	Firmicutes	Negativicutes	Veillonellales-Selenomonadales	Selenomonadaceae	Selenomonas	sputigena	0	0	0	0	0	0	0	0	0	0	0	0	0	0	0	0	0	0	0	0	0	0	0	0	0	0	0	0	0	0	0	0	18	11	4	0	0	0	0	0	0
1244	asv1087	Bacteria	Firmicutes	Bacilli	Staphylococcales	Staphylococcaceae	Staphylococcus	capitis	0	0	0	0	0	0	0	0	0	0	0	10	0	0	0	0	0	0	0	0	0	0	0	0	0	0	0	0	0	0	0	0	0	2	0	0	0	0	0	0	0
1251	asv1088	Bacteria	Proteobacteria	Gammaproteobacteria	Pseudomonadales	Moraxellaceae	Acinetobacter	bouvetii	0	0	0	0	0	0	0	0	0	0	0	0	0	0	0	14	0	0	0	0	0	0	0	0	0	0	0	0	0	0	0	0	0	7	0	0	0	0	0	0	0
1259	asv1089	Bacteria	Firmicutes	Clostridia	Lachnospirales	Lachnospiraceae	Lachnoanaerobaculum	NA	0	0	0	0	0	0	0	0	0	0	0	0	0	7	0	0	0	0	0	0	0	0	0	0	0	0	0	0	0	26	0	6	0	0	0	0	0	0	0	13	0
1265	asv1090	Bacteria	Spirochaetota	Spirochaetia	Spirochaetales	Spirochaetaceae	Treponema	socranskii	0	0	0	0	0	0	0	0	0	0	0	0	0	0	0	0	0	0	8	0	0	0	0	8	0	0	0	0	0	0	0	0	0	0	0	0	0	0	9	0	0
1279	asv1091	Bacteria	Actinobacteriota	Actinobacteria	Actinomycetales	Actinomycetaceae	Actinomyces	graevenitzii	0	0	0	0	0	0	0	0	0	0	0	0	0	0	0	0	0	0	0	0	0	0	0	5	16	5	8	0	0	0	0	0	0	0	0	0	0	0	0	0	0
1300	asv1092	Bacteria	Proteobacteria	Gammaproteobacteria	Pasteurellales	Pasteurellaceae	Haemophilus	parainfluenzae	30	0	0	0	6	0	0	0	0	0	0	0	0	0	0	0	0	0	0	0	0	0	0	0	0	0	0	0	0	0	0	0	0	0	0	0	0	0	0	0	38
1309	asv1093	Bacteria	Firmicutes	Bacilli	Lactobacillales	Streptococcaceae	Streptococcus	NA	0	0	0	0	0	0	0	0	0	0	25	0	0	0	0	0	0	0	0	0	0	0	0	0	0	0	0	0	0	0	0	0	0	0	0	0	0	0	0	0	0
1316	asv1094	Bacteria	Patescibacteria	Saccharimonadia	Saccharimonadales	Saccharimonadaceae	Candidatus Saccharimonas	NA	0	0	0	0	0	0	0	0	0	0	0	11	0	0	13	14	0	0	0	0	0	0	0	0	0	0	0	0	0	0	0	0	0	0	0	0	0	0	0	0	0
1325	asv1095	Bacteria	Actinobacteriota	Actinobacteria	Micrococcales	Micrococcaceae	Micrococcus	luteus	0	0	0	0	0	0	0	0	0	0	0	0	0	0	0	0	0	4	0	0	0	0	0	0	0	0	0	3	0	11	0	0	0	0	0	0	0	0	0	0	0
1333	asv1096	Bacteria	Firmicutes	Bacilli	Lactobacillales	Carnobacteriaceae	Granulicatella	NA	16	0	0	0	4	0	0	0	0	0	0	0	0	0	19	0	0	0	0	0	0	0	0	0	0	0	3	0	0	0	0	0	0	0	0	0	0	0	0	0	27
1338	asv1097	Bacteria	Proteobacteria	Gammaproteobacteria	Pasteurellales	Pasteurellaceae	Haemophilus	influenzae	0	0	0	0	0	0	0	0	0	0	0	0	0	0	15	15	0	0	0	0	0	0	0	0	0	0	0	0	0	0	0	0	0	0	0	0	0	0	0	0	0
1351	asv1098	Bacteria	Bacteroidota	Bacteroidia	Flavobacteriales	Weeksellaceae	Bergeyella	NA	0	0	0	0	0	0	0	0	0	0	13	0	0	0	0	0	0	0	0	0	0	0	0	0	0	0	0	0	0	0	0	0	0	0	0	0	0	0	0	0	0
1358	asv1099	Bacteria	Bacteroidota	Bacteroidia	Bacteroidales	Porphyromonadaceae	Porphyromonas	NA	0	0	0	0	0	0	0	0	0	0	11	0	0	0	0	0	0	0	0	0	0	0	0	0	0	0	0	7	0	0	0	0	0	0	0	0	0	0	0	0	0
1381	asv1100	Bacteria	Proteobacteria	Alphaproteobacteria	Rhizobiales	Pleomorphomonadaceae	NA	NA	0	0	0	0	0	0	0	8	0	0	17	0	0	0	0	0	0	0	0	0	0	0	0	0	0	0	0	0	0	0	0	0	0	0	0	0	0	0	0	0	0
1387	asv1101	Bacteria	Bacteroidota	Bacteroidia	Bacteroidales	Prevotellaceae	Prevotella	melaninogenica	0	0	0	0	0	0	0	0	0	0	0	0	0	0	0	0	0	0	0	0	0	0	0	0	0	9	0	0	0	0	0	0	0	0	0	0	0	16	0	0	0
1394	asv1102	Bacteria	Firmicutes	Clostridia	Lachnospirales	Lachnospiraceae	Catonella	morbi	0	0	0	0	0	0	4	0	0	2	0	0	0	0	0	0	0	0	0	0	0	0	0	0	0	0	0	0	0	0	0	0	10	6	0	0	0	0	0	0	0
1401	asv1103	Bacteria	Actinobacteriota	Actinobacteria	Actinomycetales	Actinomycetaceae	Actinomyces	bouchesdurhonensis	0	0	0	0	0	0	0	47	0	0	0	0	0	0	0	0	0	0	0	0	0	0	0	0	0	0	0	0	0	0	0	0	0	0	0	0	0	0	0	0	0
1407	asv1104	Bacteria	Firmicutes	Clostridia	Peptococcales	Peptococcaceae	Peptococcus	NA	0	0	0	0	0	0	0	0	6	0	19	0	0	0	0	0	0	0	0	0	0	0	0	0	0	0	0	0	7	0	0	0	0	0	0	0	0	0	0	2	0
1414	asv1105	Bacteria	Firmicutes	Clostridia	Peptostreptococcales-Tissierellales	Parvimonas	NA	NA	0	0	0	0	0	0	0	0	0	0	0	0	0	0	0	0	0	0	0	0	0	0	0	14	1	14	8	0	0	0	0	0	0	0	0	0	0	0	0	0	0
1425	asv1106	Bacteria	Patescibacteria	Saccharimonadia	Saccharimonadales	Saccharimonadaceae	TM7x	NA	0	0	0	0	0	0	0	0	0	0	0	0	0	10	0	8	0	0	0	0	0	0	0	0	0	0	0	0	0	0	0	0	0	0	0	0	0	0	0	0	0
1431	asv1107	Bacteria	Firmicutes	Negativicutes	Veillonellales-Selenomonadales	Selenomonadaceae	NA	NA	0	0	0	0	2	0	0	0	0	0	0	0	0	0	12	7	0	0	0	0	0	0	0	0	0	0	0	0	0	0	3	4	4	0	0	0	0	0	0	0	0
1437	asv1108	Bacteria	Firmicutes	Negativicutes	Veillonellales-Selenomonadales	Veillonellaceae	Veillonella	NA	16	0	0	0	18	0	0	0	0	0	0	0	0	0	0	0	0	0	0	0	0	0	0	0	0	0	0	0	0	0	0	0	0	0	0	0	0	0	0	0	25
1444	asv1109	Bacteria	Firmicutes	Bacilli	Bacillales	Bacillaceae	Geobacillus	NA	0	0	0	0	0	0	0	0	0	0	0	0	0	0	0	0	0	0	0	0	0	0	5	0	0	0	0	10	0	4	0	0	0	0	0	0	0	0	0	0	0
1452	asv1110	Bacteria	Firmicutes	Clostridia	Lachnospirales	Lachnospiraceae	Johnsonella	NA	0	0	0	0	6	0	0	0	0	0	7	0	0	0	0	0	0	0	0	0	0	0	0	0	0	0	0	0	0	0	0	0	0	0	0	0	0	0	0	0	0
1456	asv1111	Bacteria	Spirochaetota	Spirochaetia	Spirochaetales	Spirochaetaceae	Treponema	medium	0	0	0	0	0	0	16	14	9	0	0	0	0	0	0	0	0	0	0	0	0	0	0	0	0	0	0	0	0	0	0	0	0	0	0	0	0	0	0	0	0
1460	asv1112	Bacteria	Fusobacteriota	Fusobacteriia	Fusobacteriales	Fusobacteriaceae	Fusobacterium	nucleatum	0	0	0	0	0	0	0	0	0	0	0	0	0	0	0	0	0	7	4	0	10	6	9	0	0	0	0	0	0	0	0	0	0	0	0	0	0	0	0	0	0
1468	asv1113	Bacteria	Firmicutes	Clostridia	Lachnospirales	Lachnospiraceae	Oribacterium	sinus	0	0	0	0	0	0	0	0	0	0	0	0	0	0	0	0	0	0	0	0	0	0	0	4	0	0	6	0	0	0	3	0	0	6	0	0	0	0	0	0	0
1473	asv1114	Bacteria	Bacteroidota	Bacteroidia	Bacteroidales	Porphyromonadaceae	Porphyromonas	NA	0	0	0	0	0	0	0	0	0	0	0	0	0	0	0	0	0	0	0	0	0	0	0	0	0	0	0	6	0	0	0	0	0	0	13	0	0	3	5	0	0
1485	asv1115	Bacteria	Desulfobacterota	Desulfobulbia	Desulfobulbales	Desulfobulbaceae	Desulfobulbus	NA	0	0	0	0	0	0	0	5	30	0	0	0	0	0	3	0	0	0	0	0	0	0	0	0	0	0	0	0	0	0	0	0	0	0	0	0	0	0	0	0	0
1490	asv1116	Bacteria	Firmicutes	Clostridia	Lachnospirales	Lachnospiraceae	Catonella	NA	0	0	0	2	0	0	0	0	0	0	0	0	0	0	0	0	0	0	0	0	0	0	0	3	0	0	0	0	0	0	0	0	0	0	1	0	0	1	0	6	0
1498	asv1117	Bacteria	Proteobacteria	Gammaproteobacteria	Burkholderiales	Neisseriaceae	NA	NA	0	0	0	0	0	0	0	0	0	0	0	18	0	0	0	0	5	0	0	0	0	0	0	0	0	0	0	0	0	0	0	0	0	0	0	0	0	0	0	0	0
1504	asv1118	Bacteria	Proteobacteria	Gammaproteobacteria	Aeromonadales	Aeromonadaceae	Aeromonas	aquatica	0	0	0	0	24	0	0	0	0	0	0	0	0	0	0	0	0	0	0	0	0	0	0	0	0	0	0	0	0	0	0	0	0	0	0	0	0	0	0	0	0
1509	asv1119	Bacteria	Firmicutes	Negativicutes	Veillonellales-Selenomonadales	Selenomonadaceae	Selenomonas	NA	0	0	0	0	0	0	0	0	0	13	0	0	0	0	0	0	0	0	0	0	0	0	0	0	0	0	0	0	0	0	0	2	4	5	0	0	0	0	0	0	0
1512	asv1120	Bacteria	Bacteroidota	Bacteroidia	Bacteroidales	Prevotellaceae	Alloprevotella	NA	0	0	0	0	0	0	0	0	0	0	0	0	0	33	0	0	0	0	0	0	0	0	0	11	0	0	0	0	0	0	0	0	0	0	0	0	0	0	0	0	0
1518	asv1121	Bacteria	Campilobacterota	Campylobacteria	Campylobacterales	Campylobacteraceae	Campylobacter	concisus	0	0	0	0	0	0	0	0	0	0	0	0	0	0	0	0	0	0	0	0	0	0	0	0	0	0	0	0	0	0	0	0	0	0	4	0	0	0	0	0	0
1525	asv1122	Bacteria	Patescibacteria	Saccharimonadia	Saccharimonadales	Saccharimonadaceae	TM7x	NA	0	0	0	0	0	0	10	0	8	25	0	0	0	0	0	0	0	0	0	0	0	0	0	0	0	0	0	0	0	0	0	0	0	0	0	0	0	0	0	0	0
1529	asv1123	Bacteria	Patescibacteria	Saccharimonadia	Saccharimonadales	Saccharimonadaceae	TM7a	NA	0	0	0	0	0	0	7	0	9	0	0	0	0	0	0	0	0	0	0	0	0	0	0	0	0	0	0	0	0	0	0	0	0	0	0	0	0	0	0	0	0
1541	asv1124	Bacteria	Firmicutes	Clostridia	Lachnospirales	Lachnospiraceae	Catonella	morbi	0	0	0	0	0	0	0	0	0	0	0	0	0	0	0	0	0	0	0	0	0	0	0	0	0	0	0	0	0	0	0	0	0	0	0	0	0	0	0	0	0
1549	asv1125	Bacteria	Firmicutes	Bacilli	Bacillales	Bacillaceae	Geobacillus	NA	0	0	0	0	0	0	3	0	0	5	0	4	0	0	3	0	22	0	0	0	0	0	0	0	0	0	0	0	0	0	0	0	0	0	0	0	0	0	0	0	0
1556	asv1126	Bacteria	Firmicutes	Bacilli	Staphylococcales	Staphylococcaceae	Staphylococcus	saccharolyticus	0	0	0	0	0	0	0	0	0	8	0	0	0	0	0	0	0	0	7	0	0	0	0	0	0	0	0	0	0	0	0	0	0	0	0	0	0	0	0	0	0
1558	asv1127	Bacteria	Patescibacteria	Saccharimonadia	Saccharimonadales	NA	NA	NA	0	0	0	0	0	0	0	0	0	0	0	0	0	0	0	0	0	0	0	0	0	0	0	0	0	0	0	8	0	0	6	0	5	0	0	0	0	0	0	0	0
1570	asv1128	Bacteria	Firmicutes	Bacilli	Lactobacillales	P5D1-392	NA	NA	0	0	0	0	0	0	0	0	0	0	0	0	0	0	0	0	0	0	0	0	0	0	0	0	0	0	0	0	0	0	0	0	0	0	0	0	0	0	0	0	0
1578	asv1129	Bacteria	Firmicutes	Negativicutes	Veillonellales-Selenomonadales	Selenomonadaceae	Centipeda	NA	0	0	0	0	0	4	0	0	0	0	0	0	0	0	0	0	0	0	0	0	0	0	6	0	0	0	0	0	0	0	0	0	0	0	0	0	0	0	3	0	0
1583	asv1130	Bacteria	Firmicutes	Negativicutes	Veillonellales-Selenomonadales	Veillonellaceae	Dialister	pneumosintes	0	0	0	0	0	0	7	0	9	3	9	0	0	0	0	0	0	0	0	0	0	0	0	0	0	0	0	0	0	0	0	0	0	0	0	0	0	0	0	0	0
1589	asv1131	Bacteria	Firmicutes	Bacilli	Lactobacillales	Streptococcaceae	Streptococcus	mitis	0	0	0	0	0	0	0	0	0	0	0	0	0	0	0	0	0	0	0	0	0	0	0	0	0	0	0	0	0	29	0	0	4	0	0	0	0	0	0	0	0
1595	asv1132	Bacteria	Proteobacteria	Gammaproteobacteria	Pasteurellales	Pasteurellaceae	Haemophilus	parainfluenzae	0	0	0	0	1	1	0	0	0	1	0	0	0	1	1	0	2	1	0	0	1	0	0	2	1	1	2	0	3	0	1	0	0	0	1	0	0	2	2	0	0
1601	asv1133	Bacteria	Bacteroidota	Bacteroidia	Bacteroidales	Prevotellaceae	Prevotella	NA	0	0	0	0	0	0	0	0	0	0	0	0	0	0	0	0	0	0	0	0	0	0	0	0	0	6	0	0	0	0	3	0	0	0	0	0	0	0	0	0	0
1607	asv1134	Bacteria	Firmicutes	Bacilli	Lactobacillales	Streptococcaceae	Streptococcus	salivarius	0	0	0	0	4	0	0	0	0	0	0	0	0	0	0	0	0	0	0	0	0	0	0	0	0	0	0	0	0	0	0	0	0	0	0	0	0	0	0	0	16
1612	asv1135	Bacteria	Actinobacteriota	Actinobacteria	Micrococcales	Brevibacteriaceae	Brevibacterium	luteolum	0	0	0	0	0	0	0	0	0	0	0	0	0	0	0	0	0	0	0	0	0	25	0	0	0	0	0	0	0	0	0	0	0	0	0	0	0	0	0	0	0
1617	asv1136	Bacteria	Proteobacteria	Gammaproteobacteria	Pasteurellales	Pasteurellaceae	Haemophilus	parainfluenzae	0	0	0	0	0	0	0	0	0	0	0	0	0	0	0	0	0	0	0	0	0	0	0	0	0	0	0	0	0	11	0	0	0	4	0	0	0	0	0	0	0
1624	asv1137	Bacteria	Proteobacteria	Gammaproteobacteria	Pasteurellales	Pasteurellaceae	Aggregatibacter	NA	9	0	0	2	18	0	0	0	0	0	0	0	0	0	0	0	0	0	0	0	0	0	0	0	0	0	0	0	0	0	0	0	0	0	0	0	0	0	0	0	16
1629	asv1138	Bacteria	Actinobacteriota	Actinobacteria	Micrococcales	Micrococcaceae	Rothia	dentocariosa	0	0	0	0	0	0	0	0	0	0	0	0	0	0	0	0	0	13	0	0	0	0	0	0	0	0	0	0	0	0	0	0	0	0	0	0	0	0	0	0	0
1637	asv1139	Bacteria	Firmicutes	Negativicutes	Veillonellales-Selenomonadales	Selenomonadaceae	Centipeda	NA	0	0	0	0	0	0	0	0	16	7	9	0	0	0	0	0	0	0	0	0	0	0	0	0	0	0	0	0	0	0	0	0	0	0	0	0	0	0	0	0	0
1646	asv1140	Bacteria	Firmicutes	Bacilli	Staphylococcales	Gemellaceae	Gemella	asaccharolytica	0	0	0	0	0	0	0	0	0	0	0	9	3	0	5	21	0	0	0	0	0	0	0	0	0	0	0	0	0	0	0	0	0	0	0	0	0	0	0	0	0
1649	asv1141	Bacteria	Firmicutes	Negativicutes	Veillonellales-Selenomonadales	Veillonellaceae	Veillonella	NA	0	0	0	0	0	0	0	0	0	0	0	0	0	0	0	0	0	0	0	0	0	0	0	0	0	0	0	0	0	0	0	0	0	0	12	0	0	10	0	18	0
1654	asv1142	Bacteria	Firmicutes	Clostridia	Lachnospirales	Lachnospiraceae	Stomatobaculum	NA	0	0	0	0	0	0	0	0	0	0	0	0	0	0	0	0	0	0	0	0	0	0	0	0	0	0	0	0	0	0	0	0	0	0	10	0	0	14	0	22	0
1662	asv1143	Bacteria	Proteobacteria	Alphaproteobacteria	Rhizobiales	Xanthobacteraceae	Bradyrhizobium	elkanii	0	0	0	0	0	0	0	0	1	0	9	0	0	0	0	0	0	0	0	0	0	0	0	0	0	5	2	0	0	0	0	0	0	0	0	0	0	0	0	0	0
1672	asv1144	Bacteria	Firmicutes	Clostridia	Lachnospirales	Lachnospiraceae	Catonella	NA	0	0	0	0	0	0	0	0	0	0	0	0	0	0	0	0	0	6	0	0	0	0	2	0	0	0	0	0	0	0	0	0	0	0	12	0	0	0	0	0	0
1677	asv1145	Bacteria	Firmicutes	Bacilli	Lactobacillales	Streptococcaceae	Streptococcus	salivarius	0	0	0	0	0	0	0	0	0	0	0	0	0	0	0	0	0	0	0	0	0	0	0	0	0	0	0	0	0	46	0	0	0	0	0	0	0	0	0	0	0
1683	asv1146	Bacteria	Spirochaetota	Spirochaetia	Spirochaetales	Spirochaetaceae	Treponema	socranskii	0	0	0	0	0	0	0	0	0	0	0	5	0	0	0	0	0	0	0	0	0	0	0	0	0	0	0	0	0	0	0	11	0	0	1	0	0	0	0	0	0
1687	asv1147	Bacteria	Firmicutes	Bacilli	Lactobacillales	Streptococcaceae	Streptococcus	oralis	0	0	0	0	0	0	0	0	0	0	0	0	0	0	0	0	0	0	0	0	0	8	0	0	0	0	0	0	0	0	0	0	0	0	0	0	0	0	0	0	0
1696	asv1148	Bacteria	Firmicutes	Negativicutes	Veillonellales-Selenomonadales	Veillonellaceae	Veillonella	NA	0	0	0	0	0	0	0	0	0	0	0	0	0	0	1	0	0	0	0	0	0	0	0	0	0	1	0	2	0	0	0	0	0	0	0	0	0	0	0	0	0
1705	asv1149	Bacteria	Patescibacteria	Saccharimonadia	Saccharimonadales	Saccharimonadaceae	Candidatus Saccharimonas	NA	0	0	0	0	0	0	5	0	13	8	0	0	0	0	0	0	0	0	0	0	0	0	0	0	0	0	0	0	0	0	3	0	0	0	0	0	0	0	0	0	0
1716	asv1150	Bacteria	Proteobacteria	Gammaproteobacteria	Aeromonadales	Aeromonadaceae	Aeromonas	aquatica	0	0	0	0	0	0	0	0	0	0	0	0	0	0	0	0	0	0	0	0	0	0	0	0	0	0	0	0	0	37	0	0	0	0	0	0	0	0	0	0	0
1721	asv1151	Bacteria	Proteobacteria	Gammaproteobacteria	Pasteurellales	Pasteurellaceae	Haemophilus	parainfluenzae	0	0	0	0	0	0	0	0	0	0	0	0	0	0	0	0	0	13	0	0	0	0	21	0	0	0	0	0	0	0	0	0	0	0	0	0	0	0	0	0	0
1735	asv1152	Bacteria	Firmicutes	Negativicutes	Veillonellales-Selenomonadales	Selenomonadaceae	Centipeda	NA	0	0	0	0	1	0	0	0	0	0	0	0	0	0	0	0	0	0	0	0	0	0	0	0	0	0	0	0	0	0	0	0	0	0	0	0	0	0	0	0	0
1742	asv1153	Bacteria	Patescibacteria	Saccharimonadia	Saccharimonadales	Saccharimonadaceae	TM7x	NA	10	0	0	0	9	8	0	0	0	0	0	0	0	0	0	0	0	0	0	0	0	0	0	0	0	0	0	0	0	0	0	0	0	0	0	0	0	0	0	0	21
1749	asv1154	Bacteria	Firmicutes	Clostridia	Lachnospirales	Lachnospiraceae	Catonella	morbi	0	0	0	0	0	0	0	0	0	0	0	14	0	0	0	7	0	0	0	0	0	0	0	0	0	0	0	0	0	1	0	0	0	0	0	0	0	0	0	3	0
1756	asv1155	Bacteria	Firmicutes	Negativicutes	Veillonellales-Selenomonadales	Selenomonadaceae	Selenomonas	NA	0	0	0	0	0	0	0	0	0	0	0	0	0	0	0	0	0	0	0	0	0	0	0	0	0	0	0	0	0	0	0	0	13	10	0	0	0	0	0	3	0
1772	asv1156	Bacteria	Patescibacteria	Saccharimonadia	Saccharimonadales	Saccharimonadaceae	TM7x	NA	0	0	0	0	0	0	8	9	18	6	0	0	0	0	0	0	0	0	0	0	0	0	0	0	0	0	0	0	0	0	0	0	0	0	0	0	0	0	0	0	0
1779	asv1157	Bacteria	Firmicutes	Bacilli	Staphylococcales	Gemellaceae	Gemella	NA	0	0	0	0	0	0	0	0	0	0	0	0	0	0	0	0	0	0	0	0	5	1	9	0	0	0	0	0	0	0	0	0	0	0	0	0	0	0	0	0	0
1785	asv1158	Bacteria	Firmicutes	Clostridia	Lachnospirales	Lachnospiraceae	Catonella	NA	0	0	0	0	0	0	0	0	0	0	0	0	0	0	0	0	0	15	0	0	0	0	0	0	0	0	0	0	0	0	0	0	0	0	0	0	0	0	0	0	0
1790	asv1159	Bacteria	Spirochaetota	Spirochaetia	Spirochaetales	Spirochaetaceae	Treponema	medium	0	0	0	0	0	0	26	18	3	3	0	0	0	0	0	0	0	0	0	0	0	0	0	0	0	0	0	0	0	0	0	0	0	0	0	0	0	0	0	0	0
1794	asv1160	Bacteria	Campilobacterota	Campylobacteria	Campylobacterales	Campylobacteraceae	Campylobacter	concisus	0	0	0	0	0	0	0	0	0	0	0	24	1	0	6	5	0	0	0	0	0	0	0	0	0	0	0	0	0	0	0	0	0	0	0	0	0	0	0	0	0
1800	asv1161	Bacteria	Proteobacteria	Gammaproteobacteria	Pasteurellales	Pasteurellaceae	Haemophilus	parainfluenzae	2	0	0	0	0	1	0	0	0	1	2	0	0	0	0	1	1	0	0	0	0	0	1	0	2	1	0	0	0	0	1	0	0	0	3	0	0	0	0	0	1
1806	asv1162	Bacteria	Campilobacterota	Campylobacteria	Campylobacterales	Campylobacteraceae	Campylobacter	showae	0	0	0	0	1	0	7	17	12	0	0	0	0	0	0	0	0	0	0	0	0	0	0	0	0	0	0	0	0	0	0	0	0	0	0	0	0	0	0	0	0
1813	asv1163	Bacteria	Bacteroidota	Bacteroidia	Flavobacteriales	Flavobacteriaceae	Capnocytophaga	leadbetteri	0	0	0	0	0	0	0	0	0	0	0	0	0	0	0	0	0	0	0	0	0	0	0	0	0	0	0	15	0	2	0	0	0	0	0	0	0	0	5	0	0
1817	asv1164	Bacteria	Firmicutes	Clostridia	Lachnospirales	Lachnospiraceae	Catonella	morbi	0	0	0	0	0	0	7	0	7	0	14	0	0	0	0	0	0	0	0	0	0	0	0	0	0	0	0	0	0	0	0	0	0	0	0	0	0	0	0	0	0
1822	asv1165	Bacteria	Firmicutes	Bacilli	Erysipelotrichales	Erysipelotrichaceae	Solobacterium	moorei	0	0	0	0	0	0	0	0	0	0	21	0	0	0	0	0	0	0	0	0	0	0	0	0	0	0	0	0	0	0	0	0	0	0	0	0	0	0	0	0	0
1829	asv1166	Bacteria	Spirochaetota	Spirochaetia	Spirochaetales	Spirochaetaceae	Treponema	Group	0	0	0	0	0	0	0	0	0	0	0	0	0	0	0	0	0	11	0	0	23	2	0	0	0	0	0	0	0	0	0	0	0	0	0	0	0	0	0	0	0
1832	asv1167	Bacteria	Actinobacteriota	Actinobacteria	Micrococcales	Dermabacteraceae	Brachybacterium	paraconglomeratum	0	0	0	0	0	0	0	0	0	0	0	0	0	0	0	0	0	0	0	0	0	22	0	0	0	0	0	0	0	0	0	0	0	11	0	0	0	0	0	0	0
1851	asv1168	Bacteria	Proteobacteria	Gammaproteobacteria	Enterobacterales	Enterobacteriaceae	Buttiauxella	agrestis	0	0	0	0	0	0	0	0	0	0	0	0	0	0	0	0	0	0	0	0	0	0	0	0	0	14	0	0	0	0	0	4	0	0	0	0	0	0	0	0	0
1853	asv1169	Bacteria	Firmicutes	Negativicutes	Veillonellales-Selenomonadales	Veillonellaceae	Veillonella	NA	0	0	0	0	7	0	0	0	0	0	0	0	0	0	0	0	0	0	0	0	0	0	0	0	0	16	12	0	0	0	0	0	0	0	0	0	0	0	0	0	0
1862	asv1170	Bacteria	Firmicutes	Negativicutes	Veillonellales-Selenomonadales	Selenomonadaceae	NA	NA	0	0	0	0	0	0	0	0	0	0	0	0	0	0	0	0	0	0	0	0	0	0	0	0	0	0	0	0	0	0	0	0	0	0	0	0	0	0	0	0	0
1872	asv1171	Bacteria	Firmicutes	Clostridia	Lachnospirales	Lachnospiraceae	Catonella	morbi	0	0	0	0	0	0	0	0	0	0	0	0	0	0	0	0	0	0	0	0	0	0	0	4	0	0	0	0	0	0	0	17	0	0	0	0	0	0	0	0	0
1889	asv1172	Bacteria	Firmicutes	Bacilli	Erysipelotrichales	Erysipelotrichaceae	Solobacterium	moorei	0	0	0	0	0	0	8	0	1	0	0	0	0	0	0	0	0	0	0	0	0	1	4	0	0	0	6	0	0	0	0	0	0	0	11	0	0	3	0	0	0
1896	asv1173	Bacteria	Proteobacteria	Gammaproteobacteria	Pasteurellales	Pasteurellaceae	Aggregatibacter	NA	0	0	0	0	0	0	0	0	0	0	0	0	0	0	0	0	0	12	0	0	0	0	0	4	0	0	0	0	0	0	11	8	0	4	0	0	0	0	0	0	0
1902	asv1174	Bacteria	Bacteroidota	Bacteroidia	Bacteroidales	Porphyromonadaceae	Porphyromonas	catoniae	0	0	0	0	0	0	0	0	0	0	0	0	0	0	0	0	0	0	0	0	0	2	0	0	0	0	0	0	10	0	0	0	0	0	0	0	0	0	0	0	0
1909	asv1175	Bacteria	Firmicutes	Bacilli	Lactobacillales	P5D1-392	NA	NA	0	0	0	0	0	0	0	0	0	0	0	0	0	0	0	0	0	0	0	0	0	0	0	0	0	0	0	0	0	0	0	0	0	0	0	0	0	0	0	0	0
1917	asv1176	Bacteria	Bacteroidota	Bacteroidia	Bacteroidales	Porphyromonadaceae	Porphyromonas	endodontalis	0	0	0	0	0	0	0	0	0	0	0	0	0	0	0	0	0	0	0	0	0	0	0	0	0	0	0	0	0	0	0	0	0	0	0	0	0	0	0	0	0
1921	asv1177	Bacteria	Firmicutes	Clostridia	Peptostreptococcales-Tissierellales	Anaerovoracaceae	[Eubacterium] nodatum group	sulci	0	0	0	0	0	0	0	0	0	0	0	0	0	0	0	0	0	0	0	0	18	0	21	0	0	0	0	0	0	0	0	0	0	0	0	0	0	0	0	0	0
1932	asv1178	Bacteria	Firmicutes	Thermoanaerobacteria	Thermoanaerobacterales	Family III	Thermoanaerobacterium	thermosaccharolyticum	0	0	0	0	3	0	0	0	0	0	0	0	0	0	0	0	0	0	0	17	0	0	0	0	0	0	0	0	0	0	0	0	0	0	0	0	0	0	0	0	0
1934	asv1179	Bacteria	Bacteroidota	Bacteroidia	Bacteroidales	Porphyromonadaceae	Porphyromonas	NA	0	0	0	0	0	0	0	0	0	0	0	0	0	0	0	0	16	0	0	0	0	0	0	0	0	0	0	0	0	0	0	0	0	0	0	0	0	0	0	0	0
1942	asv1180	Bacteria	Proteobacteria	Gammaproteobacteria	Cardiobacteriales	Cardiobacteriaceae	Cardiobacterium	NA	0	0	0	0	0	0	0	0	0	0	0	0	0	0	0	0	0	7	4	0	5	0	11	0	1	0	0	0	0	0	0	1	0	0	0	0	0	0	0	0	0
1948	asv1181	Bacteria	Proteobacteria	Gammaproteobacteria	Pasteurellales	Pasteurellaceae	Haemophilus	parainfluenzae	0	0	0	0	0	0	0	0	0	0	0	0	0	0	0	0	0	0	0	0	0	0	1	0	0	7	0	0	0	6	0	2	0	0	0	0	0	0	0	2	0
1951	asv1182	Bacteria	Proteobacteria	Gammaproteobacteria	Pseudomonadales	Moraxellaceae	Acinetobacter	bereziniae	0	0	0	0	0	0	0	0	0	13	0	0	10	0	0	0	0	0	0	0	0	0	0	0	0	0	0	0	1	0	0	0	0	0	0	0	0	0	0	0	0
1964	asv1183	Bacteria	Actinobacteriota	Actinobacteria	Actinomycetales	Actinomycetaceae	Actinomyces	graevenitzii	0	0	0	0	3	0	0	0	0	0	0	0	37	0	0	0	0	0	0	0	0	0	0	0	0	0	0	0	0	0	0	0	0	0	0	0	0	0	0	0	27
1972	asv1184	Bacteria	Firmicutes	Bacilli	Lactobacillales	Carnobacteriaceae	Granulicatella	NA	0	0	0	0	0	0	0	9	4	0	0	0	0	0	0	0	0	0	0	0	17	0	0	0	0	0	0	0	0	0	3	0	0	0	0	0	0	0	0	0	0
1982	asv1185	Bacteria	Firmicutes	Bacilli	Staphylococcales	Gemellaceae	Gemella	haemolysans	0	0	0	0	0	0	0	0	12	4	4	0	0	0	0	0	0	0	0	0	0	4	0	0	0	0	0	0	0	0	0	0	0	0	0	0	0	0	0	0	0
1989	asv1186	Bacteria	Firmicutes	Negativicutes	Veillonellales-Selenomonadales	Veillonellaceae	Dialister	pneumosintes	0	0	0	0	0	0	10	0	5	3	10	0	0	0	0	0	0	0	0	0	0	0	0	0	0	0	0	0	0	0	0	0	0	0	0	0	0	0	0	0	0
1996	asv1187	Bacteria	Spirochaetota	Spirochaetia	Spirochaetales	Spirochaetaceae	Treponema	medium	0	0	0	0	0	0	0	0	0	0	0	19	0	0	0	13	0	0	0	0	0	0	0	0	0	0	0	0	0	0	0	0	0	0	0	0	0	0	0	0	0
2000	asv1188	Bacteria	Firmicutes	Bacilli	Lactobacillales	Carnobacteriaceae	Granulicatella	NA	0	0	0	0	0	0	0	0	0	0	0	0	0	0	0	0	0	10	0	0	0	3	3	7	0	3	5	0	0	0	0	0	0	0	0	0	0	0	0	0	0
2012	asv1189	Bacteria	Firmicutes	Bacilli	Staphylococcales	Gemellaceae	Gemella	NA	0	0	0	0	0	0	0	0	0	0	0	0	0	0	0	0	0	0	0	0	0	0	0	0	0	0	0	0	0	0	31	0	0	0	0	0	0	0	0	0	0
2017	asv1190	Bacteria	Firmicutes	Bacilli	Staphylococcales	Staphylococcaceae	Staphylococcus	auricularis	0	0	0	0	0	0	0	0	0	0	12	0	0	0	0	0	0	0	0	0	0	0	0	0	0	0	0	0	0	0	0	0	0	0	0	0	0	0	0	0	0
2027	asv1191	Bacteria	Bacteroidota	Bacteroidia	Bacteroidales	Prevotellaceae	Prevotella	baroniae	0	0	0	0	0	0	0	0	0	0	0	16	0	0	0	0	0	0	0	0	0	0	0	0	0	0	0	0	0	0	0	0	0	0	0	0	0	0	0	0	0
2034	asv1192	Bacteria	Campilobacterota	Campylobacteria	Campylobacterales	Campylobacteraceae	Campylobacter	concisus	0	0	0	0	0	0	0	0	0	0	0	0	0	0	0	0	0	0	0	0	1	0	0	0	0	10	7	0	0	0	0	0	0	0	0	0	0	0	0	0	0
2039	asv1193	Bacteria	Bacteroidota	Bacteroidia	Bacteroidales	Prevotellaceae	Prevotella	melaninogenica	0	0	0	0	0	0	0	0	0	0	0	0	0	0	0	0	0	0	0	0	0	0	0	0	0	4	0	0	0	9	0	0	0	0	0	0	0	0	0	0	0
2041	asv1194	Bacteria	Firmicutes	Negativicutes	Veillonellales-Selenomonadales	Selenomonadaceae	Selenomonas	NA	0	0	0	0	0	0	0	0	0	0	0	0	5	0	9	7	0	0	0	0	0	0	0	0	0	0	0	0	0	0	0	0	0	0	0	0	0	0	0	0	0
2049	asv1195	Bacteria	Firmicutes	Negativicutes	Veillonellales-Selenomonadales	Veillonellaceae	Veillonella	NA	0	0	0	0	0	0	0	0	0	0	0	0	0	0	0	0	0	0	0	0	0	0	0	0	0	0	0	12	0	0	0	0	0	0	0	0	0	0	0	0	0
2053	asv1196	Bacteria	Campilobacterota	Campylobacteria	Campylobacterales	Campylobacteraceae	Campylobacter	concisus	0	0	0	0	0	0	0	0	0	0	0	0	0	0	0	0	0	0	0	0	0	0	0	0	0	1	2	0	0	0	0	0	0	0	0	0	0	0	0	0	0
2062	asv1197	Bacteria	Proteobacteria	Gammaproteobacteria	Pasteurellales	Pasteurellaceae	Haemophilus	haemolyticus	0	0	0	0	0	0	0	0	0	0	0	4	0	0	10	0	0	0	0	0	0	0	0	0	0	0	0	0	0	0	0	0	0	0	0	0	0	0	0	0	0
2066	asv1198	Bacteria	Firmicutes	Bacilli	Lactobacillales	Streptococcaceae	Streptococcus	NA	0	0	0	0	0	0	0	0	0	0	0	0	0	0	0	0	0	0	0	0	0	0	0	0	0	0	0	0	6	0	0	4	0	0	0	0	0	0	0	0	4
2075	asv1199	Bacteria	Proteobacteria	Gammaproteobacteria	Pasteurellales	Pasteurellaceae	Haemophilus	influenzae	0	0	0	0	0	0	0	0	0	0	0	0	0	0	20	14	0	0	0	0	0	0	0	0	0	0	0	0	0	0	0	0	0	0	0	0	0	0	0	0	0
2085	asv1200	Bacteria	Firmicutes	Negativicutes	Veillonellales-Selenomonadales	Veillonellaceae	Veillonella	parvula	0	0	0	0	0	0	0	0	0	0	0	0	0	0	0	0	0	0	0	0	0	0	7	0	0	9	0	0	0	0	0	0	0	0	0	0	0	0	0	0	0
2094	asv1201	Bacteria	Proteobacteria	Gammaproteobacteria	Pasteurellales	Pasteurellaceae	Haemophilus	parainfluenzae	0	0	0	0	0	0	0	0	0	0	10	12	0	0	0	0	0	0	0	0	0	0	0	0	0	0	0	0	0	0	0	0	0	0	0	0	0	0	0	0	0
2100	asv1202	Bacteria	Bacteroidota	Bacteroidia	Bacteroidales	Prevotellaceae	Prevotella	salivae	0	0	0	0	0	0	0	0	0	0	0	0	0	0	4	2	0	0	0	0	0	0	0	0	0	0	0	3	0	0	0	0	0	7	0	0	0	0	0	0	0
2108	asv1203	Bacteria	Firmicutes	Bacilli	Staphylococcales	Gemellaceae	Gemella	NA	0	0	0	0	0	0	0	0	0	0	0	0	0	0	0	0	0	15	0	0	0	11	0	0	0	0	0	0	0	0	0	0	0	0	0	0	0	0	0	0	0
2110	asv1204	Bacteria	Firmicutes	Negativicutes	Veillonellales-Selenomonadales	Veillonellaceae	Dialister	pneumosintes	0	0	0	0	0	0	0	0	0	0	0	0	0	0	0	0	0	0	0	0	0	0	10	0	0	0	0	0	0	0	0	0	0	0	0	0	0	7	0	11	0
2119	asv1205	Bacteria	Patescibacteria	Saccharimonadia	Saccharimonadales	Saccharimonadaceae	Candidatus Saccharimonas	NA	0	0	0	0	0	0	0	0	0	0	0	0	0	0	0	0	0	0	0	0	0	0	0	0	0	0	10	0	0	0	0	0	0	0	21	0	0	0	0	0	2
2123	asv1206	Bacteria	Proteobacteria	Gammaproteobacteria	Pasteurellales	Pasteurellaceae	Haemophilus	parainfluenzae	0	0	0	0	0	0	0	0	0	1	0	0	0	1	0	0	0	0	0	0	0	0	0	4	8	3	7	2	0	0	0	1	0	0	1	0	0	0	0	0	0
2133	asv1207	Bacteria	Proteobacteria	Alphaproteobacteria	Rhizobiales	Xanthobacteraceae	Bradyrhizobium	NA	0	0	0	0	2	0	0	0	0	0	1	0	0	0	0	0	0	0	0	0	0	0	0	0	0	0	0	0	0	0	0	0	0	0	0	0	0	0	0	4	0
2137	asv1208	Bacteria	Bacteroidota	Bacteroidia	Bacteroidales	Prevotellaceae	Prevotella	denticola	0	0	0	0	0	0	0	0	0	0	0	0	0	0	0	0	0	7	0	0	0	7	0	0	0	0	0	0	0	0	0	0	0	0	0	0	0	0	0	0	0
2146	asv1209	Bacteria	Actinobacteriota	Actinobacteria	Bifidobacteriales	Bifidobacteriaceae	Alloscardovia	omnicolens	0	0	0	0	0	0	0	0	0	0	0	0	0	0	5	2	0	0	0	0	0	0	0	0	0	0	0	0	0	0	0	0	0	0	0	0	0	0	0	0	0
2153	asv1210	Bacteria	Proteobacteria	Alphaproteobacteria	Rhizobiales	Beijerinckiaceae	1174-901-12	NA	0	0	0	0	0	0	0	0	0	11	0	0	0	0	0	0	22	0	0	0	0	0	0	0	0	0	0	0	0	0	0	0	0	0	0	0	0	0	0	0	0
2156	asv1211	Bacteria	Firmicutes	Bacilli	Bacillales	Bacillaceae	Geobacillus	stearothermophilus	0	0	0	0	0	0	0	0	0	0	5	0	0	0	0	0	0	0	0	0	0	0	0	0	0	4	0	0	0	0	0	0	0	0	0	0	0	0	0	1	0
2163	asv1212	Bacteria	Proteobacteria	Gammaproteobacteria	Burkholderiales	Comamonadaceae	Schlegelella	thermodepolymerans	0	0	0	0	2	1	0	0	0	0	0	0	0	0	0	0	0	0	0	0	0	0	0	0	0	0	0	0	0	0	0	0	0	0	0	0	0	0	0	0	0
2168	asv1213	Bacteria	Patescibacteria	Gracilibacteria	JGI 0000069-P22	NA	NA	NA	0	0	0	0	0	0	5	11	16	0	0	0	0	0	0	0	0	0	0	0	0	0	0	0	0	0	0	0	0	0	1	0	0	0	0	0	0	0	0	0	0
2169	asv1214	Bacteria	Actinobacteriota	Actinobacteria	Micrococcales	Micrococcaceae	Rothia	mucilaginosa	0	0	0	0	0	0	0	0	0	0	0	0	0	0	0	0	0	0	0	0	12	0	0	0	0	0	0	0	0	0	0	0	0	0	0	0	0	0	0	0	0
2176	asv1215	Bacteria	Patescibacteria	Gracilibacteria	Absconditabacteriales (SR1)	NA	NA	NA	0	0	0	0	0	0	0	0	0	0	0	1	0	0	4	5	0	0	0	0	0	0	0	0	0	0	0	0	0	0	0	0	0	0	0	0	0	0	0	0	0
2179	asv1216	Bacteria	Proteobacteria	Gammaproteobacteria	Aeromonadales	Aeromonadaceae	Aeromonas	aquatica	0	0	0	9	0	0	0	0	0	0	0	0	0	0	0	0	0	0	0	0	0	0	0	0	0	0	0	0	0	0	0	0	0	0	0	0	0	0	0	0	0
2186	asv1217	Bacteria	Firmicutes	Bacilli	Staphylococcales	Staphylococcaceae	Staphylococcus	hominis	0	0	0	0	0	0	0	0	0	0	0	0	25	24	0	0	0	0	0	0	0	0	0	0	0	0	0	0	0	0	0	0	0	0	0	0	0	0	0	0	0
2190	asv1218	Bacteria	Firmicutes	Bacilli	Staphylococcales	Gemellaceae	Gemella	NA	0	0	0	0	0	0	0	0	0	0	0	0	0	0	0	0	0	0	0	0	0	0	0	0	0	0	0	0	0	21	0	0	0	16	0	0	0	0	0	0	0
2195	asv1219	Bacteria	Actinobacteriota	Actinobacteria	Actinomycetales	Actinomycetaceae	Actinomyces	bouchesdurhonensis	0	0	0	0	0	0	0	0	0	0	0	0	0	0	0	0	0	0	0	0	0	0	0	0	0	0	0	0	0	0	0	0	37	0	0	0	0	0	0	0	0
2209	asv1220	Bacteria	Firmicutes	Clostridia	Peptococcales	Peptococcaceae	Peptococcus	NA	0	0	0	0	0	0	0	0	0	0	0	0	0	0	0	0	0	3	0	0	11	13	0	0	0	0	0	0	0	0	0	0	0	0	0	0	0	0	0	0	0
2218	asv1221	Bacteria	Firmicutes	Negativicutes	Veillonellales-Selenomonadales	Selenomonadaceae	Centipeda	NA	6	0	0	0	11	3	0	0	0	0	0	0	0	0	0	0	0	0	0	0	0	0	0	0	0	0	0	0	0	0	0	0	0	0	0	0	0	0	0	0	10
2244	asv1222	Bacteria	Actinobacteriota	Actinobacteria	Micrococcales	Micrococcaceae	Rothia	mucilaginosa	0	0	0	0	0	0	0	0	0	0	12	0	0	0	0	0	0	0	0	0	0	0	0	0	0	0	0	0	0	0	0	0	0	0	0	0	0	0	0	0	0
2250	asv1223	Bacteria	Firmicutes	Bacilli	Lactobacillales	Streptococcaceae	Streptococcus	mutans	0	0	0	0	0	0	0	0	0	0	0	0	0	0	0	0	0	0	0	0	0	0	4	0	0	0	0	0	0	0	0	0	0	0	0	0	0	0	0	0	0
2255	asv1224	Bacteria	Proteobacteria	Gammaproteobacteria	Pseudomonadales	Moraxellaceae	Enhydrobacter	NA	0	0	0	2	0	0	2	0	0	0	0	0	0	0	0	0	12	0	0	0	0	0	0	0	0	0	0	0	0	0	0	0	7	0	0	0	0	0	0	0	0
2257	asv1225	Bacteria	Firmicutes	Clostridia	Peptostreptococcales-Tissierellales	Anaerococcus	NA	NA	0	0	0	0	0	0	0	0	0	3	0	5	0	0	0	0	20	0	0	0	1	0	0	0	0	2	0	0	0	0	0	0	0	0	0	0	0	0	0	0	0
2266	asv1226	Bacteria	Proteobacteria	Gammaproteobacteria	Pasteurellales	Pasteurellaceae	Aggregatibacter	NA	13	0	3	0	19	0	0	0	0	0	0	0	0	0	0	0	0	0	0	0	0	0	0	0	0	0	0	0	0	0	0	0	0	0	0	0	0	0	0	0	0
2274	asv1227	Bacteria	Proteobacteria	Gammaproteobacteria	Cardiobacteriales	Cardiobacteriaceae	Cardiobacterium	NA	0	0	0	0	0	0	7	36	9	0	0	0	0	0	0	0	0	0	0	0	0	0	0	0	0	0	0	0	0	0	0	0	0	0	0	0	0	0	0	0	0
2283	asv1228	Bacteria	Fusobacteriota	Fusobacteriia	Fusobacteriales	Fusobacteriaceae	Fusobacterium	NA	0	0	0	0	0	0	0	0	0	0	0	0	0	0	0	0	0	0	0	0	0	0	0	0	0	0	0	0	0	0	0	9	8	9	0	0	0	0	0	0	0
2290	asv1229	Bacteria	Bacteroidota	Bacteroidia	Flavobacteriales	Flavobacteriaceae	Capnocytophaga	leadbetteri	1	0	20	0	1	2	0	0	0	0	0	0	0	0	0	0	0	0	0	0	0	0	0	0	0	0	0	0	0	0	0	0	0	0	0	0	0	0	0	0	12
2291	asv1230	Bacteria	Firmicutes	Bacilli	Mycoplasmatales	Mycoplasmataceae	Mycoplasma	NA	0	0	0	0	0	0	0	0	0	0	0	6	2	12	4	6	0	0	0	0	0	0	0	0	0	0	0	0	0	0	0	0	0	0	0	0	0	0	0	0	0
2300	asv1231	Bacteria	Firmicutes	Bacilli	Lactobacillales	Carnobacteriaceae	Granulicatella	NA	0	0	0	0	0	0	0	0	0	0	0	0	0	0	0	0	0	11	0	0	9	0	13	0	0	0	0	0	0	0	0	0	0	0	0	0	0	0	0	0	0
2306	asv1232	Bacteria	Spirochaetota	Spirochaetia	Spirochaetales	Spirochaetaceae	Treponema	amylovorum	0	0	0	0	0	0	0	0	0	0	0	0	0	0	0	0	0	0	0	0	0	0	0	8	0	0	18	0	0	0	0	0	0	0	0	0	0	0	0	0	0
2318	asv1233	Bacteria	Proteobacteria	Gammaproteobacteria	Pasteurellales	Pasteurellaceae	Haemophilus	haemolyticus	0	0	0	0	0	0	0	0	0	0	0	0	0	0	0	0	0	0	0	0	0	0	0	3	0	0	0	0	12	0	0	0	0	0	0	0	0	0	0	0	0
2327	asv1234	Bacteria	Proteobacteria	Gammaproteobacteria	Burkholderiales	Comamonadaceae	Acidovorax	delafieldii	0	0	0	0	0	0	2	0	0	0	4	0	0	0	0	0	0	0	0	0	0	0	0	0	0	0	0	0	0	0	0	0	0	0	0	0	0	0	0	0	0
2336	asv1235	Bacteria	Proteobacteria	Gammaproteobacteria	Pasteurellales	Pasteurellaceae	Haemophilus	parainfluenzae	0	0	0	0	0	0	0	0	0	0	1	0	0	1	0	1	0	0	0	0	0	0	0	4	6	2	6	1	0	0	0	1	1	0	1	0	1	0	0	0	0
2342	asv1236	Bacteria	Proteobacteria	Alphaproteobacteria	Rhizobiales	Devosiaceae	Methyloterrigena	NA	0	0	0	0	0	0	0	0	0	0	1	0	0	0	0	0	0	0	0	0	0	0	0	0	0	0	0	0	0	0	0	0	0	0	0	23	10	0	0	1	0
2344	asv1237	Bacteria	Firmicutes	Bacilli	Staphylococcales	Gemellaceae	Gemella	NA	0	0	0	0	0	0	0	0	0	0	18	0	0	0	0	0	0	0	0	0	0	0	0	0	0	0	0	0	0	0	0	0	0	0	0	0	0	0	0	0	0
2349	asv1238	Bacteria	Firmicutes	Clostridia	Peptostreptococcales-Tissierellales	Peptoniphilus	NA	NA	0	0	0	0	0	9	0	0	0	0	0	0	0	0	0	0	0	0	0	0	0	0	0	0	0	0	0	0	0	0	4	0	0	0	0	0	0	0	0	0	0
2358	asv1239	Bacteria	Bacteroidota	Bacteroidia	Bacteroidales	Prevotellaceae	Prevotella	salivae	0	0	0	0	0	0	0	0	0	0	0	0	0	0	7	4	0	0	0	0	0	0	0	0	0	0	0	1	0	0	0	0	0	0	15	0	0	0	0	0	0
2366	asv1240	Bacteria	Firmicutes	Negativicutes	Veillonellales-Selenomonadales	Veillonellaceae	Veillonella	parvula	0	0	0	0	0	0	0	0	0	0	0	0	0	0	0	15	0	0	0	0	0	0	0	0	0	0	0	0	0	0	0	0	0	0	0	0	0	0	0	0	0
2373	asv1241	Bacteria	Firmicutes	Bacilli	Bacillales	Planococcaceae	Planococcus	NA	0	0	0	10	0	0	0	0	0	0	0	0	0	0	0	0	0	0	0	0	0	0	0	0	0	0	0	0	0	0	0	0	0	0	0	0	0	0	0	0	0
2375	asv1242	Bacteria	Firmicutes	Clostridia	Lachnospirales	Lachnospiraceae	Lachnoanaerobaculum	NA	5	0	0	0	9	2	0	0	0	0	0	0	0	0	0	0	0	0	0	0	0	0	0	0	0	0	0	0	0	0	0	3	0	6	0	0	0	0	0	0	4
2388	asv1243	Bacteria	Bacteroidota	Bacteroidia	Bacteroidales	Prevotellaceae	Alloprevotella	NA	0	0	0	0	0	0	0	0	0	0	0	0	0	0	0	0	0	0	0	0	0	0	3	0	0	0	0	0	0	0	0	0	0	0	0	0	0	0	0	0	0
2399	asv1244	Bacteria	Actinobacteriota	Actinobacteria	Actinomycetales	Actinomycetaceae	Actinomyces	graevenitzii	0	0	0	0	0	0	8	0	6	0	0	0	0	0	0	0	0	0	0	0	0	0	0	3	7	6	0	0	0	0	0	0	0	0	0	0	0	0	0	0	0
2403	asv1245	Bacteria	Actinobacteriota	Actinobacteria	Micrococcales	Micrococcaceae	Rothia	mucilaginosa	0	0	0	0	0	0	0	0	0	0	21	0	0	0	0	0	0	0	0	0	0	0	0	0	0	0	0	0	0	0	0	0	0	0	0	0	0	0	0	0	0
2408	asv1246	Bacteria	Fusobacteriota	Fusobacteriia	Fusobacteriales	Fusobacteriaceae	Fusobacterium	nucleatum	0	0	0	0	0	0	0	0	0	0	0	17	0	0	6	4	0	0	0	0	0	0	0	0	0	0	0	0	0	0	0	0	0	0	0	0	0	0	0	0	0
2417	asv1247	Bacteria	Bacteroidota	Bacteroidia	Flavobacteriales	Weeksellaceae	Bergeyella	NA	0	0	0	0	0	0	0	0	0	0	0	0	0	0	0	0	0	0	0	0	0	0	0	0	0	4	19	0	12	0	0	0	0	0	0	0	0	0	0	0	0
2421	asv1248	Bacteria	Proteobacteria	Gammaproteobacteria	Burkholderiales	Neisseriaceae	Neisseria	NA	0	0	0	0	0	0	0	0	0	0	0	0	0	0	0	0	0	0	0	0	0	0	0	0	0	0	0	15	0	0	0	0	0	0	0	0	0	0	0	0	0
2425	asv1249	Bacteria	Proteobacteria	Gammaproteobacteria	Burkholderiales	Neisseriaceae	Kingella	oralis	0	0	0	0	0	0	0	7	0	0	0	0	0	0	0	0	0	0	0	0	0	0	16	0	0	6	2	0	0	0	0	0	0	0	0	0	0	0	0	0	0
2429	asv1250	Bacteria	Proteobacteria	Gammaproteobacteria	Pasteurellales	Pasteurellaceae	Aggregatibacter	aphrophilus	0	0	0	0	0	0	0	0	0	0	7	0	0	0	0	0	0	0	0	0	0	0	0	0	0	5	0	0	0	0	2	0	0	0	0	0	0	0	0	0	0
2438	asv1251	Bacteria	Bacteroidota	Bacteroidia	Bacteroidales	Prevotellaceae	Alloprevotella	NA	0	0	0	0	0	0	10	13	0	10	0	0	0	0	0	0	0	0	0	0	0	0	0	0	0	0	0	0	0	0	0	0	0	0	0	0	0	0	0	0	0
2454	asv1252	Bacteria	Actinobacteriota	Actinobacteria	Actinomycetales	Actinomycetaceae	Actinomyces	NA	0	0	0	0	0	0	0	0	0	0	0	0	0	0	0	0	0	34	0	0	0	0	0	0	0	0	0	0	0	0	0	0	0	0	0	0	0	0	0	0	0
2465	asv1253	Bacteria	Firmicutes	Negativicutes	Veillonellales-Selenomonadales	Veillonellaceae	Veillonella	NA	0	0	0	0	0	0	0	0	0	0	0	0	0	0	0	0	0	0	0	0	0	0	0	0	0	0	0	0	0	0	0	0	0	0	6	0	0	11	3	6	0
2473	asv1254	Bacteria	Bacteroidota	Bacteroidia	Bacteroidales	Prevotellaceae	Prevotella	dentalis	0	0	0	0	0	0	6	0	0	0	0	0	0	0	0	0	0	0	0	0	0	0	0	0	0	0	0	0	0	0	0	0	0	0	0	0	0	0	3	0	0
2479	asv1255	Bacteria	Actinobacteriota	Actinobacteria	Micrococcales	Micrococcaceae	Rothia	NA	0	0	0	0	0	0	0	0	0	6	0	0	0	0	0	0	0	0	0	0	0	0	0	0	0	0	1	0	6	0	1	2	0	0	0	0	1	0	0	0	1
2481	asv1256	Bacteria	Firmicutes	Negativicutes	Veillonellales-Selenomonadales	Veillonellaceae	Veillonella	atypica	15	0	0	0	0	0	0	0	0	0	0	4	0	0	4	11	0	0	0	0	0	0	0	0	0	0	0	0	0	0	0	0	0	0	0	0	0	0	0	0	0
2499	asv1257	Bacteria	Proteobacteria	Gammaproteobacteria	Pasteurellales	Pasteurellaceae	Aggregatibacter	NA	0	0	0	0	0	0	8	0	18	0	0	0	0	0	0	0	0	0	0	0	0	0	0	0	0	0	0	0	0	0	0	0	0	0	0	0	0	0	0	0	0
2505	asv1258	Bacteria	Spirochaetota	Spirochaetia	Spirochaetales	Spirochaetaceae	Treponema	NA	0	0	0	0	0	0	0	0	0	0	0	20	2	0	7	4	0	0	0	0	0	0	0	0	0	0	0	0	0	0	0	0	0	0	0	0	0	0	0	0	0
2509	asv1259	Bacteria	Spirochaetota	Spirochaetia	Spirochaetales	Spirochaetaceae	Treponema	amylovorum	0	0	0	0	0	0	0	0	0	0	0	10	0	5	15	0	0	0	0	0	0	0	0	0	0	0	0	0	0	0	0	0	0	0	0	0	0	3	0	0	0
2519	asv1260	Bacteria	Firmicutes	Bacilli	Staphylococcales	Staphylococcaceae	Staphylococcus	haemolyticus	0	0	0	0	0	0	0	0	0	0	0	0	0	0	0	0	0	0	0	0	0	27	0	0	0	0	0	0	0	0	0	0	0	0	0	0	0	0	0	0	0
2554	asv1261	Bacteria	Proteobacteria	Gammaproteobacteria	Pseudomonadales	Pseudomonadaceae	Pseudomonas	mendocina	0	0	0	0	0	0	0	0	0	0	0	0	26	0	0	0	0	0	0	0	0	0	0	0	0	0	0	0	0	0	0	0	0	0	0	0	0	0	0	0	0
2564	asv1262	Bacteria	Proteobacteria	Alphaproteobacteria	Rhizobiales	Devosiaceae	Methyloterrigena	NA	0	0	0	0	0	0	0	0	0	0	0	0	0	0	0	0	0	0	19	18	0	0	0	0	0	0	0	0	0	0	0	0	0	0	0	0	0	0	0	0	0
2574	asv1263	Bacteria	Spirochaetota	Spirochaetia	Spirochaetales	Spirochaetaceae	Treponema	NA	0	0	0	0	0	0	0	0	0	0	0	32	4	0	0	0	0	0	0	0	0	0	0	0	0	0	0	0	0	0	0	0	0	0	0	0	0	0	0	0	0
2577	asv1264	Bacteria	Bacteroidota	Bacteroidia	Bacteroidales	Prevotellaceae	Prevotella	pallens	0	0	0	0	0	0	0	0	0	0	0	0	0	0	0	0	0	0	0	0	0	0	0	0	0	0	0	0	0	0	0	0	0	0	5	0	0	6	10	5	0
2586	asv1265	Bacteria	Campilobacterota	Campylobacteria	Campylobacterales	Helicobacteraceae	Helicobacter	pylori	0	0	0	0	0	0	0	0	0	0	0	0	0	0	0	8	0	0	0	0	0	0	0	0	0	0	0	0	0	0	0	0	0	0	0	0	0	0	0	0	0
2596	asv1266	Bacteria	Actinobacteriota	Actinobacteria	Actinomycetales	Actinomycetaceae	Actinomyces	bouchesdurhonensis	0	0	0	0	0	0	0	0	0	0	0	0	0	0	0	0	11	0	0	0	0	0	0	0	0	0	0	0	0	0	0	0	0	0	0	0	0	0	0	0	0
2615	asv1267	Bacteria	Bacteroidota	Bacteroidia	Bacteroidales	Prevotellaceae	Prevotella	pallens	0	0	0	0	0	0	0	0	0	0	5	0	0	0	0	5	0	0	0	0	0	0	5	0	0	0	0	1	0	0	0	0	0	0	0	0	0	0	0	0	0
2628	asv1268	Bacteria	Actinobacteriota	Coriobacteriia	Coriobacteriales	Atopobiaceae	Olsenella	uli	0	0	0	0	0	0	0	0	0	0	0	0	1	0	0	0	0	0	0	0	0	0	0	0	0	0	0	0	0	0	0	0	0	0	0	0	0	0	0	0	0
2641	asv1269	Bacteria	Firmicutes	Bacilli	Staphylococcales	Staphylococcaceae	Staphylococcus	saprophyticus	0	0	0	0	0	0	0	0	0	0	16	0	0	0	0	0	0	0	0	0	0	0	0	0	0	0	0	0	0	0	0	0	0	0	0	0	0	0	0	0	0
2649	asv1270	Bacteria	Bacteroidota	Bacteroidia	Bacteroidales	Porphyromonadaceae	Porphyromonas	endodontalis	0	0	0	0	0	0	0	0	0	0	0	0	0	0	0	0	0	0	0	0	0	0	0	0	0	6	0	8	0	0	0	0	0	0	5	0	0	0	0	0	0
2653	asv1271	Bacteria	Actinobacteriota	Coriobacteriia	Coriobacteriales	Atopobiaceae	Atopobium	NA	0	0	0	0	0	0	0	0	0	0	0	0	0	0	0	17	0	0	0	0	0	0	0	0	0	0	0	0	0	0	0	0	0	0	0	0	0	0	0	0	0
2664	asv1272	Bacteria	Firmicutes	Negativicutes	Veillonellales-Selenomonadales	Veillonellaceae	Veillonella	atypica	0	0	0	0	0	0	0	0	0	0	0	0	0	28	0	0	0	0	0	0	0	0	0	0	0	0	0	0	0	0	0	0	0	0	0	0	0	0	0	0	0
2669	asv1273	Bacteria	Actinobacteriota	Actinobacteria	Micrococcales	Micrococcaceae	Rothia	mucilaginosa	0	0	0	0	0	0	0	0	0	0	0	0	0	0	0	11	26	0	0	0	0	0	0	0	0	0	0	0	0	0	0	0	0	0	0	0	0	0	0	0	0
2675	asv1274	Bacteria	Firmicutes	Clostridia	Lachnospirales	Lachnospiraceae	Oribacterium	asaccharolyticum	0	0	0	0	0	0	0	0	0	0	0	0	0	0	0	0	0	7	3	0	0	10	11	0	0	0	0	0	0	0	0	0	0	0	0	0	0	0	0	0	0
2686	asv1275	Bacteria	Firmicutes	Bacilli	Lactobacillales	Streptococcaceae	Streptococcus	mitis	0	0	0	0	0	0	0	0	0	0	0	0	0	0	0	0	0	0	0	0	0	0	0	0	0	0	0	28	0	0	0	0	0	0	0	0	0	0	0	0	0
2698	asv1276	Bacteria	Firmicutes	Negativicutes	Veillonellales-Selenomonadales	Selenomonadaceae	Centipeda	NA	0	0	0	0	0	0	0	0	0	0	0	0	0	0	0	0	0	0	0	0	0	0	0	0	0	0	0	0	0	0	0	0	4	0	0	0	0	0	0	0	0
2702	asv1277	Bacteria	Firmicutes	Negativicutes	Veillonellales-Selenomonadales	Selenomonadaceae	Centipeda	NA	0	0	0	0	0	0	0	0	0	0	0	0	0	0	0	0	0	0	0	0	0	0	0	0	0	0	0	0	0	0	0	0	8	5	0	0	0	0	0	0	0
2711	asv1278	Bacteria	Actinobacteriota	Actinobacteria	Corynebacteriales	Corynebacteriaceae	Lawsonella	NA	0	0	0	0	0	0	0	0	0	0	0	0	0	0	0	0	0	0	0	0	0	0	0	0	0	0	0	7	0	0	0	0	0	0	0	0	0	0	0	0	0
2714	asv1279	Bacteria	Firmicutes	Clostridia	Lachnospirales	Lachnospiraceae	Oribacterium	parvum	0	0	0	0	0	0	0	0	0	0	0	0	0	0	0	0	0	0	0	0	6	0	6	0	0	0	0	0	0	0	0	0	1	6	0	0	0	0	0	0	0
2720	asv1280	Bacteria	Firmicutes	Negativicutes	Veillonellales-Selenomonadales	Veillonellaceae	Veillonella	NA	0	0	0	0	0	0	0	0	6	0	0	0	8	0	0	0	0	0	0	0	0	0	0	0	0	0	0	1	12	0	2	0	0	0	0	0	0	0	0	0	0
2729	asv1281	Bacteria	Proteobacteria	Gammaproteobacteria	Pasteurellales	Pasteurellaceae	Haemophilus	parainfluenzae	0	0	0	0	0	0	0	0	0	0	0	0	0	0	0	0	0	0	0	0	0	0	0	0	0	0	0	0	0	6	0	0	0	0	0	0	0	0	0	0	0
2735	asv1282	Bacteria	Spirochaetota	Spirochaetia	Spirochaetales	Spirochaetaceae	Treponema	NA	0	0	0	0	0	0	0	0	0	0	0	26	0	0	0	3	0	0	0	0	0	0	0	0	0	0	0	0	0	0	0	0	0	0	0	0	0	0	0	0	0
2742	asv1283	Bacteria	Firmicutes	Negativicutes	Veillonellales-Selenomonadales	Veillonellaceae	Veillonella	tobetsuensis	0	0	0	0	0	0	0	0	0	0	0	0	0	0	0	0	0	0	0	10	0	0	0	0	0	0	0	0	0	0	0	0	0	0	0	0	0	0	0	0	0
2747	asv1284	Bacteria	Campilobacterota	Campylobacteria	Campylobacterales	Campylobacteraceae	Campylobacter	concisus	0	0	0	0	0	0	0	0	0	0	0	0	0	0	0	0	0	0	0	0	0	0	0	0	0	1	3	0	0	0	0	0	0	0	0	0	0	1	0	0	0
2760	asv1285	Bacteria	Firmicutes	Clostridia	Lachnospirales	Lachnospiraceae	Catonella	morbi	0	0	0	0	0	0	0	0	0	0	0	0	0	0	0	0	0	0	0	0	0	0	0	0	0	0	0	0	0	0	0	0	0	0	9	0	0	13	0	0	0
2768	asv1286	Bacteria	Firmicutes	Negativicutes	Veillonellales-Selenomonadales	Veillonellaceae	Veillonella	NA	0	0	0	0	0	0	0	0	0	0	0	0	0	0	0	0	0	0	0	0	0	0	0	0	0	0	0	0	0	0	0	0	0	0	0	0	0	25	0	0	0
2769	asv1287	Bacteria	Firmicutes	Clostridia	Peptostreptococcales-Tissierellales	Anaerovoracaceae	Mogibacterium	diversum	0	0	0	0	0	0	0	0	0	0	0	0	0	0	0	0	0	0	0	0	0	0	0	0	0	0	0	0	0	0	0	1	8	4	3	0	0	0	0	0	0
2778	asv1288	Bacteria	Patescibacteria	Saccharimonadia	Saccharimonadales	Saccharimonadaceae	Candidatus Saccharimonas	NA	0	0	0	0	0	0	0	0	21	0	0	0	0	0	0	0	0	0	0	0	0	0	0	0	0	0	0	0	0	0	0	0	0	0	0	0	0	0	0	0	0
2789	asv1289	Bacteria	Proteobacteria	Gammaproteobacteria	Pasteurellales	Pasteurellaceae	Aggregatibacter	NA	0	0	0	0	0	0	0	0	0	2	0	0	0	0	0	0	0	0	0	0	0	0	0	0	0	7	0	0	0	0	0	0	1	0	0	0	0	0	0	0	0
2795	asv1290	Bacteria	Firmicutes	Negativicutes	Veillonellales-Selenomonadales	Veillonellaceae	Veillonella	NA	0	0	0	0	0	0	0	0	0	6	0	0	0	0	0	0	0	0	0	0	0	0	0	0	0	0	0	0	0	0	0	0	0	0	0	0	0	0	0	0	0
2799	asv1291	Bacteria	Firmicutes	Negativicutes	Veillonellales-Selenomonadales	Veillonellaceae	Megasphaera	micronuciformis	0	0	0	0	0	0	0	0	0	0	0	0	0	0	0	0	0	0	11	16	0	0	0	0	0	0	0	0	0	0	0	0	0	0	0	0	0	0	0	0	0
2833	asv1292	Bacteria	Firmicutes	Negativicutes	Veillonellales-Selenomonadales	Selenomonadaceae	Centipeda	NA	0	0	0	0	14	0	0	0	0	0	0	14	0	0	0	0	0	0	0	0	0	0	0	0	0	0	0	0	0	0	0	0	0	0	0	0	0	0	0	0	0
2834	asv1293	Bacteria	Proteobacteria	Gammaproteobacteria	Pasteurellales	Pasteurellaceae	Haemophilus	parainfluenzae	0	0	0	0	0	0	0	0	0	0	11	0	0	0	0	0	0	0	0	0	0	0	0	0	0	0	0	0	0	0	0	0	0	0	0	0	0	0	0	0	0
2837	asv1294	Bacteria	Bacteroidota	Bacteroidia	Bacteroidales	Prevotellaceae	Prevotella	NA	0	0	0	0	0	0	0	0	0	0	0	0	0	0	22	8	0	0	0	0	0	0	0	0	0	0	0	0	0	0	0	0	0	0	0	0	0	0	0	0	0
2846	asv1295	Bacteria	Firmicutes	Negativicutes	Veillonellales-Selenomonadales	Selenomonadaceae	Selenomonas	NA	1	0	0	0	5	1	0	0	0	0	0	0	0	0	0	0	0	0	0	0	0	0	0	0	0	0	1	0	0	0	0	0	0	0	0	0	0	0	0	0	0
2854	asv1296	Bacteria	Firmicutes	Negativicutes	Veillonellales-Selenomonadales	Selenomonadaceae	Selenomonas	sputigena	0	0	0	0	0	0	0	0	0	0	0	0	0	0	0	0	0	0	0	0	4	0	0	0	0	0	0	10	0	0	0	0	0	0	0	0	0	0	0	0	0
2864	asv1297	Bacteria	Firmicutes	Clostridia	Lachnospirales	Lachnospiraceae	Oribacterium	parvum	0	0	0	0	0	0	0	0	0	11	0	0	0	0	0	0	0	0	0	0	0	0	0	0	0	0	0	0	0	0	6	7	0	12	0	0	0	0	0	0	0
2865	asv1298	Bacteria	Spirochaetota	Spirochaetia	Spirochaetales	Spirochaetaceae	Treponema	vincentii	0	0	0	0	0	0	0	0	0	0	0	16	0	0	0	5	0	0	0	0	0	0	0	0	0	0	0	0	0	0	0	0	0	0	0	0	0	0	0	0	0
2870	asv1299	Bacteria	Firmicutes	Clostridia	Peptostreptococcales-Tissierellales	Parvimonas	NA	NA	0	0	0	0	0	0	0	0	0	0	0	0	0	0	0	0	0	0	0	0	0	0	0	0	0	0	0	0	0	0	0	0	0	0	14	0	0	14	0	0	0
2884	asv1300	Bacteria	Proteobacteria	Gammaproteobacteria	Pasteurellales	Pasteurellaceae	Haemophilus	parainfluenzae	0	0	0	0	0	0	0	0	0	0	0	0	0	0	0	0	0	0	0	0	0	0	0	0	0	0	0	0	1	6	0	0	0	0	4	0	3	6	5	0	0
2893	asv1301	Bacteria	Bacteroidota	Bacteroidia	Bacteroidales	Porphyromonadaceae	Porphyromonas	pasteri	0	0	0	0	0	0	0	3	0	0	0	0	0	0	0	0	0	0	0	0	0	0	0	0	0	0	0	0	0	7	0	0	0	0	1	0	0	1	0	0	0
2901	asv1302	Bacteria	Firmicutes	Clostridia	Lachnospirales	Lachnospiraceae	Catonella	NA	0	0	0	0	0	0	0	0	0	0	4	0	0	0	0	0	0	0	0	0	0	0	0	0	0	0	0	0	0	6	0	0	0	0	0	0	0	0	0	0	0
2902	asv1303	Bacteria	Proteobacteria	Gammaproteobacteria	Pasteurellales	Pasteurellaceae	Haemophilus	parainfluenzae	0	0	0	0	0	0	0	0	0	0	0	0	0	0	0	3	0	0	0	0	0	0	0	0	0	0	0	0	0	0	0	0	0	0	0	0	0	0	0	8	0
2905	asv1304	Bacteria	Firmicutes	Bacilli	Lactobacillales	Aerococcaceae	Aerococcus	viridans	0	0	0	6	0	0	0	0	0	0	0	0	0	0	0	0	0	0	0	0	0	0	0	0	0	0	0	0	0	0	0	0	0	0	0	0	0	0	0	0	0
2932	asv1305	Bacteria	Spirochaetota	Spirochaetia	Spirochaetales	Spirochaetaceae	Treponema	medium	0	0	0	0	0	0	7	14	7	0	0	0	0	0	0	0	0	0	0	0	0	0	0	0	0	0	0	0	0	0	0	0	0	0	0	0	0	0	0	0	0
2934	asv1306	Bacteria	Actinobacteriota	Actinobacteria	Micrococcales	Micrococcaceae	Rothia	mucilaginosa	0	0	0	0	0	0	0	0	0	0	0	0	0	0	0	22	0	0	0	0	0	0	0	0	0	0	0	0	0	0	0	0	0	0	0	0	0	0	0	0	0
2935	asv1307	Bacteria	Campilobacterota	Campylobacteria	Campylobacterales	Campylobacteraceae	Campylobacter	concisus	0	0	0	0	0	0	0	0	0	0	0	0	0	0	0	0	0	0	0	0	0	0	0	0	0	0	0	0	0	0	0	0	0	0	10	0	0	12	13	0	0
2951	asv1308	Bacteria	Firmicutes	Negativicutes	Veillonellales-Selenomonadales	Veillonellaceae	Anaeroglobus	geminatus	0	0	0	0	0	0	0	0	0	0	0	0	0	0	0	0	0	5	0	0	9	1	7	0	0	0	0	0	0	0	0	0	0	0	0	0	0	0	0	0	0
2958	asv1309	Bacteria	Actinobacteriota	Actinobacteria	Micrococcales	Microbacteriaceae	Pseudoclavibacter	bifida	0	0	0	0	0	0	0	0	0	0	0	23	0	0	0	0	7	0	0	0	0	0	0	0	0	0	0	0	0	0	0	0	0	0	0	0	0	0	0	0	0
2966	asv1310	Bacteria	Firmicutes	Clostridia	Peptostreptococcales-Tissierellales	Peptoniphilus	NA	NA	0	0	0	0	0	0	0	0	0	0	0	6	0	0	0	0	25	0	0	0	0	0	0	0	0	0	0	0	0	0	0	0	0	0	0	0	0	0	0	0	0
2972	asv1311	Bacteria	Firmicutes	Negativicutes	Veillonellales-Selenomonadales	Selenomonadaceae	NA	NA	0	0	0	0	0	0	0	0	0	0	0	0	0	0	0	0	0	31	0	0	0	0	0	0	0	0	0	0	0	0	0	0	0	0	0	0	0	0	0	0	0
2974	asv1312	Bacteria	Firmicutes	Negativicutes	Veillonellales-Selenomonadales	Selenomonadaceae	NA	NA	0	0	0	0	0	0	0	0	0	0	0	0	0	0	0	0	0	0	0	0	0	0	0	0	0	0	0	0	14	0	0	0	0	0	0	0	0	0	0	4	0
2976	asv1313	Bacteria	Firmicutes	Bacilli	Lactobacillales	Lactobacillaceae	Lactobacillus	iners	0	0	0	0	0	0	0	0	0	0	0	0	0	0	0	15	0	0	0	0	0	0	0	0	0	0	0	0	0	0	0	0	0	0	0	0	0	0	0	0	0
2984	asv1314	Bacteria	Firmicutes	Negativicutes	Veillonellales-Selenomonadales	Veillonellaceae	Dialister	micraerophilus	0	0	0	0	0	0	0	0	0	0	0	0	2	0	16	10	0	0	0	0	0	0	0	0	0	0	0	0	0	0	0	0	0	0	0	0	0	0	0	0	0
2991	asv1315	Bacteria	Firmicutes	Negativicutes	Veillonellales-Selenomonadales	Veillonellaceae	Veillonella	NA	0	0	0	0	0	0	0	0	0	0	0	0	0	0	0	0	0	0	0	0	0	0	0	0	0	16	20	0	0	0	0	0	0	0	0	0	0	0	0	0	0
2997	asv1316	Bacteria	Proteobacteria	Gammaproteobacteria	Burkholderiales	Neisseriaceae	Kingella	denitrificans	0	0	0	0	0	0	0	0	0	0	0	0	0	0	0	0	0	0	0	0	0	0	0	0	0	0	0	0	0	0	0	0	0	0	0	0	5	11	10	9	0
3008	asv1317	Bacteria	Bacteroidota	Bacteroidia	Bacteroidales	Prevotellaceae	Prevotella	intermedia	0	0	0	0	0	0	9	0	14	0	0	0	0	0	0	0	0	0	0	0	0	0	0	3	2	0	0	1	0	0	0	0	0	0	0	0	0	0	0	0	0
3016	asv1318	Bacteria	Proteobacteria	Alphaproteobacteria	Rhizobiales	Xanthobacteraceae	NA	NA	0	0	0	0	0	0	0	0	0	0	0	0	0	0	0	0	0	0	0	0	0	0	0	0	0	0	0	20	0	0	0	0	0	0	0	0	0	0	0	0	0
3021	asv1319	Bacteria	Proteobacteria	Gammaproteobacteria	Pseudomonadales	Moraxellaceae	Acinetobacter	ursingii	0	0	0	3	0	0	0	0	0	0	0	10	0	0	0	14	0	0	0	0	0	0	0	0	0	0	0	0	0	0	0	0	0	0	0	0	0	0	0	0	0
3026	asv1320	Bacteria	Patescibacteria	Saccharimonadia	Saccharimonadales	Saccharimonadaceae	TM7x	NA	0	0	0	0	0	0	14	0	12	0	0	0	0	0	0	0	0	0	0	0	0	0	0	0	0	0	0	0	0	0	0	0	0	0	0	0	0	0	0	0	0
3032	asv1321	Bacteria	Spirochaetota	Spirochaetia	Spirochaetales	Spirochaetaceae	Treponema	socranskii	0	0	0	0	0	0	0	0	0	0	0	31	12	0	0	0	0	0	0	0	0	0	0	0	0	0	0	0	0	0	0	0	0	0	0	0	0	0	0	0	0
3036	asv1322	Bacteria	Firmicutes	Negativicutes	Veillonellales-Selenomonadales	Selenomonadaceae	NA	NA	0	0	0	0	0	0	0	0	0	0	0	0	0	0	0	0	0	0	0	0	0	0	0	0	0	0	0	0	0	0	0	0	0	26	0	0	0	0	0	0	0
3042	asv1323	Bacteria	Firmicutes	Clostridia	Lachnospirales	Lachnospiraceae	Catonella	morbi	0	0	0	0	0	0	0	0	0	0	0	0	0	0	0	0	0	0	0	0	0	0	0	0	0	0	0	2	0	0	0	0	0	0	6	0	0	6	0	2	0
3051	asv1324	Bacteria	Actinobacteriota	Actinobacteria	Actinomycetales	Actinomycetaceae	Actinomyces	NA	0	0	0	0	0	0	0	0	0	0	0	0	0	0	0	0	0	0	0	0	0	0	0	0	0	0	0	0	0	0	17	2	4	0	0	0	0	0	0	0	0
3057	asv1325	Bacteria	Firmicutes	Clostridia	Lachnospirales	Lachnospiraceae	Catonella	NA	0	0	0	4	0	0	0	0	0	0	0	0	0	0	0	0	0	0	0	0	0	3	0	0	0	0	0	0	0	0	0	0	0	0	0	0	0	8	0	6	0
3064	asv1326	Bacteria	Proteobacteria	Gammaproteobacteria	Burkholderiales	Neisseriaceae	Neisseria	mucosa	0	0	0	0	0	0	0	0	0	0	10	0	0	0	0	0	0	0	0	0	0	0	0	0	0	0	0	0	0	0	0	0	0	0	0	0	0	0	0	0	0
3072	asv1327	Bacteria	Firmicutes	Clostridia	Peptostreptococcales-Tissierellales	Parvimonas	NA	NA	0	0	0	0	0	0	0	0	0	0	0	0	0	0	0	21	0	0	0	0	0	0	0	0	0	0	0	0	0	0	0	0	0	0	0	0	0	0	0	0	0
3091	asv1328	Bacteria	Actinobacteriota	Actinobacteria	Micrococcales	Dermacoccaceae	Kytococcus	sedentarius	0	0	0	0	0	0	0	0	0	0	0	0	0	0	0	0	0	0	0	0	0	13	0	0	0	0	0	0	0	0	0	0	0	0	0	0	0	0	0	0	0
3098	asv1329	Bacteria	Campilobacterota	Campylobacteria	Campylobacterales	Helicobacteraceae	Helicobacter	pylori	0	0	0	0	0	0	0	0	0	0	0	0	0	0	0	0	0	0	0	0	0	0	0	0	0	0	0	0	0	0	0	0	0	12	0	0	0	0	0	0	0
3106	asv1330	Bacteria	Firmicutes	Bacilli	Lactobacillales	Streptococcaceae	Streptococcus	NA	0	0	0	0	0	0	0	0	0	0	0	0	0	0	0	0	0	0	0	0	0	0	0	0	0	0	12	0	0	0	0	0	0	0	0	0	0	0	0	0	0
3109	asv1331	Bacteria	Firmicutes	Clostridia	Lachnospirales	Lachnospiraceae	Catonella	morbi	0	0	0	0	0	0	5	21	0	0	8	0	0	0	0	0	0	0	0	0	0	0	0	0	0	0	0	0	0	0	0	0	0	0	0	0	0	0	0	0	0
3110	asv1332	Bacteria	Campilobacterota	Campylobacteria	Campylobacterales	Campylobacteraceae	Campylobacter	concisus	0	0	0	0	0	0	0	0	0	19	0	0	0	0	0	0	0	0	0	0	0	0	0	0	0	0	0	0	0	16	0	0	0	0	0	0	0	0	0	0	0
3115	asv1333	Bacteria	Firmicutes	Negativicutes	Veillonellales-Selenomonadales	Veillonellaceae	Veillonella	NA	0	0	0	0	0	0	0	0	0	0	0	0	0	0	0	0	0	0	0	0	0	0	0	0	0	0	0	0	0	0	0	0	0	0	1	0	0	19	0	5	0
3124	asv1334	Bacteria	Deinococcota	Deinococci	Thermales	Thermaceae	Meiothermus	silvanus	0	0	0	0	0	0	3	0	0	0	0	0	0	0	0	0	0	4	0	0	0	0	0	0	0	0	0	0	0	0	0	0	0	0	0	0	0	0	0	0	0
3130	asv1335	Bacteria	Actinobacteriota	Actinobacteria	Bifidobacteriales	Bifidobacteriaceae	Bifidobacterium	longum	0	0	0	0	0	0	0	0	0	0	0	0	0	1	0	0	0	0	0	0	0	0	0	0	0	0	0	0	0	0	3	0	0	0	0	0	0	0	0	0	0
3132	asv1336	Bacteria	Firmicutes	Negativicutes	Veillonellales-Selenomonadales	Selenomonadaceae	Selenomonas	sputigena	0	0	0	0	0	0	0	7	8	0	0	0	0	0	0	0	0	0	0	0	0	0	0	0	0	0	0	0	0	0	0	0	0	0	0	0	0	0	0	0	0
3138	asv1337	Bacteria	Proteobacteria	Gammaproteobacteria	Burkholderiales	Neisseriaceae	Neisseria	NA	0	0	0	0	0	0	8	9	10	11	0	0	0	0	0	0	0	0	0	0	0	0	0	0	0	0	0	0	0	0	0	0	0	0	0	0	0	0	0	0	0
3141	asv1338	Bacteria	Proteobacteria	Gammaproteobacteria	Burkholderiales	Comamonadaceae	Acidovorax	temperans	0	0	0	0	0	0	0	0	0	6	0	0	0	0	0	0	0	0	0	0	0	0	0	0	0	0	0	0	0	0	0	0	0	0	0	0	0	0	0	0	0
3146	asv1339	Bacteria	Bacteroidota	Bacteroidia	Bacteroidales	Prevotellaceae	Prevotella	histicola	0	0	0	0	0	0	0	0	0	0	0	0	0	0	18	8	0	0	0	0	0	0	0	0	0	0	0	0	0	0	0	0	0	0	0	0	0	0	0	0	0
3148	asv1340	Bacteria	Firmicutes	Bacilli	Staphylococcales	Staphylococcaceae	Staphylococcus	caprae	0	0	0	0	0	0	0	0	0	0	0	18	0	0	0	0	0	0	0	0	0	0	0	0	0	0	10	0	0	0	0	0	0	0	0	0	0	0	0	0	0
3150	asv1341	Bacteria	Proteobacteria	Gammaproteobacteria	Pasteurellales	Pasteurellaceae	Haemophilus	parainfluenzae	0	0	0	0	0	0	0	0	0	0	0	0	0	0	0	0	0	0	0	0	0	0	1	0	0	1	0	0	0	6	0	0	0	0	9	0	2	0	4	1	0
3151	asv1342	Bacteria	Proteobacteria	Gammaproteobacteria	Burkholderiales	Burkholderiaceae	Ralstonia	mannitolilytica	0	0	0	0	0	0	0	0	0	0	2	0	0	0	0	0	0	0	0	0	0	0	0	0	0	0	0	3	0	0	0	0	0	0	0	0	0	0	0	0	0
3152	asv1343	Bacteria	Firmicutes	Bacilli	Lactobacillales	Streptococcaceae	Lactococcus	lactis	0	0	0	0	0	0	0	0	0	0	0	0	0	10	0	1	0	0	0	0	0	0	0	0	0	3	0	0	0	0	0	0	0	0	0	0	0	0	0	0	0
3153	asv1344	Bacteria	Bacteroidota	Bacteroidia	Bacteroidales	Prevotellaceae	Prevotella	intermedia	18	1	11	3	0	0	0	0	0	0	0	0	0	0	0	0	0	0	0	0	0	0	0	0	0	0	0	0	0	0	0	0	0	0	0	0	0	0	0	0	41
3158	asv1345	Bacteria	Firmicutes	Clostridia	Peptococcales	Peptococcaceae	Peptococcus	NA	0	0	0	0	0	0	0	0	0	0	13	0	0	0	0	0	0	0	0	0	0	0	0	0	0	0	0	0	0	0	5	0	6	4	0	0	0	0	0	0	0
3162	asv1346	Bacteria	Firmicutes	Bacilli	Lactobacillales	Streptococcaceae	Streptococcus	NA	0	0	0	0	0	0	0	0	0	0	0	0	31	0	0	0	0	0	0	0	0	0	0	0	0	0	0	0	0	0	0	0	0	0	0	0	0	0	0	0	0
3168	asv1347	Bacteria	Firmicutes	Negativicutes	Veillonellales-Selenomonadales	Veillonellaceae	Veillonella	NA	0	0	0	0	0	0	0	0	0	0	0	0	0	0	0	0	0	0	0	0	0	0	0	8	0	8	6	3	0	0	0	0	0	0	0	0	0	0	0	0	0
3175	asv1348	Bacteria	Proteobacteria	Gammaproteobacteria	Burkholderiales	Burkholderiaceae	Lautropia	mirabilis	0	0	0	0	0	0	0	0	0	0	0	0	0	0	0	0	0	0	0	0	0	0	0	4	0	0	11	9	0	0	0	0	0	0	0	0	0	0	0	0	0
3186	asv1349	Bacteria	Firmicutes	Bacilli	Staphylococcales	Gemellaceae	Gemella	haemolysans	14	0	0	0	0	13	0	0	0	0	0	0	0	0	0	0	0	0	0	0	0	0	0	0	0	0	0	0	0	0	0	0	0	0	0	0	0	0	0	0	0
3187	asv1350	Bacteria	Firmicutes	Negativicutes	Veillonellales-Selenomonadales	Veillonellaceae	Veillonella	NA	8	0	0	0	0	0	0	0	0	0	0	2	0	0	0	0	0	0	0	0	0	4	0	5	0	0	0	2	0	0	0	0	0	0	0	0	0	0	0	0	9
3191	asv1351	Bacteria	Firmicutes	Clostridia	Lachnospirales	Lachnospiraceae	Catonella	morbi	0	0	0	0	9	9	0	0	0	0	0	0	0	0	0	0	0	0	0	0	0	0	0	0	0	0	0	0	0	0	0	0	0	0	0	0	0	0	0	0	0
3193	asv1352	Bacteria	Firmicutes	Negativicutes	Veillonellales-Selenomonadales	Selenomonadaceae	NA	NA	0	0	0	0	0	0	0	0	0	0	16	0	0	0	0	0	0	0	0	0	0	0	0	0	0	0	0	0	0	0	0	0	0	0	0	0	0	0	0	0	0
3196	asv1353	Bacteria	Firmicutes	Bacilli	Staphylococcales	Staphylococcaceae	Staphylococcus	hominis	0	0	0	0	0	0	0	0	0	0	0	0	34	0	0	0	0	0	0	0	0	0	0	0	0	0	0	0	0	0	0	0	0	0	0	0	0	0	0	0	0
3201	asv1354	Bacteria	Bacteroidota	Bacteroidia	Bacteroidales	Prevotellaceae	Prevotella	NA	0	0	0	0	0	0	0	0	0	0	0	0	0	0	14	11	0	0	0	0	0	0	0	0	0	0	0	0	0	0	0	0	0	0	0	0	0	0	0	0	0
3207	asv1355	Bacteria	Bacteroidota	Bacteroidia	Bacteroidales	Prevotellaceae	Alloprevotella	NA	0	0	0	0	0	0	0	0	0	0	0	0	0	0	0	0	0	0	0	0	0	0	0	4	3	0	6	7	0	0	0	0	0	0	0	0	0	0	0	0	0
3210	asv1356	Bacteria	Firmicutes	Negativicutes	Veillonellales-Selenomonadales	Veillonellaceae	Veillonella	parvula	0	0	0	0	0	0	0	0	0	0	0	0	0	0	0	0	0	0	0	0	0	0	0	0	0	14	9	0	0	0	0	0	0	0	0	0	0	0	0	0	0
3213	asv1357	Bacteria	Firmicutes	Clostridia	Lachnospirales	Lachnospiraceae	Oribacterium	asaccharolyticum	0	0	0	0	0	0	0	0	0	0	0	0	0	0	0	0	0	0	0	0	0	0	0	0	0	0	0	0	0	0	0	0	0	0	7	0	0	4	0	12	0
3214	asv1358	Bacteria	Firmicutes	Bacilli	Lactobacillales	Streptococcaceae	Streptococcus	mitis	0	0	0	0	0	0	0	0	0	0	0	9	0	0	0	0	0	0	0	0	0	0	0	0	0	0	0	0	0	0	0	0	0	0	0	0	0	0	0	0	0
3215	asv1359	Bacteria	Firmicutes	Clostridia	Lachnospirales	Lachnospiraceae	Catonella	NA	0	0	0	0	0	0	0	0	0	0	0	0	0	0	0	0	0	0	0	0	0	0	0	0	0	0	0	0	0	0	0	0	0	0	0	0	0	4	0	2	0
3216	asv1360	Bacteria	Patescibacteria	Saccharimonadia	Saccharimonadales	Saccharimonadaceae	TM7x	NA	0	0	0	3	0	0	0	0	0	0	0	0	0	0	1	0	0	0	0	0	0	0	0	0	0	0	0	0	0	15	0	0	0	0	0	0	0	0	0	0	0
3217	asv1361	Bacteria	Patescibacteria	Saccharimonadia	Saccharimonadales	NA	NA	NA	0	0	0	0	0	0	8	0	12	0	0	0	0	0	0	0	0	0	0	0	0	0	0	0	0	0	0	0	0	0	0	0	0	0	0	0	0	0	0	0	0
3218	asv1362	Bacteria	Proteobacteria	Gammaproteobacteria	Aeromonadales	Aeromonadaceae	Aeromonas	aquatica	0	0	0	0	0	0	0	0	0	0	0	0	0	0	0	17	0	0	0	0	0	0	0	0	0	0	0	0	0	0	0	0	0	0	0	0	0	0	0	0	0
3219	asv1363	Bacteria	Proteobacteria	Alphaproteobacteria	Rhizobiales	Xanthobacteraceae	Afipia	NA	0	0	0	0	0	0	0	0	0	0	0	0	0	0	0	0	0	0	0	14	0	0	0	0	0	0	0	0	0	0	0	0	0	0	0	0	0	0	0	0	0
3220	asv1364	Bacteria	Proteobacteria	Alphaproteobacteria	Rhizobiales	Beijerinckiaceae	Bosea	vestrisii	0	0	0	0	0	0	0	0	0	0	0	0	0	0	0	0	0	0	0	0	0	0	0	0	0	0	0	0	0	0	0	0	0	0	0	0	0	0	0	0	0
3221	asv1365	Bacteria	Actinobacteriota	Actinobacteria	Propionibacteriales	Propionibacteriaceae	Tessaracoccus	flavescens	0	0	0	0	0	0	0	0	0	0	0	0	0	0	0	0	0	0	0	0	0	0	0	0	0	0	0	0	0	0	0	0	16	0	0	0	0	0	0	0	0
3222	asv1366	Bacteria	Firmicutes	Clostridia	Peptostreptococcales-Tissierellales	Parvimonas	NA	NA	0	0	0	0	0	0	0	0	0	0	0	0	0	0	0	0	0	0	0	0	0	0	0	0	0	0	0	0	0	0	0	0	0	0	0	0	0	0	0	24	0
3232	asv1367	Bacteria	Firmicutes	Clostridia	Lachnospirales	Lachnospiraceae	Catonella	morbi	0	0	0	0	0	0	0	0	0	0	0	0	0	0	0	0	0	0	0	0	0	0	0	0	0	0	0	0	0	0	12	2	0	0	0	0	0	0	0	0	0
3233	asv1368	Bacteria	Firmicutes	Bacilli	Bacillales	Bacillaceae	Geobacillus	stearothermophilus	0	0	0	0	0	0	0	0	0	0	0	0	0	0	0	0	0	10	0	0	0	0	0	0	0	0	0	18	0	0	0	0	0	0	0	0	0	0	0	0	0
3234	asv1369	Bacteria	Proteobacteria	Alphaproteobacteria	Rhizobiales	Beijerinckiaceae	Methylobacterium-Methylorubrum	populi	0	0	0	0	0	0	0	0	0	0	0	0	0	0	0	0	0	0	0	0	0	0	0	0	0	0	0	0	0	0	0	0	0	0	10	0	0	0	0	0	0
3235	asv1370	Bacteria	Firmicutes	Clostridia	Lachnospirales	Lachnospiraceae	Oribacterium	sinus	0	0	0	0	0	0	0	0	0	0	0	0	0	0	0	0	0	0	0	0	0	0	0	0	0	0	0	0	0	10	3	0	3	13	0	0	0	0	0	0	0
3246	asv1371	Bacteria	Actinobacteriota	Actinobacteria	Actinomycetales	Actinomycetaceae	Actinomyces	NA	0	0	0	0	0	0	0	0	0	0	19	0	0	0	0	0	0	0	0	0	0	0	0	0	0	0	0	0	0	0	0	0	0	0	0	0	0	0	0	0	0
3248	asv1372	Bacteria	Bacteroidota	Bacteroidia	Bacteroidales	Prevotellaceae	Prevotella	melaninogenica	0	0	0	0	0	0	0	0	0	0	0	0	0	30	0	0	0	0	0	0	0	0	0	0	0	0	0	0	0	0	0	0	0	0	0	0	0	0	0	0	0
3252	asv1373	Bacteria	Proteobacteria	Gammaproteobacteria	Acidithiobacillales	Acidithiobacillaceae	Acidithiobacillus	ferrooxidans	0	0	0	0	0	0	0	0	0	0	0	0	0	0	0	0	0	0	0	0	0	0	0	0	0	0	0	0	0	0	0	0	0	6	0	0	0	0	0	0	0
3254	asv1374	Bacteria	Bacteroidota	Bacteroidia	Flavobacteriales	Weeksellaceae	Bergeyella	NA	0	0	0	0	0	0	0	0	0	0	0	0	0	0	0	0	0	0	0	0	0	0	0	4	18	0	0	0	0	0	0	0	0	0	0	0	0	0	0	0	0
3261	asv1375	Bacteria	Firmicutes	Negativicutes	Veillonellales-Selenomonadales	Selenomonadaceae	Selenomonas	NA	0	0	0	0	0	0	0	0	0	0	0	0	0	0	0	0	0	0	0	0	0	0	0	0	0	0	0	0	0	0	0	0	0	0	0	0	0	15	0	0	0
3262	asv1376	Bacteria	Bacteroidota	Bacteroidia	Flavobacteriales	Weeksellaceae	Bergeyella	NA	0	0	0	0	0	0	0	0	0	0	0	0	0	0	0	0	0	0	0	0	0	0	0	0	0	0	0	0	0	0	0	0	0	0	21	0	0	0	0	0	0
3264	asv1377	Bacteria	Fusobacteriota	Fusobacteriia	Fusobacteriales	Fusobacteriaceae	Fusobacterium	NA	3	0	0	0	0	0	0	0	0	0	0	0	0	0	0	0	0	0	0	0	0	0	0	0	0	0	0	0	0	0	0	0	0	0	6	0	0	4	0	3	0
3270	asv1378	Bacteria	Bacteroidota	Bacteroidia	Bacteroidales	Prevotellaceae	Prevotella	jejuni	0	0	0	0	0	0	0	0	0	0	0	0	0	0	0	0	0	0	0	0	0	0	2	0	19	0	3	0	0	0	1	0	0	0	0	0	0	0	0	0	0
3273	asv1379	Bacteria	Actinobacteriota	Actinobacteria	Micrococcales	Micrococcaceae	Rothia	mucilaginosa	0	0	0	8	0	0	0	0	0	0	0	0	0	0	0	0	0	0	0	0	0	6	0	0	0	0	0	0	0	0	0	0	0	0	0	0	0	0	0	0	0
3276	asv1380	Bacteria	Spirochaetota	Spirochaetia	Spirochaetales	Spirochaetaceae	Treponema	denticola	0	0	0	0	0	0	1	0	5	0	0	7	0	0	0	6	0	0	0	0	0	0	0	0	0	0	0	0	0	0	0	0	0	0	0	0	0	0	0	0	0
3280	asv1381	Bacteria	Firmicutes	Negativicutes	Veillonellales-Selenomonadales	Veillonellaceae	Dialister	pneumosintes	0	0	0	0	0	0	0	0	0	0	0	0	0	0	0	0	0	0	0	0	0	0	0	0	0	0	0	0	0	0	0	0	0	0	18	0	0	0	6	13	0
3281	asv1382	Bacteria	Proteobacteria	Gammaproteobacteria	Pasteurellales	Pasteurellaceae	Aggregatibacter	NA	0	0	0	0	0	0	0	0	0	0	3	0	0	0	0	0	0	0	0	0	0	0	0	0	0	0	0	0	0	0	0	0	0	0	0	0	0	0	6	0	0
3282	asv1383	Bacteria	Firmicutes	Negativicutes	Veillonellales-Selenomonadales	Veillonellaceae	Veillonella	NA	0	0	0	0	0	0	0	0	0	0	2	0	0	0	0	0	0	0	0	0	0	0	0	0	0	0	0	0	0	0	0	0	0	0	0	0	0	0	0	0	0
3283	asv1384	Bacteria	Spirochaetota	Spirochaetia	Spirochaetales	Spirochaetaceae	Treponema	amylovorum	0	0	0	0	0	0	0	0	0	0	0	8	0	6	13	6	0	0	0	0	0	0	0	0	0	0	0	0	0	0	0	0	0	0	0	0	0	0	0	0	0
3286	asv1385	Bacteria	Firmicutes	Bacilli	Acholeplasmatales	Acholeplasmataceae	Acholeplasma	NA	0	0	0	0	0	0	0	0	0	0	0	7	4	0	3	8	0	0	0	0	0	0	0	0	0	0	0	0	0	0	0	0	0	0	0	0	0	0	0	0	0
3287	asv1386	Bacteria	Bacteroidota	Bacteroidia	Flavobacteriales	Weeksellaceae	Bergeyella	NA	0	0	0	0	0	0	0	0	0	0	0	0	0	0	5	13	0	0	0	0	0	0	0	0	0	0	0	0	0	0	0	0	0	0	0	0	0	0	0	0	0
3295	asv1387	Bacteria	Proteobacteria	Gammaproteobacteria	Pasteurellales	Pasteurellaceae	Haemophilus	parainfluenzae	0	0	0	0	0	0	0	0	0	0	0	0	0	0	0	0	0	16	0	0	0	0	0	0	0	0	0	0	0	0	0	0	0	0	0	0	0	0	0	0	0
3296	asv1388	Bacteria	Firmicutes	Bacilli	Lactobacillales	P5D1-392	NA	NA	0	0	0	0	0	0	0	0	11	0	0	0	0	0	0	11	0	0	0	0	0	0	0	0	0	0	0	0	0	0	0	0	0	0	0	0	0	0	0	0	0
3297	asv1389	Bacteria	Firmicutes	Clostridia	Peptostreptococcales-Tissierellales	Parvimonas	NA	NA	0	0	0	0	0	0	0	0	0	0	16	0	0	0	0	0	0	0	0	0	0	0	0	0	0	0	0	0	0	0	0	0	0	0	0	0	0	0	0	0	0
3298	asv1390	Bacteria	Firmicutes	Negativicutes	Veillonellales-Selenomonadales	Selenomonadaceae	Centipeda	NA	0	0	0	0	0	0	0	0	0	0	0	0	0	0	0	21	0	0	0	0	0	0	0	0	0	0	0	0	0	0	0	0	0	0	0	0	0	0	0	0	0
3299	asv1391	Bacteria	Actinobacteriota	Actinobacteria	Actinomycetales	Actinomycetaceae	Actinomyces	graevenitzii	0	0	0	0	0	0	0	0	0	0	0	0	0	0	0	0	0	23	0	0	0	0	0	0	0	0	0	0	0	0	0	0	0	0	0	0	0	0	0	0	0
3303	asv1392	Bacteria	Bacteroidota	Bacteroidia	Bacteroidales	Prevotellaceae	Prevotella	salivae	0	0	0	0	0	0	0	0	0	0	0	0	0	0	0	0	0	0	0	0	0	0	0	0	0	0	0	0	0	0	0	0	9	12	0	0	0	0	0	0	0
3307	asv1393	Bacteria	Proteobacteria	Gammaproteobacteria	Pseudomonadales	Moraxellaceae	Moraxella	osloensis	0	0	0	0	0	0	0	0	0	0	9	0	0	0	0	0	0	0	0	0	0	0	0	0	0	0	0	0	0	0	0	0	0	0	0	0	0	0	0	0	0
3310	asv1394	Bacteria	Proteobacteria	Gammaproteobacteria	Pasteurellales	Pasteurellaceae	Haemophilus	parainfluenzae	0	0	0	0	0	0	0	0	0	0	0	0	13	0	0	9	0	0	0	0	0	0	0	0	0	0	0	0	0	0	0	0	0	0	0	0	0	0	0	0	0
3315	asv1395	Bacteria	Firmicutes	Clostridia	Lachnospirales	Lachnospiraceae	Catonella	morbi	0	0	0	0	0	0	0	0	0	0	0	0	0	0	0	0	0	0	0	0	0	0	0	0	0	0	0	0	0	0	0	0	0	0	0	0	0	0	0	0	0
3318	asv1396	Bacteria	Firmicutes	Bacilli	Lactobacillales	Streptococcaceae	Streptococcus	pneumoniae	0	0	0	0	0	0	0	0	0	0	0	0	0	0	0	0	0	0	0	0	0	0	0	0	0	0	0	0	0	0	0	0	0	0	7	0	0	0	12	1	0
3337	asv1397	Bacteria	Firmicutes	Negativicutes	Veillonellales-Selenomonadales	Veillonellaceae	Veillonella	NA	0	0	0	0	0	0	0	0	0	0	0	1	0	0	4	0	0	0	0	0	0	0	0	0	4	0	0	2	0	0	0	0	0	0	0	0	0	0	0	0	0
3357	asv1398	Bacteria	Spirochaetota	Spirochaetia	Spirochaetales	Spirochaetaceae	Treponema	denticola	0	0	0	0	0	0	7	10	9	0	3	0	0	0	0	0	0	0	0	0	0	0	0	0	0	0	0	0	0	0	0	0	0	0	0	0	0	0	0	0	0
3367	asv1399	Bacteria	Bacteroidota	Bacteroidia	Bacteroidales	Prevotellaceae	Alloprevotella	NA	0	0	0	0	0	0	5	0	0	5	8	0	0	0	0	0	0	0	0	0	0	0	0	0	0	0	0	0	0	0	0	0	0	0	0	0	0	0	0	0	0
3377	asv1400	Bacteria	Proteobacteria	Alphaproteobacteria	Rhizobiales	Xanthobacteraceae	Bradyrhizobium	elkanii	0	0	0	0	0	0	0	2	0	0	0	0	0	0	0	0	0	0	0	0	0	0	0	0	0	0	0	0	0	0	0	0	0	0	0	0	0	0	0	0	0
3388	asv1401	Bacteria	Campilobacterota	Campylobacteria	Campylobacterales	Campylobacteraceae	Campylobacter	concisus	0	0	0	0	0	0	0	0	0	0	0	0	0	0	0	14	0	0	0	0	0	0	0	0	0	0	0	0	0	0	0	0	0	0	0	0	0	0	0	0	0
3399	asv1402	Bacteria	Fusobacteriota	Fusobacteriia	Fusobacteriales	Fusobacteriaceae	Fusobacterium	nucleatum	0	0	0	0	0	0	0	0	0	0	0	0	0	0	0	0	0	5	0	0	12	0	9	0	0	0	0	0	0	0	0	0	0	0	0	0	0	0	0	0	0
3408	asv1403	Bacteria	Bacteroidota	Bacteroidia	Flavobacteriales	Weeksellaceae	Chryseobacterium	NA	0	0	0	0	0	0	0	0	0	0	0	0	0	0	0	0	0	0	0	0	31	0	0	0	0	0	0	0	0	0	0	0	0	0	0	0	0	0	0	0	0
3437	asv1404	Bacteria	Campilobacterota	Campylobacteria	Campylobacterales	Helicobacteraceae	Helicobacter	pylori	0	0	0	0	0	0	0	0	0	0	19	0	0	0	0	0	0	0	0	0	0	0	0	0	0	0	0	0	0	0	0	0	0	0	0	0	0	0	0	0	0
3448	asv1405	Bacteria	Firmicutes	Bacilli	Lactobacillales	Lactobacillaceae	Lactobacillus	delbrueckii	0	0	0	0	0	0	0	0	0	0	0	0	0	0	0	5	20	0	0	0	0	0	0	0	0	0	0	0	0	0	0	0	0	0	0	0	0	0	0	0	0
3466	asv1406	Bacteria	Actinobacteriota	Actinobacteria	Corynebacteriales	Corynebacteriaceae	Corynebacterium	segmentosum	0	0	0	0	0	0	0	0	0	0	0	0	0	0	0	0	0	0	0	0	0	0	0	0	0	0	0	0	0	0	0	0	0	0	0	0	0	0	21	0	0
3476	asv1407	Bacteria	Proteobacteria	Gammaproteobacteria	Vibrionales	Vibrionaceae	Vibrio	litoralis	0	0	0	0	0	0	0	0	0	0	0	0	0	0	1	0	0	0	0	0	0	0	0	0	0	0	0	0	0	0	0	0	0	0	0	0	0	0	0	0	0
3496	asv1408	Bacteria	Firmicutes	Negativicutes	Veillonellales-Selenomonadales	Selenomonadaceae	Centipeda	NA	15	0	0	0	11	0	0	0	0	0	0	0	0	0	0	0	0	0	0	0	0	0	0	0	0	0	0	0	0	0	0	0	0	0	0	0	0	0	0	0	31
3506	asv1409	Bacteria	Firmicutes	Negativicutes	Veillonellales-Selenomonadales	Veillonellaceae	Veillonella	tobetsuensis	0	0	0	1	0	0	4	0	1	0	0	0	0	0	7	5	0	0	0	0	0	0	0	0	0	6	0	0	0	0	0	0	0	0	0	0	0	0	0	0	0
3515	asv1410	Bacteria	Bacteroidota	Bacteroidia	Flavobacteriales	Weeksellaceae	Bergeyella	NA	0	0	0	0	0	0	0	0	0	0	0	0	0	0	0	0	0	0	0	0	0	0	0	0	0	0	0	0	0	0	0	0	0	0	0	0	0	0	0	0	0
3528	asv1411	Bacteria	Proteobacteria	Gammaproteobacteria	Enterobacterales	Enterobacteriaceae	Escherichia-Shigella	NA	0	0	0	0	0	0	5	0	0	0	0	0	0	0	0	0	0	0	0	0	0	0	0	0	0	0	0	16	0	0	0	0	0	0	0	0	0	0	0	0	0
3539	asv1412	Bacteria	Bacteroidota	Bacteroidia	Bacteroidales	Prevotellaceae	Prevotella	salivae	0	0	0	0	0	0	0	0	0	13	0	0	0	0	0	0	0	0	0	0	0	0	0	0	0	0	0	0	0	9	0	0	2	0	0	0	0	0	4	0	0
3549	asv1413	Bacteria	Actinobacteriota	Actinobacteria	Actinomycetales	Actinomycetaceae	Actinomyces	NA	0	0	0	0	0	0	0	0	0	0	0	0	0	43	0	0	0	0	0	0	0	0	0	0	0	0	0	0	0	0	0	0	0	0	0	0	0	0	0	0	0
3559	asv1414	Bacteria	Firmicutes	Bacilli	Lactobacillales	Lactobacillaceae	Lactobacillus	jensenii	0	0	0	0	0	0	0	0	0	0	0	0	0	6	0	0	0	0	0	0	0	0	0	0	0	0	0	0	0	0	0	0	0	0	0	0	0	0	0	0	0
3569	asv1415	Bacteria	Firmicutes	Clostridia	Lachnospirales	Lachnospiraceae	Catonella	morbi	0	0	0	0	0	0	0	0	0	0	0	0	0	0	0	0	0	0	0	0	0	0	4	0	0	0	0	0	0	0	4	0	0	0	0	0	0	0	0	0	0
3580	asv1416	Bacteria	Firmicutes	Bacilli	Lactobacillales	Aerococcaceae	Abiotrophia	NA	0	0	0	0	0	0	0	0	0	0	0	0	0	0	0	0	0	0	0	0	0	0	0	0	0	0	0	0	0	0	0	0	0	0	6	0	0	16	7	0	0
3601	asv1417	Bacteria	Bacteroidota	Bacteroidia	Sphingobacteriales	Lentimicrobiaceae	Lentimicrobium	NA	0	0	0	0	0	0	0	0	0	0	0	0	0	0	0	0	0	0	0	0	0	0	0	0	0	0	0	0	0	0	0	0	0	0	6	0	0	3	0	0	0
3620	asv1418	Bacteria	Actinobacteriota	Actinobacteria	Bifidobacteriales	Bifidobacteriaceae	Alloscardovia	omnicolens	0	0	0	0	0	0	0	0	0	0	0	0	0	0	0	0	0	0	0	0	0	0	0	0	0	0	0	0	0	0	0	0	0	0	0	0	0	0	0	0	6
3632	asv1419	Bacteria	Firmicutes	Bacilli	Staphylococcales	Staphylococcaceae	Staphylococcus	saprophyticus	0	0	0	0	0	0	0	0	0	0	0	0	0	0	0	0	0	0	0	0	0	0	4	0	0	0	0	0	0	0	0	0	0	0	0	0	0	1	0	0	0
3641	asv1420	Bacteria	Firmicutes	Clostridia	Lachnospirales	Lachnospiraceae	Catonella	morbi	0	0	0	0	0	0	0	0	0	0	13	0	0	0	0	0	0	0	0	0	0	0	0	0	0	0	0	0	0	0	0	0	0	0	0	0	0	0	0	0	0
3650	asv1421	Bacteria	Firmicutes	Bacilli	Bacillales	Bacillaceae	Anoxybacillus	flavithermus	0	0	0	0	0	0	0	0	0	0	0	0	0	0	0	12	0	0	0	0	0	0	0	0	0	0	0	0	0	0	0	0	0	0	0	0	0	0	0	0	0
3678	asv1422	Bacteria	Firmicutes	Negativicutes	Veillonellales-Selenomonadales	Veillonellaceae	Veillonella	parvula	0	0	0	0	0	0	2	2	0	0	0	0	0	0	0	0	0	0	7	0	0	2	0	0	0	0	0	0	0	0	0	0	2	0	0	0	0	0	0	0	0
3697	asv1423	Bacteria	Actinobacteriota	Actinobacteria	Actinomycetales	Actinomycetaceae	Actinomyces	NA	0	0	0	9	0	0	0	0	0	0	0	0	0	0	0	0	0	0	0	0	0	0	0	0	0	0	0	0	0	0	0	0	0	0	0	0	0	0	0	0	0
3705	asv1424	Bacteria	Firmicutes	Bacilli	Lactobacillales	P5D1-392	NA	NA	8	0	0	0	2	0	0	0	0	0	0	0	0	0	10	0	0	0	0	0	0	0	0	0	0	0	0	0	0	0	0	0	1	0	0	0	0	0	0	0	9
3715	asv1425	Bacteria	Firmicutes	Clostridia	Peptostreptococcales-Tissierellales	Peptoniphilus	NA	NA	0	0	0	5	4	0	0	0	0	0	0	0	0	0	0	0	0	0	0	0	0	0	0	0	0	0	0	0	0	0	0	0	0	0	0	0	0	0	0	0	0
3745	asv1426	Bacteria	Firmicutes	Clostridia	Lachnospirales	Lachnospiraceae	Stomatobaculum	NA	0	0	0	0	0	0	8	0	16	0	0	0	0	0	0	0	0	0	0	0	0	0	0	0	0	0	0	0	0	0	0	0	0	0	0	0	0	0	0	0	0
3756	asv1427	Bacteria	Firmicutes	Negativicutes	Veillonellales-Selenomonadales	Selenomonadaceae	Selenomonas	NA	0	0	0	0	0	0	0	0	10	0	4	0	0	0	0	0	0	0	0	0	0	0	0	0	0	0	0	0	0	0	0	0	0	0	0	0	0	0	0	0	0
3766	asv1428	Bacteria	Firmicutes	Clostridia	Peptostreptococcales-Tissierellales	Anaerovoracaceae	[Eubacterium] nodatum group	sulci	0	0	0	0	0	0	0	0	0	0	12	0	0	0	0	0	0	0	0	0	0	0	0	0	0	0	0	0	0	0	0	0	0	0	0	0	0	0	0	0	0
3775	asv1429	Bacteria	Firmicutes	Bacilli	Lactobacillales	Streptococcaceae	Streptococcus	NA	0	0	0	0	0	0	0	0	0	0	0	0	0	0	0	0	28	0	0	0	0	0	0	0	0	0	0	0	0	0	0	0	0	0	0	0	0	0	0	0	0
3785	asv1430	Bacteria	Firmicutes	Bacilli	Lactobacillales	Carnobacteriaceae	Granulicatella	NA	0	0	0	0	0	0	0	0	0	0	0	0	0	0	0	0	0	22	0	0	0	0	0	0	0	0	0	0	0	0	0	0	0	0	0	0	0	0	0	0	0
3794	asv1431	Bacteria	Firmicutes	Negativicutes	Veillonellales-Selenomonadales	Veillonellaceae	Veillonella	atypica	0	0	0	0	0	0	0	0	0	0	0	0	0	0	0	0	0	0	0	0	0	0	0	0	0	0	0	23	0	0	0	0	0	0	0	0	0	0	0	0	0
3824	asv1432	Bacteria	Spirochaetota	Spirochaetia	Spirochaetales	Spirochaetaceae	Treponema	socranskii	0	0	0	0	0	0	0	0	0	0	11	0	0	0	0	0	0	0	0	0	0	0	0	0	0	0	4	0	0	0	0	0	0	0	0	0	0	0	0	0	0
3831	asv1433	Bacteria	Spirochaetota	Spirochaetia	Spirochaetales	Spirochaetaceae	Treponema	medium	0	0	0	0	0	0	0	0	0	0	0	22	5	0	0	0	0	0	0	0	0	0	0	0	0	0	0	0	0	0	0	0	0	0	0	0	0	0	0	0	0
3863	asv1434	Bacteria	Synergistota	Synergistia	Synergistales	Synergistaceae	Fretibacterium	NA	0	0	0	0	0	0	0	0	0	0	0	7	0	0	0	0	0	0	0	0	0	0	0	0	0	0	0	0	17	0	0	0	0	0	0	0	0	0	0	0	0
3891	asv1435	Bacteria	Proteobacteria	Gammaproteobacteria	Burkholderiales	Burkholderiaceae	Ralstonia	mannitolilytica	0	0	0	0	0	6	0	0	0	0	0	0	0	0	0	0	0	0	0	0	0	0	0	0	0	0	0	0	0	9	0	0	0	0	0	0	0	0	0	9	0
3915	asv1436	Bacteria	Firmicutes	Clostridia	Lachnospirales	Lachnospiraceae	Lachnoanaerobaculum	NA	0	0	0	0	0	0	0	0	0	7	0	0	0	0	0	0	0	0	0	0	0	0	0	0	0	0	0	0	0	16	0	0	0	10	0	0	0	0	0	0	0
3924	asv1437	Bacteria	Proteobacteria	Gammaproteobacteria	Burkholderiales	Neisseriaceae	Eikenella	NA	0	0	0	0	0	0	0	0	0	0	0	0	0	0	0	5	0	0	0	0	0	0	0	0	0	0	0	0	0	0	14	0	0	1	0	0	0	0	0	0	0
3933	asv1438	Bacteria	Firmicutes	Bacilli	Lactobacillales	Streptococcaceae	Streptococcus	salivarius	0	0	0	0	0	0	0	0	0	0	0	0	0	0	0	0	0	0	0	18	0	0	0	0	0	0	0	0	0	0	0	0	0	0	0	0	0	0	0	0	0
3943	asv1439	Bacteria	Cyanobacteria	Cyanobacteriia	Chloroplast	NA	NA	NA	0	0	0	0	0	0	0	0	0	0	0	0	0	0	0	0	0	0	0	4	0	0	0	0	0	0	0	0	0	0	0	0	0	0	0	0	0	0	0	0	0
3953	asv1440	Bacteria	Actinobacteriota	Actinobacteria	Actinomycetales	Actinomycetaceae	Actinomyces	graevenitzii	0	0	0	0	0	0	0	0	0	0	0	0	0	0	0	0	0	0	0	0	0	0	0	0	0	18	0	0	0	0	0	0	0	0	0	0	0	0	0	0	0
3957	asv1441	Bacteria	Firmicutes	Negativicutes	Veillonellales-Selenomonadales	Veillonellaceae	Veillonella	NA	0	0	0	0	0	0	0	0	0	0	0	0	0	0	0	0	0	0	0	0	0	0	0	0	0	0	0	21	0	0	0	0	0	0	0	0	0	0	0	0	0
3974	asv1442	Bacteria	Firmicutes	Negativicutes	Veillonellales-Selenomonadales	Veillonellaceae	Veillonella	NA	0	0	0	0	0	0	0	0	0	0	0	0	0	0	0	0	0	0	0	0	0	0	0	0	0	0	0	0	0	18	5	0	0	0	0	0	0	0	0	0	0
3983	asv1443	Bacteria	Firmicutes	Negativicutes	Veillonellales-Selenomonadales	Selenomonadaceae	Selenomonas	artemidis	0	0	0	0	0	0	0	0	0	0	0	0	0	0	0	0	0	0	0	0	0	0	0	0	0	0	0	0	0	0	0	0	3	0	0	0	0	0	3	0	0
3990	asv1444	Bacteria	Proteobacteria	Gammaproteobacteria	Xanthomonadales	Rhodanobacteraceae	Dyella	NA	0	0	0	6	2	1	0	0	0	0	4	0	0	0	0	0	0	0	0	0	0	0	1	0	0	0	0	0	0	0	0	0	0	0	0	0	0	0	0	0	0
3998	asv1445	Bacteria	Actinobacteriota	Actinobacteria	Corynebacteriales	Corynebacteriaceae	Corynebacterium	kroppenstedtii	0	3	0	21	0	0	0	0	0	0	0	0	0	0	0	0	0	0	0	0	0	0	0	0	0	0	0	0	0	0	0	0	0	0	0	0	0	0	0	0	0
4007	asv1446	Bacteria	Firmicutes	Negativicutes	Veillonellales-Selenomonadales	Selenomonadaceae	Selenomonas	NA	0	0	0	3	0	0	0	0	0	6	0	0	0	0	0	0	0	0	0	0	0	0	0	0	0	0	0	0	0	19	0	0	0	0	0	0	0	0	0	0	0
4015	asv1447	Bacteria	Firmicutes	Negativicutes	Veillonellales-Selenomonadales	Selenomonadaceae	Centipeda	NA	0	0	0	0	0	0	0	14	0	0	0	0	0	0	0	0	0	0	0	0	0	0	0	0	0	0	0	0	0	0	0	0	16	2	0	0	0	0	0	0	0
4024	asv1448	Bacteria	Proteobacteria	Gammaproteobacteria	Pasteurellales	Pasteurellaceae	Haemophilus	parainfluenzae	0	0	0	0	0	0	0	0	0	0	0	0	0	33	0	0	0	0	0	0	0	0	0	0	0	0	0	0	0	0	0	0	0	0	0	0	0	0	0	0	0
4032	asv1449	Bacteria	Firmicutes	Bacilli	Lactobacillales	Streptococcaceae	Streptococcus	salivarius	0	0	0	0	0	0	0	0	0	0	0	0	0	0	0	0	0	24	0	0	0	0	0	0	0	0	0	0	0	0	0	0	0	0	0	0	0	0	0	0	0
4039	asv1450	Bacteria	Bacteroidota	Bacteroidia	Bacteroidales	Prevotellaceae	Prevotella	NA	0	0	0	0	0	0	0	0	0	0	0	0	0	0	0	0	0	0	0	0	0	0	0	0	0	0	0	0	0	0	0	0	0	0	0	0	0	10	0	0	0
4052	asv1451	Bacteria	Bacteroidota	Bacteroidia	Flavobacteriales	Weeksellaceae	Cloacibacterium	NA	0	0	0	0	0	0	0	0	0	0	0	0	0	0	0	0	0	0	0	0	0	0	0	0	0	0	0	7	0	0	0	0	0	0	0	0	0	0	0	0	0
4070	asv1452	Bacteria	Firmicutes	Negativicutes	Veillonellales-Selenomonadales	Veillonellaceae	Dialister	pneumosintes	0	0	0	0	0	0	0	0	0	0	0	0	0	0	0	0	0	0	0	0	0	0	0	0	0	0	0	0	0	0	0	0	0	0	0	0	0	17	7	4	0
4086	asv1453	Bacteria	Proteobacteria	Gammaproteobacteria	Pasteurellales	Pasteurellaceae	Haemophilus	parainfluenzae	0	0	0	0	0	0	0	0	0	0	0	0	0	1	1	1	0	0	0	0	0	0	0	4	2	2	15	2	0	0	0	0	0	0	0	0	0	0	0	0	0
4095	asv1454	Bacteria	Firmicutes	Negativicutes	Veillonellales-Selenomonadales	Selenomonadaceae	Centipeda	NA	0	0	0	0	0	0	0	0	0	0	0	0	0	0	0	0	0	0	0	0	0	0	0	0	0	0	0	0	0	0	0	0	0	0	3	0	0	12	0	0	0
4103	asv1455	Bacteria	Proteobacteria	Gammaproteobacteria	Pasteurellales	Pasteurellaceae	Haemophilus	parainfluenzae	1	0	0	0	0	0	0	0	0	0	0	0	0	0	0	0	0	0	0	0	0	0	0	0	0	3	0	0	0	3	0	0	0	0	3	0	0	8	3	0	0
4117	asv1456	Bacteria	Actinobacteriota	Actinobacteria	Actinomycetales	Actinomycetaceae	Actinomyces	israelii	0	0	0	3	0	0	0	0	0	0	0	0	0	0	0	0	0	0	0	0	0	0	0	0	0	8	0	0	0	0	0	0	4	0	0	0	0	0	0	0	0
4126	asv1457	Bacteria	Proteobacteria	Gammaproteobacteria	Burkholderiales	Burkholderiaceae	Ralstonia	mannitolilytica	0	0	0	0	0	0	0	0	0	0	0	0	0	0	0	0	0	0	0	0	0	0	0	0	0	0	0	11	8	0	0	0	0	0	0	0	0	0	0	0	0
4134	asv1458	Bacteria	Firmicutes	Clostridia	Peptostreptococcales-Tissierellales	Peptostreptococcaceae	Filifactor	alocis	0	0	0	0	0	0	8	0	15	0	0	0	0	0	0	0	0	0	0	0	0	0	0	0	2	0	2	0	0	0	0	0	0	0	0	0	0	0	0	0	0
4141	asv1459	Bacteria	Spirochaetota	Spirochaetia	Spirochaetales	Spirochaetaceae	Treponema	denticola	0	0	0	0	0	0	6	11	10	0	0	0	0	0	0	0	0	0	0	0	0	0	7	0	0	0	0	0	0	0	0	0	0	0	0	0	0	0	0	0	0
4150	asv1460	Bacteria	Proteobacteria	Gammaproteobacteria	Burkholderiales	Burkholderiaceae	Lautropia	mirabilis	0	0	0	0	0	0	0	14	17	0	0	0	0	0	0	0	0	0	0	0	0	0	0	0	0	0	0	0	0	0	0	0	0	0	0	0	0	0	0	0	0
4185	asv1461	Bacteria	Firmicutes	Clostridia	Lachnospirales	Lachnospiraceae	Catonella	morbi	0	0	0	0	0	0	0	0	0	0	0	0	0	0	0	0	0	0	0	5	0	0	0	0	0	0	0	0	0	0	0	0	0	0	0	0	0	0	0	0	0
4193	asv1462	Bacteria	Firmicutes	Clostridia	Lachnospirales	Lachnospiraceae	Catonella	NA	0	0	0	0	0	0	0	0	0	6	0	0	0	0	0	0	0	0	0	0	0	0	1	0	0	0	0	0	0	0	0	0	0	0	0	0	0	7	1	0	0
4210	asv1463	Bacteria	Spirochaetota	Spirochaetia	Spirochaetales	Spirochaetaceae	Treponema	maltophilum	0	0	0	0	0	0	0	0	0	0	0	19	1	0	0	0	0	0	0	0	0	0	0	0	0	0	0	0	0	0	0	0	0	0	0	0	0	0	0	0	0
4219	asv1464	Bacteria	Firmicutes	Bacilli	Lactobacillales	Streptococcaceae	Streptococcus	NA	0	0	0	0	0	0	0	0	0	0	0	0	0	0	0	0	43	0	0	0	0	0	0	0	0	0	0	0	0	0	0	0	0	0	0	0	0	0	0	0	0
4241	asv1465	Bacteria	Firmicutes	Clostridia	Peptostreptococcales-Tissierellales	Anaerovoracaceae	NA	NA	0	0	0	0	0	0	0	0	0	0	0	0	0	6	3	0	0	0	0	0	0	0	0	0	0	0	0	0	0	0	0	0	0	0	0	0	0	3	0	5	0
4247	asv1466	Bacteria	Firmicutes	Clostridia	Lachnospirales	Lachnospiraceae	Oribacterium	NA	0	0	0	0	0	0	0	0	0	0	0	0	0	0	2	0	0	0	0	9	0	10	2	0	0	0	0	0	0	0	0	0	0	0	0	0	0	0	0	0	0
4272	asv1467	Bacteria	Firmicutes	Negativicutes	Veillonellales-Selenomonadales	Selenomonadaceae	Selenomonas	NA	0	0	0	0	0	0	0	0	9	8	0	0	0	0	0	0	0	0	0	0	0	0	3	0	0	0	0	0	0	0	0	0	0	0	0	0	0	0	0	0	0
4280	asv1468	Bacteria	Spirochaetota	Spirochaetia	Spirochaetales	Spirochaetaceae	Treponema	medium	0	0	0	0	0	0	0	0	0	0	0	21	4	0	0	0	0	0	0	0	0	0	0	0	0	0	0	0	0	0	0	0	0	0	0	0	0	0	0	0	0
4289	asv1469	Bacteria	Actinobacteriota	Actinobacteria	Actinomycetales	Actinomycetaceae	Actinomyces	NA	0	0	0	0	0	0	0	0	0	0	0	0	0	0	0	18	0	0	0	0	0	0	0	0	0	0	0	0	0	0	0	0	0	0	0	0	0	0	0	0	0
4295	asv1470	Bacteria	Actinobacteriota	Coriobacteriia	Coriobacteriales	Atopobiaceae	Atopobium	NA	0	0	0	0	0	0	0	0	0	0	0	0	0	0	0	0	0	25	0	0	0	0	0	0	0	0	0	0	0	0	0	0	0	0	0	0	0	0	0	0	0
4304	asv1471	Bacteria	Firmicutes	Negativicutes	Veillonellales-Selenomonadales	Selenomonadaceae	Selenomonas	NA	0	0	0	0	0	0	0	0	0	0	0	0	0	0	0	0	0	0	8	0	0	5	0	0	0	0	0	0	0	0	3	8	0	0	0	0	0	0	0	4	0
4319	asv1472	Bacteria	Firmicutes	Clostridia	Lachnospirales	Lachnospiraceae	Lachnoanaerobaculum	NA	0	0	0	0	0	0	0	0	0	0	0	0	0	0	0	0	0	0	0	0	0	0	0	0	0	0	0	0	0	18	0	0	0	0	0	0	0	0	0	0	0
4348	asv1473	Bacteria	Firmicutes	Negativicutes	Veillonellales-Selenomonadales	Selenomonadaceae	NA	NA	0	0	0	0	0	0	0	0	0	0	0	0	0	0	0	0	0	0	0	0	0	0	0	0	0	0	0	0	0	0	0	1	0	0	0	0	0	0	0	0	0
4354	asv1474	Bacteria	Bacteroidota	Bacteroidia	Bacteroidales	Prevotellaceae	Prevotella	oris	0	0	0	0	0	0	0	0	0	0	0	0	0	0	0	0	0	0	0	0	9	0	9	0	0	0	0	0	0	0	0	0	0	0	0	0	0	7	0	4	0
4366	asv1475	Bacteria	Patescibacteria	Saccharimonadia	Saccharimonadales	NA	NA	NA	0	0	0	0	0	0	0	10	5	5	0	0	0	0	0	0	0	0	0	0	0	0	0	0	0	0	0	0	0	0	0	0	0	0	0	0	0	0	0	0	0
4372	asv1476	Bacteria	Bacteroidota	Bacteroidia	Flavobacteriales	Flavobacteriaceae	Capnocytophaga	granulosa	0	0	0	0	0	0	0	0	0	10	7	0	0	0	0	0	0	0	0	0	0	0	0	0	0	0	0	0	0	0	0	0	0	0	0	0	0	0	0	0	0
4377	asv1477	Bacteria	Firmicutes	Bacilli	Erysipelotrichales	Erysipelotrichaceae	Solobacterium	moorei	0	0	0	0	0	0	0	0	0	0	11	0	0	0	0	0	0	0	0	0	0	0	0	0	0	0	0	0	0	0	0	0	0	0	0	0	0	0	0	0	0
4382	asv1478	Bacteria	Actinobacteriota	Actinobacteria	Micrococcales	Micrococcaceae	Rothia	dentocariosa	0	0	0	0	0	0	0	0	0	0	0	0	0	0	0	0	0	24	0	0	0	0	0	0	0	0	0	0	0	0	0	0	0	0	0	0	0	0	0	0	0
4390	asv1479	Bacteria	Actinobacteriota	Actinobacteria	Micrococcales	Microbacteriaceae	Microbacterium	laevaniformans	0	0	0	0	0	0	7	0	0	0	0	0	0	0	5	0	0	0	0	0	0	0	0	0	2	0	0	0	0	0	0	0	6	0	0	0	0	0	0	0	0
4394	asv1480	Bacteria	Firmicutes	Clostridia	Lachnospirales	Lachnospiraceae	Lachnoanaerobaculum	NA	0	0	0	0	0	0	0	0	0	0	0	0	0	0	0	0	0	0	0	0	0	0	0	0	0	0	0	0	0	0	0	0	0	0	0	0	0	0	0	12	0
4404	asv1481	Bacteria	Firmicutes	Negativicutes	Veillonellales-Selenomonadales	Selenomonadaceae	Selenomonas	NA	0	0	0	0	0	0	0	0	0	0	0	0	0	0	0	0	0	0	0	0	0	0	0	0	0	0	0	0	0	0	0	0	10	5	0	0	0	0	0	0	0
4413	asv1482	Bacteria	Firmicutes	Clostridia	Lachnospirales	Lachnospiraceae	Shuttleworthia	satelles	0	0	0	0	0	0	0	0	0	0	0	0	0	0	0	0	0	0	0	0	0	0	1	0	0	0	0	0	0	0	0	0	0	0	0	0	0	0	0	0	0
4419	asv1483	Bacteria	Proteobacteria	Gammaproteobacteria	Enterobacterales	Enterobacteriaceae	NA	NA	0	0	0	0	0	0	0	0	0	0	0	0	0	0	0	0	0	0	3	0	8	0	0	6	0	0	0	0	0	0	0	0	0	0	0	0	0	0	0	0	0
4425	asv1484	Bacteria	Firmicutes	Bacilli	Lactobacillales	Streptococcaceae	Lactococcus	lactis	0	0	0	0	0	6	0	0	0	0	0	0	0	0	0	0	0	0	0	0	0	0	0	0	0	0	0	0	0	0	0	0	0	0	0	0	0	0	0	0	0
4434	asv1485	Bacteria	Firmicutes	Clostridia	Lachnospirales	Lachnospiraceae	Oribacterium	asaccharolyticum	0	0	0	0	0	0	0	0	0	0	0	0	0	0	0	0	0	0	0	0	0	0	0	0	0	0	0	0	0	0	0	0	6	6	0	0	0	0	0	0	0
4443	asv1486	Bacteria	Firmicutes	Bacilli	Staphylococcales	Staphylococcaceae	Staphylococcus	epidermidis	0	0	0	0	0	0	0	0	0	0	0	0	0	0	0	0	0	2	0	0	0	0	0	0	0	0	0	0	0	0	0	0	0	0	0	0	0	0	0	0	0
4450	asv1487	Bacteria	Firmicutes	Clostridia	Lachnospirales	Lachnospiraceae	Johnsonella	NA	0	0	0	0	0	0	5	0	0	0	13	0	0	0	0	0	0	0	0	0	0	0	0	0	0	0	0	0	0	0	0	0	0	0	0	0	0	0	0	0	0
4456	asv1488	Bacteria	Proteobacteria	Gammaproteobacteria	Burkholderiales	Neisseriaceae	Alysiella	NA	0	0	0	0	0	0	0	0	0	0	0	0	4	0	17	0	0	0	0	0	0	0	0	0	0	0	0	0	0	0	0	0	0	0	0	0	0	0	0	0	0
4462	asv1489	Bacteria	Firmicutes	Clostridia	Peptostreptococcales-Tissierellales	Parvimonas	NA	NA	0	0	0	0	0	0	0	0	0	0	0	0	0	0	0	0	0	0	0	0	0	0	0	0	0	0	0	0	0	34	0	0	0	0	0	0	0	0	0	0	0
4472	asv1490	Bacteria	Actinobacteriota	Coriobacteriia	Coriobacteriales	Eggerthellaceae	Cryptobacterium	curtum	0	0	0	0	0	0	0	0	0	0	0	3	6	0	8	6	0	0	0	0	0	0	1	0	0	0	0	0	0	0	0	0	0	0	0	0	0	0	0	0	0
4485	asv1491	Bacteria	Actinobacteriota	Actinobacteria	Micrococcales	Micrococcaceae	Rothia	mucilaginosa	0	0	0	0	0	0	0	0	0	0	0	0	0	7	0	0	0	0	0	0	0	0	0	0	0	0	0	0	0	0	0	0	0	0	0	0	0	0	0	0	0
4489	asv1492	Bacteria	Firmicutes	Bacilli	Staphylococcales	Staphylococcaceae	Staphylococcus	epidermidis	0	0	0	0	0	0	6	0	0	0	0	14	0	0	0	0	0	0	0	0	0	0	0	0	0	0	0	0	0	0	0	0	0	0	0	0	0	0	0	0	0
4494	asv1493	Bacteria	Proteobacteria	Gammaproteobacteria	Pseudomonadales	Moraxellaceae	Acinetobacter	parvus	0	0	0	0	0	0	0	0	0	0	0	0	0	0	0	2	0	0	0	0	0	0	22	0	0	0	0	0	0	0	0	0	0	0	0	0	0	0	0	0	0
4500	asv1494	Bacteria	Firmicutes	Bacilli	Erysipelotrichales	Erysipelotrichaceae	Solobacterium	moorei	0	0	0	0	0	0	0	0	0	0	0	0	0	0	0	0	0	0	0	0	0	23	0	0	0	0	0	0	0	0	0	0	0	0	0	0	0	0	0	0	0
4512	asv1495	Bacteria	Proteobacteria	Gammaproteobacteria	Pasteurellales	Pasteurellaceae	Haemophilus	virus	0	0	0	0	0	0	0	0	0	0	0	0	0	0	0	0	0	0	0	0	0	0	0	0	1	18	0	0	0	0	0	0	0	0	0	0	0	0	0	0	0
4527	asv1496	Bacteria	Firmicutes	Negativicutes	Veillonellales-Selenomonadales	Selenomonadaceae	Selenomonas	NA	0	0	0	0	0	0	0	0	0	18	0	0	0	0	0	0	0	0	0	0	0	0	0	0	0	0	0	0	0	0	0	0	6	3	0	0	0	0	0	0	0
4533	asv1497	Bacteria	Proteobacteria	Gammaproteobacteria	Burkholderiales	Neisseriaceae	Neisseria	subflava	0	0	0	0	0	0	0	0	0	0	0	0	0	0	0	0	0	13	0	0	0	0	0	0	0	0	0	0	0	0	0	0	0	0	0	0	0	0	0	0	0
4544	asv1498	Bacteria	Proteobacteria	Gammaproteobacteria	Enterobacterales	Enterobacteriaceae	Escherichia-Shigella	dysenteriae	0	0	0	0	0	0	0	6	0	0	0	0	0	0	0	0	0	0	0	0	0	0	0	0	0	0	0	6	0	0	0	0	0	0	0	0	0	0	0	0	0
4553	asv1499	Bacteria	Firmicutes	Negativicutes	Veillonellales-Selenomonadales	Selenomonadaceae	Selenomonas	sputigena	0	0	0	0	6	0	0	0	0	0	0	0	0	0	0	0	0	0	0	0	0	0	0	0	0	0	0	0	0	0	0	0	0	0	0	0	0	0	0	0	0
4556	asv1500	Bacteria	Actinobacteriota	Coriobacteriia	Coriobacteriales	Atopobiaceae	Atopobium	NA	0	0	0	0	0	0	0	0	0	0	13	0	0	0	0	0	0	0	0	0	0	0	0	0	0	0	0	0	0	0	0	0	0	0	0	0	0	0	0	0	0
4566	asv1501	Bacteria	Proteobacteria	Gammaproteobacteria	Pasteurellales	Pasteurellaceae	Actinobacillus	NA	0	0	0	0	0	0	0	0	0	0	0	0	0	0	29	0	0	0	0	0	0	0	0	0	0	0	0	0	0	0	0	0	0	0	0	0	0	0	0	0	0
4571	asv1502	Bacteria	Firmicutes	Negativicutes	Veillonellales-Selenomonadales	Selenomonadaceae	Centipeda	NA	0	0	0	0	0	0	0	0	0	0	0	0	0	0	0	0	0	0	0	0	0	0	0	0	0	0	0	0	0	0	0	0	0	0	0	0	0	0	0	0	0
4581	asv1503	Bacteria	Proteobacteria	Gammaproteobacteria	Pasteurellales	Pasteurellaceae	Aggregatibacter	NA	0	0	0	0	0	0	0	0	0	0	0	0	0	0	0	0	0	0	0	0	0	0	0	0	0	0	0	0	0	0	6	0	0	10	0	0	0	0	0	0	0
4587	asv1504	Bacteria	Firmicutes	Negativicutes	Veillonellales-Selenomonadales	Selenomonadaceae	Selenomonas	sputigena	0	0	0	0	0	0	0	0	0	0	2	0	0	0	0	0	0	0	0	0	0	0	0	0	0	0	0	0	7	0	0	0	0	0	1	0	0	0	0	0	0
4597	asv1505	Bacteria	Firmicutes	Bacilli	Lactobacillales	Streptococcaceae	Streptococcus	mitis	8	0	0	0	0	0	0	0	0	0	0	0	0	0	9	0	0	0	0	0	0	0	0	0	0	0	0	0	0	0	0	0	0	11	0	0	0	0	0	0	0
4600	asv1506	Bacteria	Firmicutes	Negativicutes	Veillonellales-Selenomonadales	Veillonellaceae	Veillonella	atypica	6	0	0	0	7	0	0	0	0	0	0	0	0	0	0	0	0	0	0	0	0	0	0	0	0	0	0	0	0	0	8	0	0	0	0	0	0	0	0	0	18
4631	asv1507	Bacteria	Spirochaetota	Spirochaetia	Spirochaetales	Spirochaetaceae	Treponema	NA	0	0	0	0	0	0	0	0	0	0	0	17	11	0	0	0	0	0	0	0	0	0	0	0	0	0	0	0	0	0	0	0	0	0	0	0	0	0	0	0	0
4635	asv1508	Bacteria	Firmicutes	Bacilli	Lactobacillales	Carnobacteriaceae	Granulicatella	NA	0	0	0	0	0	0	0	0	0	0	0	0	0	11	0	7	0	0	0	0	0	0	0	0	0	0	0	0	0	0	0	0	0	0	0	0	0	0	0	0	0
4643	asv1509	Bacteria	Proteobacteria	Gammaproteobacteria	Burkholderiales	Neisseriaceae	Neisseria	flavescens	0	0	0	0	0	0	0	0	0	0	0	0	0	0	0	0	0	19	0	0	0	0	0	0	0	0	0	0	0	0	0	0	0	0	0	0	0	0	0	0	0
4646	asv1510	Bacteria	Bacteroidota	Bacteroidia	Bacteroidales	Prevotellaceae	Prevotella	jejuni	0	0	0	0	0	0	0	0	0	0	0	0	0	0	0	0	0	0	0	0	0	0	0	0	0	0	0	7	0	0	1	0	0	0	0	0	0	0	0	0	0
4660	asv1511	Bacteria	Firmicutes	Negativicutes	Veillonellales-Selenomonadales	Selenomonadaceae	Selenomonas	NA	0	0	0	0	0	0	0	0	2	0	0	0	0	0	0	0	0	0	0	0	0	0	0	0	0	0	0	0	0	0	0	0	0	0	0	0	0	0	0	0	0
4668	asv1512	Bacteria	Actinobacteriota	Actinobacteria	Actinomycetales	Actinomycetaceae	Actinomyces	bouchesdurhonensis	0	0	0	0	0	0	0	0	0	0	0	0	0	0	0	0	0	0	0	0	0	0	0	0	0	14	0	0	0	0	0	0	0	0	0	0	0	0	0	0	0
4716	asv1513	Bacteria	Patescibacteria	Saccharimonadia	Saccharimonadales	Saccharimonadaceae	NA	NA	0	0	0	0	0	0	0	0	0	0	0	0	29	0	0	0	0	0	0	0	0	0	0	0	0	0	0	0	0	0	0	0	0	0	0	0	0	0	0	0	0
4720	asv1514	Bacteria	Actinobacteriota	Actinobacteria	Micrococcales	Bogoriellaceae	Georgenia	NA	0	0	0	0	0	0	0	0	0	0	0	0	0	0	0	13	0	0	0	0	0	0	0	0	0	0	0	0	0	0	0	0	0	0	0	0	0	0	0	0	0
4730	asv1515	Bacteria	Firmicutes	Negativicutes	Veillonellales-Selenomonadales	Selenomonadaceae	Centipeda	NA	0	0	0	0	0	0	0	0	0	0	0	0	0	0	0	11	0	0	0	0	0	0	0	0	0	0	0	0	0	0	0	0	0	0	0	0	0	0	0	0	0
4735	asv1516	Bacteria	Firmicutes	Clostridia	Lachnospirales	Lachnospiraceae	Stomatobaculum	NA	0	0	0	0	0	0	0	0	0	0	0	0	0	0	0	0	0	0	0	23	0	0	0	0	0	0	0	0	0	0	0	0	0	0	0	0	0	0	0	0	0
4742	asv1517	Bacteria	Proteobacteria	Gammaproteobacteria	Pseudomonadales	Moraxellaceae	Acinetobacter	bouvetii	0	0	0	0	0	0	0	0	0	0	0	0	0	0	0	0	0	0	0	0	0	0	0	0	0	0	0	0	0	0	0	0	0	0	0	0	0	0	0	0	0
4746	asv1518	Bacteria	Patescibacteria	Saccharimonadia	Saccharimonadales	NA	NA	NA	0	0	0	0	0	0	0	0	0	0	0	0	0	0	0	0	0	0	0	0	0	0	0	0	0	0	0	0	0	0	0	0	0	0	0	0	0	0	0	22	0
4765	asv1519	Bacteria	Firmicutes	Negativicutes	Veillonellales-Selenomonadales	Veillonellaceae	Dialister	micraerophilus	0	0	0	0	0	0	0	2	0	0	0	0	0	0	0	0	0	0	0	0	0	1	0	0	2	0	0	0	0	0	0	0	0	0	0	0	0	0	0	0	0
4788	asv1520	Bacteria	Firmicutes	Clostridia	Lachnospirales	Lachnospiraceae	Lachnoanaerobaculum	NA	13	0	0	0	8	0	0	0	0	0	0	0	0	0	0	0	0	0	0	0	0	0	0	0	0	0	0	0	0	0	0	0	0	0	0	0	0	0	0	0	14
4797	asv1521	Bacteria	Firmicutes	Bacilli	Lactobacillales	Carnobacteriaceae	Granulicatella	NA	0	0	0	0	0	0	0	0	0	0	0	0	0	0	0	0	0	0	0	0	0	0	0	0	0	0	0	0	0	0	0	0	0	0	0	0	0	0	0	0	0
4805	asv1522	Bacteria	Spirochaetota	Spirochaetia	Spirochaetales	Spirochaetaceae	Treponema	maltophilum	0	0	0	0	0	0	0	11	5	2	2	0	0	0	0	0	0	0	0	0	0	0	0	0	0	0	0	0	0	0	0	0	0	0	0	0	0	0	0	0	0
4809	asv1523	Bacteria	Spirochaetota	Spirochaetia	Spirochaetales	Spirochaetaceae	Treponema	NA	0	0	0	0	0	0	0	0	0	0	0	19	0	0	0	0	0	0	0	0	0	0	0	0	0	0	0	0	0	0	0	0	0	0	0	0	0	0	0	0	0
4820	asv1524	Bacteria	Firmicutes	Bacilli	Lactobacillales	Lactobacillaceae	Lactobacillus	vaginalis	0	0	0	0	0	0	0	0	0	0	0	0	28	0	0	0	0	0	0	0	0	0	0	0	0	0	0	0	0	0	0	0	0	0	0	0	0	0	0	0	0
4827	asv1525	Bacteria	Firmicutes	Bacilli	Lactobacillales	Lactobacillaceae	Lactobacillus	vaginalis	0	0	0	0	0	0	0	0	0	0	0	0	0	11	18	0	0	0	0	0	0	0	0	0	0	0	0	0	0	0	0	0	0	0	0	0	0	0	0	0	0
4831	asv1526	Bacteria	Actinobacteriota	Actinobacteria	Micrococcales	Micrococcaceae	Rothia	mucilaginosa	0	0	0	0	0	0	0	0	0	0	0	0	0	0	0	6	0	0	0	0	0	0	0	0	0	0	0	0	0	0	0	0	0	0	0	0	0	0	0	0	0
4836	asv1527	Bacteria	Actinobacteriota	Actinobacteria	Actinomycetales	Actinomycetaceae	Actinomyces	graevenitzii	0	0	0	0	0	0	0	0	0	0	0	0	0	0	0	0	0	14	0	0	0	0	0	0	0	0	0	0	0	0	0	0	0	0	0	0	0	0	0	0	0
4842	asv1528	Bacteria	Actinobacteriota	Actinobacteria	Micrococcales	Micrococcaceae	Rothia	mucilaginosa	0	0	0	0	0	0	0	0	0	0	0	0	0	0	0	0	0	10	0	0	0	0	0	0	0	0	0	0	0	0	0	0	0	0	0	0	0	0	0	0	0
4877	asv1529	Bacteria	Spirochaetota	Spirochaetia	Spirochaetales	Spirochaetaceae	Treponema	pectinovorum	0	0	0	0	0	0	0	1	0	9	0	6	0	0	0	0	0	0	0	0	0	0	0	0	0	0	0	0	0	0	0	0	0	0	0	0	0	0	0	4	0
4888	asv1530	Bacteria	Bacteroidota	Bacteroidia	Bacteroidales	Prevotellaceae	Prevotella	baroniae	0	0	0	0	0	2	0	0	0	0	0	0	0	0	0	0	0	0	0	0	0	0	0	0	0	0	0	0	0	0	0	0	0	0	0	0	0	0	0	0	0
4892	asv1531	Bacteria	Patescibacteria	Gracilibacteria	Absconditabacteriales (SR1)	NA	NA	NA	0	0	0	0	0	0	0	0	6	0	0	0	0	0	6	8	0	0	0	0	0	0	0	0	0	0	0	0	0	0	0	0	0	0	0	0	0	0	0	0	0
4893	asv1532	Bacteria	Firmicutes	Negativicutes	Veillonellales-Selenomonadales	Veillonellaceae	Anaeroglobus	geminatus	0	0	0	0	0	0	0	0	0	0	0	0	0	0	3	3	0	0	0	0	0	0	5	0	0	0	0	0	0	0	0	0	0	0	0	0	0	0	0	0	0
4901	asv1533	Bacteria	Firmicutes	Bacilli	Lactobacillales	Carnobacteriaceae	Granulicatella	NA	0	0	0	0	0	0	0	0	0	0	0	0	0	0	0	14	0	0	0	0	0	0	0	0	0	0	0	0	0	0	0	0	0	0	0	0	0	0	0	0	0
4908	asv1534	Bacteria	Firmicutes	Negativicutes	Veillonellales-Selenomonadales	Veillonellaceae	Veillonella	NA	0	0	0	0	0	0	0	0	0	0	0	0	0	0	0	0	0	21	0	0	0	0	0	0	0	0	0	0	0	0	0	0	0	0	0	0	0	0	0	0	0
4913	asv1535	Bacteria	Firmicutes	Bacilli	Lactobacillales	Aerococcaceae	Abiotrophia	NA	0	0	0	0	0	0	0	0	0	0	0	0	0	0	0	0	0	0	0	0	0	0	0	7	6	0	0	3	0	0	0	0	0	0	0	0	0	0	0	0	0
4917	asv1536	Bacteria	Actinobacteriota	Coriobacteriia	Coriobacteriales	Atopobiaceae	Atopobium	NA	0	0	0	0	0	0	0	0	0	0	0	0	0	0	0	0	0	0	0	0	0	0	0	0	0	0	0	0	0	32	0	0	0	0	0	0	0	0	0	0	0
4945	asv1537	Bacteria	Firmicutes	Bacilli	Lactobacillales	Carnobacteriaceae	Granulicatella	NA	0	0	0	0	0	0	0	0	0	0	0	0	0	0	0	0	0	0	0	0	0	0	0	0	0	0	0	0	0	8	0	0	0	0	0	0	0	0	0	0	0
4953	asv1538	Bacteria	Firmicutes	Negativicutes	Veillonellales-Selenomonadales	Selenomonadaceae	Centipeda	NA	0	0	0	0	0	0	0	0	0	15	0	0	0	0	0	0	0	0	0	0	0	0	0	0	0	0	0	0	0	0	0	0	0	0	0	0	0	0	0	0	0
4962	asv1539	Bacteria	Proteobacteria	Gammaproteobacteria	Pseudomonadales	Moraxellaceae	Acinetobacter	johnsonii	0	0	0	1	0	0	0	0	0	0	0	0	0	0	0	0	0	0	0	0	0	0	0	0	0	0	0	0	0	0	0	0	1	0	0	0	0	0	0	0	0
4964	asv1540	Bacteria	Firmicutes	Bacilli	Staphylococcales	Staphylococcaceae	Staphylococcus	epidermidis	0	0	0	0	0	0	0	0	0	0	0	0	0	0	0	0	0	0	0	0	0	0	0	0	0	0	0	0	0	0	0	0	0	0	0	0	0	0	4	0	0
4977	asv1541	Bacteria	Proteobacteria	NA	NA	NA	NA	NA	0	13	0	0	0	0	0	0	0	0	0	0	0	0	0	0	0	0	0	0	0	0	0	0	0	0	0	0	0	0	0	0	0	0	0	0	0	0	0	0	0
4979	asv1542	Bacteria	Firmicutes	Bacilli	Lactobacillales	Carnobacteriaceae	Granulicatella	NA	0	0	0	10	0	0	0	0	0	0	0	0	0	0	0	0	0	0	0	0	0	0	0	0	0	0	0	0	0	0	0	0	0	0	0	0	0	0	0	0	0
4988	asv1543	Bacteria	Actinobacteriota	Actinobacteria	Micrococcales	Micrococcaceae	Rothia	mucilaginosa	0	0	0	0	0	0	0	0	0	0	0	0	0	0	0	0	0	0	8	0	0	0	0	0	0	0	0	0	0	0	0	0	0	0	0	0	0	0	0	0	0
4992	asv1544	Bacteria	Firmicutes	Negativicutes	Veillonellales-Selenomonadales	Veillonellaceae	Veillonella	atypica	0	0	0	0	0	0	0	0	1	0	1	0	0	0	0	0	0	0	0	0	0	0	0	0	0	0	0	0	0	0	0	0	0	0	0	0	0	0	0	0	0
4996	asv1545	Bacteria	Firmicutes	Clostridia	Lachnospirales	Lachnospiraceae	NA	NA	0	0	0	0	0	0	0	0	0	0	9	0	0	0	0	0	0	0	0	0	0	0	0	0	0	0	0	0	0	0	0	0	0	0	0	0	0	0	0	0	0
5004	asv1546	Bacteria	Firmicutes	Bacilli	Lactobacillales	P5D1-392	NA	NA	0	0	0	0	0	0	0	0	0	0	12	0	0	0	0	0	0	0	0	0	0	0	0	0	0	0	0	0	0	0	0	0	0	0	0	0	0	0	0	0	0
5006	asv1547	Bacteria	Spirochaetota	Spirochaetia	Spirochaetales	Spirochaetaceae	Treponema	NA	0	0	0	0	0	0	0	0	0	0	0	16	0	0	2	2	0	0	0	0	0	0	0	0	0	0	0	0	0	0	0	0	0	0	0	0	0	0	0	0	0
5011	asv1548	Bacteria	Firmicutes	Bacilli	Staphylococcales	Gemellaceae	Gemella	haemolysans	0	0	0	0	0	0	0	0	0	0	0	0	0	0	0	0	0	0	0	0	0	0	0	0	0	0	0	0	0	0	0	0	0	0	0	0	0	0	0	14	0
5019	asv1549	Bacteria	Proteobacteria	Gammaproteobacteria	Pasteurellales	Pasteurellaceae	Aggregatibacter	NA	0	0	0	0	0	0	0	0	0	0	0	0	0	0	0	0	0	0	0	0	0	0	0	0	14	0	0	0	0	0	0	0	0	0	0	0	0	0	0	0	0
5028	asv1550	Bacteria	Firmicutes	Bacilli	Lactobacillales	Streptococcaceae	Streptococcus	anginosus	0	0	0	0	0	0	0	0	0	0	0	0	0	0	0	0	0	0	0	0	0	0	0	0	0	0	0	0	0	0	0	0	0	0	0	0	0	23	0	0	0
5038	asv1551	Bacteria	Firmicutes	Bacilli	Lactobacillales	Streptococcaceae	Streptococcus	mitis	0	0	0	0	14	0	0	0	0	0	0	0	0	0	0	0	0	0	0	0	0	0	0	0	0	0	0	0	0	0	0	0	0	0	0	0	0	0	0	0	0
5052	asv1552	Bacteria	Actinobacteriota	Actinobacteria	Actinomycetales	Actinomycetaceae	Actinomyces	NA	0	0	0	0	0	0	0	0	0	31	0	0	0	0	0	0	0	0	0	0	0	0	0	0	0	0	0	0	0	0	0	0	0	0	0	0	0	0	0	0	0
5057	asv1553	Bacteria	Actinobacteriota	Actinobacteria	Micrococcales	Micrococcaceae	Rothia	mucilaginosa	0	0	0	0	0	0	0	0	0	0	19	0	0	0	0	0	0	0	0	0	0	0	0	0	0	0	0	0	0	0	0	0	0	0	0	0	0	0	0	0	0
5061	asv1554	Bacteria	Firmicutes	Clostridia	Oscillospirales	[Eubacterium] coprostanoligenes group	NA	NA	0	0	0	0	0	0	0	0	0	0	0	0	0	0	0	14	0	0	0	0	0	0	0	0	0	0	0	0	0	0	0	0	0	0	0	0	0	0	0	0	0
5067	asv1555	Bacteria	Bacteroidota	Bacteroidia	Bacteroidales	Prevotellaceae	Prevotella	jejuni	0	0	0	0	0	0	0	0	0	0	0	0	0	0	0	16	0	0	0	0	0	0	0	0	0	0	0	0	0	0	0	0	0	0	0	0	0	0	0	0	0
5075	asv1556	Bacteria	Bacteroidota	Bacteroidia	Bacteroidales	Porphyromonadaceae	Porphyromonas	endodontalis	0	0	0	0	0	0	0	0	0	0	0	0	0	0	0	0	0	12	0	0	6	0	10	0	0	0	0	0	0	0	0	0	0	0	0	0	0	0	0	0	0
5084	asv1557	Bacteria	Proteobacteria	Gammaproteobacteria	Pasteurellales	Pasteurellaceae	Haemophilus	parainfluenzae	0	0	0	0	0	0	0	0	0	0	0	0	0	0	0	0	0	0	0	0	0	0	0	11	0	0	11	0	0	0	0	0	0	0	0	0	0	0	0	0	0
5089	asv1558	Bacteria	Bacteroidota	Bacteroidia	Bacteroidales	Prevotellaceae	Prevotella	jejuni	0	0	0	0	0	0	0	0	0	0	0	0	0	0	0	0	0	0	0	0	0	0	0	0	4	0	12	7	0	0	0	0	0	0	0	0	0	0	0	0	0
5095	asv1559	Bacteria	Firmicutes	Bacilli	Lactobacillales	Streptococcaceae	Streptococcus	NA	0	0	0	0	0	0	0	0	0	0	0	0	0	0	0	0	0	0	0	0	0	0	0	0	0	0	0	14	0	0	0	0	0	0	0	0	0	0	0	0	0
5119	asv1560	Bacteria	Firmicutes	Bacilli	Lactobacillales	Streptococcaceae	Streptococcus	salivarius	0	0	0	0	0	0	0	0	0	8	0	0	0	0	0	0	0	0	0	0	21	0	0	0	0	0	0	0	0	0	0	0	0	0	0	0	0	0	0	0	0
5129	asv1561	Bacteria	Actinobacteriota	Actinobacteria	Actinomycetales	Actinomycetaceae	Actinomyces	bouchesdurhonensis	0	0	0	0	0	0	1	5	0	0	0	0	0	0	0	0	0	0	0	0	0	0	0	0	0	0	0	0	0	0	0	4	0	0	0	0	0	0	0	0	0
5153	asv1562	Bacteria	Fusobacteriota	Fusobacteriia	Fusobacteriales	Fusobacteriaceae	Fusobacterium	nucleatum	0	0	0	0	0	0	0	0	0	0	0	22	0	0	0	0	0	0	0	0	0	0	0	0	0	0	0	0	0	0	0	0	0	0	0	0	0	0	0	0	0
5168	asv1563	Bacteria	Firmicutes	Clostridia	Lachnospirales	Lachnospiraceae	Johnsonella	NA	0	0	0	0	0	0	0	0	0	0	0	0	0	0	0	0	0	0	0	0	0	0	0	0	0	0	0	0	0	28	0	0	0	0	0	0	0	0	0	0	0
5171	asv1564	Bacteria	Patescibacteria	Saccharimonadia	Saccharimonadales	Saccharimonadaceae	TM7x	NA	0	0	0	0	0	0	0	0	0	0	0	0	0	0	0	0	0	0	0	0	0	0	0	0	0	0	0	0	0	0	0	0	0	0	12	0	0	0	0	11	0
5180	asv1565	Bacteria	Firmicutes	Negativicutes	Veillonellales-Selenomonadales	Selenomonadaceae	Centipeda	NA	0	0	0	0	0	0	0	16	0	5	4	0	0	0	0	0	0	0	0	0	0	0	0	0	0	0	0	0	0	0	0	0	0	0	0	0	0	0	0	0	0
5214	asv1566	Bacteria	Firmicutes	Bacilli	Mycoplasmatales	Mycoplasmataceae	Mycoplasma	orale	0	0	0	0	0	0	0	0	0	0	11	0	0	0	0	0	0	0	0	0	0	0	0	0	0	0	0	0	0	0	0	0	0	0	0	0	0	0	0	0	0
5221	asv1567	Bacteria	Proteobacteria	Alphaproteobacteria	Rhizobiales	Xanthobacteraceae	Afipia	NA	0	0	0	0	0	0	0	0	0	0	0	0	0	0	0	20	0	0	0	0	0	0	0	0	0	0	0	0	0	0	0	0	0	0	0	0	0	0	0	0	0
5224	asv1568	Bacteria	Firmicutes	Negativicutes	Veillonellales-Selenomonadales	Veillonellaceae	Veillonella	atypica	0	0	0	0	0	0	0	0	0	0	0	0	0	0	0	18	0	0	0	0	0	0	0	0	0	0	0	0	0	0	0	0	0	0	0	0	0	0	0	0	0
5225	asv1569	Bacteria	Bacteroidota	Bacteroidia	Bacteroidales	Prevotellaceae	Alloprevotella	NA	0	0	0	0	0	0	0	0	0	0	0	0	0	0	0	0	0	0	0	0	0	0	0	1	2	0	1	0	0	0	0	0	0	0	0	0	0	0	0	0	0
5257	asv1570	Bacteria	Firmicutes	Clostridia	Lachnospirales	Lachnospiraceae	Catonella	NA	0	0	0	0	0	0	0	0	0	0	0	0	0	0	0	0	0	0	0	0	0	0	0	0	0	0	0	0	0	0	0	0	0	0	0	0	0	0	0	0	0
5270	asv1571	Bacteria	Cyanobacteria	Cyanobacteriia	Chloroplast	NA	NA	NA	0	0	0	0	0	0	0	0	0	0	0	0	0	0	0	0	0	0	0	0	0	0	0	0	0	0	0	6	0	0	0	0	0	0	0	0	0	0	0	0	0
5275	asv1572	Bacteria	Firmicutes	Bacilli	Bacillales	Planococcaceae	Planococcus	NA	0	0	0	13	0	0	7	0	0	0	0	0	0	0	0	0	0	0	0	0	0	0	0	0	0	0	0	0	0	0	0	0	0	0	0	0	0	0	0	0	0
5281	asv1573	Bacteria	Proteobacteria	Gammaproteobacteria	Enterobacterales	Enterobacteriaceae	Klebsiella	quasipneumoniae	0	0	0	0	0	0	4	5	4	7	0	0	0	0	0	0	0	0	0	0	0	0	0	0	0	0	0	0	0	0	0	0	0	0	0	0	0	0	0	0	0
5286	asv1574	Bacteria	Firmicutes	Bacilli	Erysipelotrichales	Erysipelotrichaceae	Solobacterium	moorei	0	0	0	0	0	0	0	13	0	18	0	0	0	0	0	0	0	0	0	0	0	0	0	0	0	0	0	0	0	0	0	0	0	0	0	0	0	0	0	0	0
5291	asv1575	Bacteria	Firmicutes	Clostridia	Lachnospirales	Lachnospiraceae	Stomatobaculum	NA	0	0	0	0	0	0	0	0	0	0	0	0	0	0	0	8	0	0	0	0	0	0	0	0	0	0	0	0	0	0	0	0	0	0	0	0	0	0	0	0	0
5294	asv1576	Bacteria	Campilobacterota	Campylobacteria	Campylobacterales	Campylobacteraceae	Campylobacter	concisus	0	0	0	0	0	0	0	0	0	0	0	0	0	0	0	0	0	21	0	0	0	0	0	0	0	0	0	0	0	0	0	0	0	0	0	0	0	0	0	0	0
5302	asv1577	Bacteria	Firmicutes	Clostridia	Peptococcales	Peptococcaceae	Peptococcus	NA	0	0	0	0	0	0	0	0	0	0	0	0	0	0	0	0	0	23	0	0	0	0	0	0	0	0	0	0	0	0	0	0	0	0	0	0	0	0	0	0	0
5319	asv1578	Bacteria	Firmicutes	Bacilli	Staphylococcales	Staphylococcaceae	Staphylococcus	hominis	0	0	0	0	0	0	0	0	0	0	0	0	0	0	0	0	0	0	0	0	0	0	0	0	0	0	0	0	0	0	0	0	0	0	2	0	0	0	0	0	0
5323	asv1579	Bacteria	Firmicutes	Clostridia	Lachnospirales	Lachnospiraceae	Lachnoanaerobaculum	NA	0	0	0	0	0	6	0	0	0	0	0	0	0	0	0	0	9	0	3	0	0	0	0	0	0	0	4	0	0	0	0	0	0	0	2	0	0	3	0	0	0
5333	asv1580	Bacteria	Bacteroidota	Bacteroidia	Bacteroidales	Prevotellaceae	Prevotella	baroniae	0	0	0	0	0	0	0	0	0	0	10	0	0	0	0	0	0	0	0	0	0	0	0	0	0	0	0	0	0	0	0	0	0	0	0	0	0	0	0	0	0
5338	asv1581	Bacteria	Bacteroidota	Bacteroidia	Bacteroidales	Prevotellaceae	Alloprevotella	NA	0	0	0	0	0	0	0	2	2	0	5	0	0	0	0	0	0	0	0	0	0	0	0	0	0	0	0	0	0	0	0	0	0	0	0	0	0	0	0	0	0
5342	asv1582	Bacteria	Firmicutes	Bacilli	Erysipelotrichales	Erysipelatoclostridiaceae	Catenibacterium	NA	0	0	0	0	0	0	0	0	0	3	0	0	0	0	0	5	5	0	0	0	0	0	0	0	0	0	0	0	0	0	0	0	0	0	0	0	0	0	0	0	0
5344	asv1583	Bacteria	Firmicutes	Clostridia	Peptostreptococcales-Tissierellales	Parvimonas	NA	NA	0	0	0	0	0	0	0	0	0	0	0	0	0	33	0	0	0	0	0	0	0	0	0	0	0	0	0	0	0	0	0	0	0	0	0	0	0	0	0	0	0
5352	asv1584	Bacteria	Firmicutes	Negativicutes	Veillonellales-Selenomonadales	Selenomonadaceae	Selenomonas	sputigena	0	0	0	0	0	0	0	0	0	0	0	0	0	0	0	9	0	0	0	0	0	0	0	0	0	0	0	0	0	0	0	0	0	0	0	0	0	0	0	0	0
5360	asv1585	Bacteria	Firmicutes	Negativicutes	Veillonellales-Selenomonadales	Veillonellaceae	Veillonella	parvula	0	0	0	0	0	0	0	0	0	0	0	0	0	0	0	0	0	0	0	0	0	0	0	0	0	0	0	0	17	0	0	0	0	0	0	0	0	0	0	0	0
5364	asv1586	Bacteria	Actinobacteriota	Actinobacteria	Actinomycetales	Actinomycetaceae	Actinomyces	NA	3	0	0	0	0	3	0	0	0	0	0	0	1	0	0	0	0	0	0	0	0	1	1	0	0	0	0	0	0	0	2	1	3	2	0	0	0	0	0	0	0
5369	asv1587	Bacteria	Proteobacteria	NA	NA	NA	NA	NA	6	0	0	0	2	13	0	0	0	0	0	0	1	1	0	0	0	0	0	0	0	0	0	0	0	0	0	0	0	0	0	0	0	0	0	0	0	0	0	0	2
5376	asv1588	Bacteria	Actinobacteriota	Actinobacteria	Actinomycetales	Actinomycetaceae	Actinomyces	naeslundii	11	0	0	4	0	0	0	0	0	0	0	0	0	0	0	0	0	0	0	0	0	0	0	0	0	0	0	0	0	0	0	0	0	0	0	0	0	0	0	0	3
5380	asv1589	Bacteria	Firmicutes	Bacilli	Bacillales	Bacillaceae	Bacillus	thermoamylovorans	0	0	0	0	0	0	0	0	0	0	0	0	0	0	0	0	0	0	0	0	0	0	0	0	0	0	0	0	0	0	0	0	0	0	0	0	0	0	0	12	0
5383	asv1590	Bacteria	Firmicutes	Negativicutes	Veillonellales-Selenomonadales	Selenomonadaceae	Selenomonas	NA	0	0	0	0	0	0	3	0	0	0	0	0	0	0	0	0	0	0	0	0	0	0	0	2	0	0	2	0	0	0	0	0	1	0	0	0	0	0	0	0	0
5388	asv1591	Bacteria	Proteobacteria	Gammaproteobacteria	Pasteurellales	Pasteurellaceae	Aggregatibacter	NA	0	0	0	0	0	0	0	0	0	0	8	0	0	0	0	0	0	0	2	0	0	0	0	0	0	0	0	0	0	0	0	0	0	0	0	0	0	0	0	0	0
5389	asv1592	Bacteria	Actinobacteriota	Actinobacteria	Micrococcales	Micrococcaceae	Rothia	mucilaginosa	0	0	0	0	0	0	0	0	0	0	0	0	0	0	0	9	0	0	0	0	0	0	0	0	0	0	0	0	0	0	0	0	0	0	0	0	0	0	0	0	0
5393	asv1593	Bacteria	Bacteroidota	Bacteroidia	Bacteroidales	Prevotellaceae	Prevotella	enoeca	0	0	0	0	0	0	0	0	0	0	0	0	0	0	0	0	0	1	0	0	4	0	12	0	0	0	0	0	0	0	0	0	0	0	0	0	0	0	0	0	0
5398	asv1594	Bacteria	Bacteroidota	Bacteroidia	Bacteroidales	Porphyromonadaceae	Porphyromonas	pasteri	0	0	0	0	0	0	0	0	0	0	0	0	0	0	0	0	0	0	0	0	0	0	0	0	0	0	0	3	0	0	7	0	0	0	0	0	0	0	0	0	0
5410	asv1595	Bacteria	Desulfobacterota	Desulfovibrionia	Desulfovibrionales	Desulfovibrionaceae	Desulfovibrio	fairfieldensis	0	0	0	0	0	0	0	0	0	0	0	0	0	0	0	0	0	0	0	0	0	0	0	0	0	0	0	0	0	0	0	0	0	0	17	0	0	0	0	5	0
5418	asv1596	Bacteria	Actinobacteriota	Actinobacteria	Propionibacteriales	Propionibacteriaceae	Cutibacterium	granulosum	0	0	0	0	0	0	0	0	0	0	0	0	0	0	0	0	0	0	0	0	0	0	0	0	0	0	0	0	0	0	0	0	2	0	0	0	0	0	0	0	0
5422	asv1597	Bacteria	Proteobacteria	Gammaproteobacteria	Pasteurellales	Pasteurellaceae	Haemophilus	parainfluenzae	0	0	0	3	0	0	0	0	0	0	0	0	0	0	0	0	0	13	0	0	0	0	0	0	0	0	0	0	0	0	0	0	0	0	0	0	0	0	0	0	0
5438	asv1598	Bacteria	Firmicutes	Negativicutes	Veillonellales-Selenomonadales	Selenomonadaceae	Selenomonas	NA	0	0	0	0	15	0	0	0	0	0	0	0	0	0	0	0	0	0	0	0	0	0	0	0	0	0	0	0	0	0	0	0	0	0	0	0	0	0	0	0	0
5457	asv1599	Bacteria	Firmicutes	Clostridia	Clostridia UCG-014	NA	NA	NA	0	0	0	0	0	0	4	12	8	0	0	0	0	0	0	0	0	0	0	0	0	0	0	0	0	0	0	0	0	0	0	0	0	0	0	0	0	0	0	0	0
5464	asv1600	Bacteria	Bacteroidota	Bacteroidia	Bacteroidales	Prevotellaceae	Prevotella	intermedia	0	0	0	0	0	0	0	20	0	11	0	0	0	0	0	0	0	0	0	0	0	0	0	0	0	0	0	0	0	0	0	0	0	0	0	0	0	0	0	0	0
5466	asv1601	Bacteria	Patescibacteria	Saccharimonadia	Saccharimonadales	Saccharimonadaceae	TM7x	NA	0	0	0	0	0	0	0	0	0	0	13	0	0	0	0	0	0	0	0	0	0	0	0	0	0	0	0	0	0	0	0	0	0	0	0	0	0	0	0	0	0
5472	asv1602	Bacteria	Proteobacteria	Alphaproteobacteria	Rhizobiales	Xanthobacteraceae	Afipia	NA	0	0	0	0	0	0	0	0	0	0	0	0	0	0	0	14	0	0	0	0	0	0	0	0	0	0	0	0	0	0	0	0	0	0	0	0	0	0	0	0	0
5475	asv1603	Bacteria	Firmicutes	Bacilli	Lactobacillales	Streptococcaceae	Streptococcus	salivarius	0	0	0	0	0	0	0	0	0	0	0	0	0	0	0	12	0	0	0	0	0	0	0	0	0	0	0	0	0	0	0	0	0	0	0	0	0	0	0	0	0
5476	asv1604	Bacteria	Proteobacteria	Gammaproteobacteria	Pasteurellales	Pasteurellaceae	Haemophilus	NA	0	0	0	0	0	0	0	0	0	0	0	0	0	0	0	0	0	21	0	0	0	0	0	0	0	0	0	0	0	0	0	0	0	0	0	0	0	0	0	0	0
5481	asv1605	Bacteria	Firmicutes	Bacilli	Lactobacillales	Aerococcaceae	Abiotrophia	NA	0	0	0	0	0	0	0	0	0	0	0	0	0	0	0	0	0	0	0	0	0	0	0	0	2	5	18	0	0	0	0	0	0	0	0	0	0	0	0	0	0
5486	asv1606	Bacteria	Firmicutes	Negativicutes	Veillonellales-Selenomonadales	Veillonellaceae	Dialister	pneumosintes	0	0	0	0	0	0	0	0	0	0	0	0	0	0	0	0	0	0	0	0	0	0	0	0	0	0	0	22	0	0	0	0	0	0	0	0	0	0	0	0	0
5487	asv1607	Bacteria	Actinobacteriota	Actinobacteria	Actinomycetales	Actinomycetaceae	Actinomyces	graevenitzii	0	0	0	0	0	0	0	0	0	0	0	0	0	0	0	0	0	0	0	0	0	0	0	0	0	0	0	10	0	0	0	0	0	0	0	0	0	0	0	0	0
5492	asv1608	Bacteria	Firmicutes	Negativicutes	Veillonellales-Selenomonadales	Selenomonadaceae	Selenomonas	NA	0	0	0	0	0	0	0	0	0	0	0	0	0	0	0	0	0	0	0	0	0	0	0	0	0	0	0	0	0	20	0	0	0	0	0	0	0	0	0	0	0
5498	asv1609	Bacteria	Spirochaetota	Spirochaetia	Spirochaetales	Spirochaetaceae	Treponema	socranskii	0	0	0	0	0	0	0	0	0	0	0	0	0	0	0	0	0	0	0	0	0	0	0	0	0	0	0	0	0	0	0	0	0	0	11	0	0	19	0	0	0
5508	asv1610	Bacteria	Firmicutes	Clostridia	Peptostreptococcales-Tissierellales	Anaerovoracaceae	Family XIII AD3011 group	NA	0	0	0	0	0	0	0	0	0	0	0	22	0	0	1	0	0	0	0	0	0	0	0	0	0	0	0	0	0	0	0	0	0	0	0	0	0	0	0	0	0
5515	asv1611	Bacteria	Firmicutes	Negativicutes	Veillonellales-Selenomonadales	Selenomonadaceae	Selenomonas	sputigena	0	0	0	0	0	0	0	0	0	0	0	0	0	0	0	0	0	9	0	0	0	0	0	0	0	0	0	0	0	0	0	0	0	0	0	0	0	0	0	0	0
5516	asv1612	Bacteria	Proteobacteria	Alphaproteobacteria	Rhizobiales	Hyphomicrobiaceae	NA	NA	0	0	0	0	8	0	0	0	0	0	4	0	0	0	0	0	0	0	0	0	0	1	0	0	0	0	0	0	0	0	0	0	0	0	0	0	0	0	0	0	0
5519	asv1613	Bacteria	Firmicutes	Clostridia	Lachnospirales	Lachnospiraceae	Oribacterium	NA	0	0	0	0	0	0	2	0	6	0	0	0	0	0	0	0	0	0	0	0	0	0	0	0	0	0	0	7	0	0	0	0	0	0	0	0	0	0	0	0	0
5525	asv1614	Bacteria	Actinobacteriota	Actinobacteria	Micrococcales	Micrococcaceae	Rothia	mucilaginosa	0	0	0	0	0	0	0	0	0	0	0	0	0	38	0	0	0	0	0	0	0	0	0	0	0	0	0	0	0	0	0	0	0	0	0	0	0	0	0	0	0
5529	asv1615	Bacteria	Firmicutes	Negativicutes	Veillonellales-Selenomonadales	Veillonellaceae	Veillonella	atypica	0	0	0	0	0	0	0	0	0	0	0	0	0	34	0	0	0	0	0	0	0	0	0	0	0	0	0	0	0	0	0	0	0	0	0	0	0	0	0	0	0
5533	asv1616	Bacteria	Firmicutes	Negativicutes	Veillonellales-Selenomonadales	Selenomonadaceae	NA	NA	0	0	0	0	0	0	0	0	0	0	0	0	0	0	0	12	0	0	0	0	0	0	0	0	0	0	0	0	0	0	0	0	0	0	0	0	0	0	0	0	0
5538	asv1617	Bacteria	Campilobacterota	Campylobacteria	Campylobacterales	Campylobacteraceae	Campylobacter	concisus	0	0	0	0	0	0	0	0	0	0	0	0	0	0	0	0	0	16	0	0	0	0	0	0	0	0	0	0	0	0	0	0	0	0	0	0	0	0	0	0	0
5543	asv1618	Bacteria	Proteobacteria	Gammaproteobacteria	Pasteurellales	Pasteurellaceae	Haemophilus	parainfluenzae	0	0	0	0	0	0	0	0	0	0	0	0	0	0	0	0	0	0	0	0	0	0	0	0	0	0	0	0	17	0	0	0	0	0	0	0	0	0	0	0	0
5548	asv1619	Bacteria	Firmicutes	Clostridia	Lachnospirales	Lachnospiraceae	Catonella	morbi	0	0	0	0	0	0	0	0	0	0	0	0	0	0	0	0	0	0	0	0	0	0	0	0	0	0	0	0	0	0	0	0	0	0	12	0	0	5	0	0	0
5556	asv1620	Bacteria	Bacteroidota	Bacteroidia	Bacteroidales	Prevotellaceae	Prevotella	salivae	0	0	0	0	0	0	0	0	0	0	0	0	0	0	0	0	0	0	0	0	0	11	0	0	0	0	0	0	0	0	0	0	0	0	0	0	0	0	0	0	0
5557	asv1621	Bacteria	Actinobacteriota	Actinobacteria	Micrococcales	Micrococcaceae	Rothia	mucilaginosa	0	0	0	0	14	0	0	0	0	0	0	0	0	0	0	0	0	0	0	0	0	0	0	0	0	0	0	0	0	0	0	0	0	0	0	0	0	0	0	0	0
5562	asv1622	Bacteria	Firmicutes	Clostridia	Peptostreptococcales-Tissierellales	Peptostreptococcaceae	Peptoanaerobacter	stomatis	0	0	0	0	0	0	0	0	0	0	0	13	0	0	1	0	0	0	0	0	0	0	0	0	0	0	0	0	0	0	0	0	0	0	0	0	0	0	0	0	0
5566	asv1623	Bacteria	Firmicutes	Bacilli	Staphylococcales	Staphylococcaceae	Staphylococcus	NA	0	0	0	0	0	0	0	0	0	0	0	0	22	0	0	0	0	0	0	0	0	0	0	0	0	0	0	0	0	0	0	0	0	0	0	0	0	0	0	0	0
5567	asv1624	Bacteria	Proteobacteria	Gammaproteobacteria	Nitrococcales	Nitrococcaceae	NA	NA	0	0	0	0	0	0	0	0	0	0	0	0	0	0	0	0	0	0	5	0	0	10	0	0	0	1	0	0	0	0	0	1	0	0	0	0	0	0	0	0	0
5578	asv1625	Bacteria	Campilobacterota	Campylobacteria	Campylobacterales	Campylobacteraceae	Campylobacter	concisus	0	0	0	0	0	0	0	0	0	0	0	0	0	0	0	0	0	0	0	0	0	0	0	4	0	0	0	0	0	0	0	0	0	0	0	0	0	0	0	0	0
5579	asv1626	Bacteria	Firmicutes	Bacilli	Staphylococcales	Staphylococcaceae	Staphylococcus	NA	0	0	0	0	0	0	0	0	0	0	0	0	0	0	0	0	0	0	0	0	0	0	0	0	0	0	0	18	0	0	0	0	0	0	0	0	0	0	0	0	0
5581	asv1627	Bacteria	Campilobacterota	Campylobacteria	Campylobacterales	Helicobacteraceae	Helicobacter	cetorum	0	0	0	0	0	0	0	0	0	0	0	0	0	0	0	0	0	0	0	0	0	0	0	0	0	0	0	0	0	29	0	0	0	0	0	0	0	0	0	0	0
5586	asv1628	Bacteria	Proteobacteria	Gammaproteobacteria	Burkholderiales	Comamonadaceae	Schlegelella	thermodepolymerans	0	0	0	0	0	0	0	0	0	0	0	0	0	0	0	0	0	0	0	0	0	0	0	0	0	0	0	0	0	0	0	0	0	0	0	0	0	0	0	0	0
5588	asv1629	Bacteria	Actinobacteriota	Actinobacteria	Micrococcales	Micrococcaceae	Kocuria	rhizophila	0	0	0	0	0	0	0	0	0	0	0	0	0	0	0	0	0	0	0	0	0	0	0	0	0	0	0	0	0	0	0	0	0	0	0	0	0	0	0	0	0
5596	asv1630	Bacteria	Firmicutes	Bacilli	Staphylococcales	Gemellaceae	Gemella	haemolysans	0	0	0	0	0	0	0	0	0	0	16	0	0	0	0	0	0	0	0	0	0	0	0	0	0	0	0	0	0	0	0	0	0	0	0	0	0	0	0	0	0
5597	asv1631	Bacteria	Firmicutes	Bacilli	Staphylococcales	Gemellaceae	Gemella	NA	0	0	0	0	0	0	0	0	0	0	0	0	0	31	0	0	0	0	0	0	0	0	0	0	0	0	0	0	0	0	0	0	0	0	0	0	0	0	0	0	0
5598	asv1632	Bacteria	Firmicutes	Negativicutes	Veillonellales-Selenomonadales	Veillonellaceae	Veillonella	parvula	0	0	0	0	0	0	0	0	0	0	0	0	0	0	0	12	0	0	0	0	0	0	0	0	0	0	0	0	0	0	0	0	0	0	0	0	0	0	0	0	0
5602	asv1633	Bacteria	Proteobacteria	Gammaproteobacteria	Pasteurellales	Pasteurellaceae	Haemophilus	parainfluenzae	0	0	0	0	0	0	0	0	0	0	0	0	0	0	0	0	0	21	0	0	0	0	0	0	0	0	0	0	0	0	0	0	0	0	0	0	0	0	0	0	0
5603	asv1634	Bacteria	Proteobacteria	Gammaproteobacteria	Pasteurellales	Pasteurellaceae	Haemophilus	parainfluenzae	0	0	0	0	0	0	0	0	0	0	0	0	0	0	0	0	0	16	0	0	0	0	0	0	0	0	0	0	0	0	0	0	0	0	0	0	0	0	0	0	0
5610	asv1635	Bacteria	Firmicutes	Bacilli	Staphylococcales	Staphylococcaceae	Salinicoccus	qingdaonensis	0	0	0	0	0	0	0	0	0	0	0	0	0	0	0	0	0	0	0	0	0	20	0	0	0	0	0	0	0	0	0	0	0	0	0	0	0	0	0	0	0
5615	asv1636	Bacteria	Bacteroidota	Bacteroidia	Bacteroidales	Prevotellaceae	Prevotella	NA	0	0	0	0	0	0	0	0	0	0	0	0	0	0	0	0	0	0	0	0	0	0	0	0	0	0	0	0	0	0	0	0	0	0	0	0	0	0	0	5	0
5617	asv1637	Bacteria	Firmicutes	Negativicutes	Veillonellales-Selenomonadales	Selenomonadaceae	Selenomonas	sputigena	0	0	0	0	0	0	0	0	0	0	0	0	0	0	0	0	0	0	0	0	0	0	0	0	0	0	0	0	0	19	0	0	0	0	0	0	0	0	0	0	0
5618	asv1638	Bacteria	Proteobacteria	Gammaproteobacteria	Pasteurellales	Pasteurellaceae	Haemophilus	parainfluenzae	0	0	0	10	0	0	0	0	0	0	0	0	0	0	0	0	0	0	0	0	0	0	0	0	0	0	0	0	0	0	0	0	0	0	0	0	0	0	0	0	0
5619	asv1639	Bacteria	Firmicutes	Negativicutes	Veillonellales-Selenomonadales	Veillonellaceae	Veillonella	NA	0	0	0	0	0	0	0	0	0	0	0	0	0	0	0	14	0	0	0	0	0	0	0	0	0	0	0	0	0	0	0	0	0	0	0	0	0	0	0	0	0
5620	asv1640	Bacteria	Patescibacteria	Saccharimonadia	Saccharimonadales	NA	NA	NA	0	0	0	0	0	0	0	0	0	0	0	0	0	0	0	0	0	22	0	0	0	0	0	0	0	0	0	0	0	0	0	0	0	0	0	0	0	0	0	0	0
5622	asv1641	Bacteria	Campilobacterota	Campylobacteria	Campylobacterales	Campylobacteraceae	Campylobacter	rectus	0	0	0	0	0	0	0	13	6	9	0	0	0	0	0	0	0	0	0	0	0	0	0	0	0	0	0	0	0	0	0	0	0	0	0	0	0	0	0	0	0
5623	asv1642	Bacteria	Firmicutes	Clostridia	Lachnospirales	Lachnospiraceae	Lachnoanaerobaculum	NA	0	0	0	0	0	0	0	0	0	0	10	0	0	0	0	0	0	0	0	0	0	0	0	0	0	0	0	0	0	0	0	0	0	0	0	0	0	0	0	0	0
5624	asv1643	Bacteria	Actinobacteriota	Actinobacteria	Actinomycetales	Actinomycetaceae	Actinomyces	NA	0	0	0	0	0	0	0	0	0	0	0	0	0	0	0	0	30	0	0	0	0	0	0	0	0	0	0	0	0	0	0	0	0	0	0	0	0	0	0	0	0
5625	asv1644	Bacteria	Firmicutes	Negativicutes	Veillonellales-Selenomonadales	Veillonellaceae	Veillonella	parvula	0	0	0	0	0	0	0	0	0	0	0	0	0	0	0	0	0	0	0	0	0	0	2	0	2	0	5	2	0	0	10	1	0	0	0	0	0	0	0	0	0
5626	asv1645	Bacteria	Firmicutes	Clostridia	Lachnospirales	Lachnospiraceae	Catonella	morbi	0	0	0	0	0	0	0	0	0	0	0	0	0	0	0	0	0	0	0	0	0	0	0	0	0	0	0	0	0	35	0	0	0	0	0	0	0	0	0	0	0
5629	asv1646	Bacteria	Proteobacteria	Gammaproteobacteria	Pasteurellales	Pasteurellaceae	Haemophilus	parainfluenzae	0	0	0	0	0	0	1	0	0	1	0	0	0	2	0	0	0	1	0	0	0	0	0	0	0	0	0	1	0	2	0	1	0	0	0	0	0	0	0	0	1
5636	asv1647	Bacteria	Bacteroidota	Bacteroidia	Bacteroidales	Porphyromonadaceae	Porphyromonas	NA	0	0	0	3	0	0	0	0	0	0	0	0	0	0	0	0	0	0	0	0	0	0	0	0	0	0	0	0	0	0	0	0	0	3	0	0	0	0	0	0	0
5640	asv1648	Bacteria	Firmicutes	Bacilli	Lactobacillales	Streptococcaceae	Streptococcus	NA	0	0	0	0	0	0	0	0	0	0	0	0	0	0	0	0	0	0	0	0	0	0	0	0	0	0	0	0	0	18	0	0	0	0	0	0	0	0	0	0	0
5641	asv1649	Bacteria	Firmicutes	Clostridia	Lachnospirales	Lachnospiraceae	Oribacterium	sinus	0	0	0	0	0	0	0	0	0	0	0	0	0	0	0	0	0	0	0	0	0	0	0	0	0	0	0	0	0	0	0	0	0	29	0	0	0	0	0	0	0
5648	asv1650	Bacteria	Proteobacteria	Gammaproteobacteria	Pasteurellales	Pasteurellaceae	Haemophilus	parainfluenzae	0	0	0	0	0	0	0	0	0	0	0	0	0	19	0	0	0	0	0	0	0	0	0	0	0	0	0	0	0	0	0	0	0	0	0	0	0	0	0	0	0
5656	asv1651	Bacteria	Fusobacteriota	Fusobacteriia	Fusobacteriales	Fusobacteriaceae	Fusobacterium	NA	0	0	0	0	0	0	9	7	7	0	0	0	0	0	0	0	0	0	0	0	0	0	0	0	0	0	0	0	0	0	0	0	0	0	0	0	0	0	0	0	0
5663	asv1652	Bacteria	Firmicutes	Negativicutes	Veillonellales-Selenomonadales	Selenomonadaceae	Selenomonas	NA	0	0	0	0	0	0	0	0	3	6	4	0	0	0	0	0	0	0	0	0	0	0	0	0	0	0	0	0	0	0	0	0	0	0	0	0	0	0	0	0	0
5668	asv1653	Bacteria	Firmicutes	Negativicutes	Veillonellales-Selenomonadales	Selenomonadaceae	Centipeda	NA	0	0	0	0	0	0	0	0	0	0	14	0	0	0	0	0	0	0	0	0	0	0	0	0	0	0	0	0	0	0	0	0	0	0	0	0	0	0	0	0	0
5671	asv1654	Bacteria	Proteobacteria	Gammaproteobacteria	Pasteurellales	Pasteurellaceae	Haemophilus	parainfluenzae	0	0	0	0	0	0	0	0	0	0	1	0	0	0	0	0	0	0	0	0	0	0	0	0	0	0	0	0	0	0	0	0	0	0	0	0	0	0	0	0	0
5676	asv1655	Bacteria	Firmicutes	Clostridia	Lachnospirales	Lachnospiraceae	Moryella	indoligenes	0	0	0	0	0	0	0	0	0	0	0	2	0	0	4	0	0	0	0	0	0	0	0	0	0	0	0	0	0	0	0	0	0	0	0	0	0	0	2	2	0
5680	asv1656	Bacteria	Proteobacteria	Gammaproteobacteria	Aeromonadales	Aeromonadaceae	Aeromonas	aquatica	0	0	0	0	0	0	0	0	0	0	0	0	0	0	0	0	0	0	0	0	0	0	0	0	0	0	0	0	34	0	0	0	0	0	0	0	0	0	0	0	0
5687	asv1657	Bacteria	Patescibacteria	Saccharimonadia	Saccharimonadales	Saccharimonadaceae	TM7x	NA	0	0	0	0	0	0	0	0	0	0	0	0	0	0	0	0	0	0	0	0	0	0	0	0	0	0	0	0	0	0	0	0	0	0	13	0	0	0	0	7	0
5690	asv1658	Bacteria	Campilobacterota	Campylobacteria	Campylobacterales	Campylobacteraceae	Campylobacter	concisus	0	0	0	0	0	0	0	0	1	0	0	0	0	0	0	1	0	0	0	0	0	0	0	0	0	0	0	0	0	0	0	0	0	0	0	0	0	0	1	1	0
5695	asv1659	Bacteria	Proteobacteria	Alphaproteobacteria	Caulobacterales	Caulobacteraceae	NA	NA	0	0	0	0	0	1	0	0	0	0	0	0	0	0	0	0	0	0	0	0	0	0	0	0	0	0	0	5	0	0	0	0	0	14	0	0	0	0	0	0	0
5704	asv1660	Bacteria	Bacteroidota	Bacteroidia	Bacteroidales	Prevotellaceae	Prevotella	oris	0	0	0	0	0	0	0	0	0	0	0	0	0	0	0	0	0	0	0	0	0	0	0	0	0	0	0	13	0	0	0	0	0	0	0	0	0	0	0	0	0
5706	asv1661	Bacteria	Firmicutes	Clostridia	Lachnospirales	Lachnospiraceae	Lachnoanaerobaculum	NA	0	0	0	0	0	0	0	0	0	0	0	0	0	0	0	0	0	0	0	0	0	0	0	0	0	0	0	0	0	0	0	0	0	0	10	0	0	0	0	0	0
5710	asv1662	Bacteria	Bacteroidota	Bacteroidia	Bacteroidales	Porphyromonadaceae	Porphyromonas	gingivalis	0	0	0	0	0	0	0	0	0	12	0	5	0	0	0	0	0	0	0	0	0	0	0	0	0	0	0	0	0	0	0	0	0	0	0	0	0	0	0	0	0
5713	asv1663	Bacteria	Actinobacteriota	Actinobacteria	Micrococcales	Micrococcaceae	Rothia	mucilaginosa	0	0	0	0	0	0	0	0	0	9	0	0	0	0	0	0	0	0	0	0	0	0	0	0	0	0	0	0	0	0	0	0	0	0	0	0	0	0	0	0	0
5715	asv1664	Bacteria	Patescibacteria	Saccharimonadia	Saccharimonadales	Saccharimonadaceae	TM7x	NA	0	0	0	0	0	0	0	0	0	0	0	22	0	0	0	0	0	0	0	0	0	0	0	0	0	0	0	0	0	0	0	0	0	0	0	0	0	0	0	0	0
5718	asv1665	Bacteria	Actinobacteriota	Actinobacteria	Micrococcales	Micrococcaceae	Rothia	mucilaginosa	0	0	0	0	0	0	0	0	0	0	0	0	0	0	0	9	0	0	0	0	0	0	0	0	0	0	0	0	0	0	0	0	0	0	0	0	0	0	0	0	0
5720	asv1666	Bacteria	Firmicutes	Negativicutes	Veillonellales-Selenomonadales	Selenomonadaceae	NA	NA	0	0	0	0	0	0	0	0	0	0	0	0	0	0	0	0	0	0	0	17	0	0	0	0	0	0	0	0	0	0	0	0	0	0	0	0	0	0	0	0	0
[truncated: 8,333 more rows]
[truncated: 79 more columns]

## Sheet: Table S2
Supplementary Tables
16S rRNA gene primer choice impacts off-target amplification in human gastrointestinal tract biopsies and microbiome profiling
Tereza Deissová, Martina Zapletalová, Lumír Kunovský, Radek Kroupa, Zdeněk Kala, Petra Bořilová Linhartová and Jan Lochman
Table S2: Table of all bacteria representing more than 1% detected in ZymoBIOMICS Fecal Reference with TruMatri Technology (FRT) (Zymo Research, USA) by using primer set for V4 or V1-2 region of 16S rRNA gene classified down to genus level.
The raw sequencing data available for FRT standard (Catalog Number: D6323, https://zymo-files.s3.amazonaws.com/D6323/D6323_NGS_characterization_data.xlsx) were analyzed to the level of the genus. The genera having more than 1% representation are written in bold in the table.
Kingdom	Phylum	Class	Order	Family	Genus	FRT	V4	V1-V2
Bacteria	Bacteroidota	Bacteroidia	Bacteroidales	Bacteroidaceae	Bacteroides	0.0971242	0.169815	0.079248
Bacteria	Firmicutes	Clostridia	Lachnospirales	Lachnospiraceae	Blautia	0.0734591	0.0685735	0.070141
Bacteria	Firmicutes	Clostridia	Oscillospirales	Ruminococcaceae	Faecalibacterium	0.0669517	0.112886	0.0863916
Bacteria	Firmicutes	Clostridia	Lachnospirales	Lachnospiraceae	NA	0.0563344	0.0190294	0.0219112
Bacteria	Firmicutes	Clostridia	Oscillospirales	Ruminococcaceae	Ruminococcus	0.0508214	0.0730572	0.0570862
Bacteria	Firmicutes	Clostridia	Oscillospirales	Ruminococcaceae	[Eubacterium] siraeum group	0.034426	0.0230061	0.0201358
Bacteria	Firmicutes	Clostridia	Lachnospirales	Lachnospiraceae	Agathobacter	0.0296422	0.0557093	0.0292428
Bacteria	Firmicutes	Clostridia	Lachnospirales	Lachnospiraceae	Roseburia	0.0286368	0.021298	0.0386423
Bacteria	Firmicutes	Clostridia	Oscillospirales	Ruminococcaceae	Subdoligranulum	0.0254881	0.0432454	0.0306005
Bacteria	Firmicutes	Clostridia	Lachnospirales	Lachnospiraceae	Lachnospiraceae NK4A136 group	0.0202623	0.00435034	0.0228721
Bacteria	Firmicutes	Clostridia	Clostridia UCG-014	NA	NA	0.0199971	0.0110671	0.0125744
Bacteria	Bacteroidota	Bacteroidia	Bacteroidales	Tannerellaceae	Parabacteroides	0.0194558	0.0138072	0.0113629
Bacteria	Firmicutes	Clostridia	Lachnospirales	Lachnospiraceae	Dorea	0.0182957	0.0129798	0.0236867
Bacteria	Firmicutes	Clostridia	Lachnospirales	Lachnospiraceae	Lachnospiraceae ND3007 group	0.0168153	0.011334	0.0138903
Bacteria	Firmicutes	Clostridia	Oscillospirales	Oscillospiraceae	UCG-002	0.0165722	0.00843379	0.00856397
Bacteria	Firmicutes	Clostridia	Lachnospirales	Lachnospiraceae	Lachnoclostridium	0.0159204	0.00876296	0.0138903
Bacteria	Firmicutes	Clostridia	Christensenellales	Christensenellaceae	Christensenellaceae R-7 group	0.0158099	0.00403007	0.0161253
Bacteria	Firmicutes	Clostridia	Lachnospirales	Lachnospiraceae	Anaerostipes	0.0152022	0.0137805	0.0329817
Bacteria	Firmicutes	Clostridia	Monoglobales	Monoglobaceae	Monoglobus	0.0151249	0.0173658	0.0184439
Bacteria	Bacteroidota	Bacteroidia	Bacteroidales	Rikenellaceae	Alistipes	0.0137881	0.00874516	0.00526371
Bacteria	Firmicutes	Clostridia	Lachnospirales	Lachnospiraceae	[Ruminococcus] gauvreauii group	0.0133351	0.0100351	0.0105901
Bacteria	Firmicutes	Bacilli	Erysipelotrichales	Erysipelatoclostridiaceae	Erysipelotrichaceae UCG-003	0.0121419	0.0123126	0.0203446
Bacteria	Firmicutes	Clostridia	Lachnospirales	Lachnospiraceae	[Eubacterium] eligens group	0.0116889	0.0215738	0.0191123
Bacteria	Firmicutes	Clostridia	Lachnospirales	Lachnospiraceae	Lachnospira	0.0112028	0.00575597	0.00605744
Bacteria	Actinobacteriota	Actinobacteria	Bifidobacteriales	Bifidobacteriaceae	Bifidobacterium	0.0102969	0.00432365	0.00743603
Bacteria	Firmicutes	Clostridia	Oscillospirales	[Eubacterium] coprostanoligenes group	NA	0.00963398	0.00557804	0.00818799
Bacteria	Firmicutes	Clostridia	Clostridiales	Clostridiaceae	Clostridium sensu stricto 1	0.00930253	0.00301588	0.00939948
Bacteria	Firmicutes	Clostridia	Lachnospirales	Lachnospiraceae	Coprococcus	0.00883851	0.00690361	0.0108407
Bacteria	Firmicutes	Clostridia	Oscillospirales	Oscillospiraceae	UCG-005	0.00845182	0.0066812	0.00246475
Bacteria	Firmicutes	Clostridia	Oscillospirales	Ruminococcaceae	NA	0.0083082	0.00152128	0.000772846
Bacteria	Firmicutes	Clostridia	Lachnospirales	Lachnospiraceae	[Ruminococcus] torques group	0.00774474	0.0119301	0.0175248
Bacteria	Firmicutes	Clostridia	Oscillospirales	Butyricicoccaceae	Butyricicoccus	0.00765636	0.00486633	0.00463708
Bacteria	Firmicutes	Negativicutes	Veillonellales-Selenomonadales	Selenomonadaceae	Megamonas	0.00738016	0.0134336	0.0131384
Bacteria	Firmicutes	Clostridia	Oscillospirales	Ruminococcaceae	Incertae Sedis	0.00735806	0.00257106	0.00344648
Bacteria	Firmicutes	Clostridia	Lachnospirales	Lachnospiraceae	Lachnospiraceae NC2004 group	0.00684984	8.8964e-06	2.08877e-05
Bacteria	Firmicutes	Clostridia	Peptostreptococcales-Tissierellales	Peptostreptococcaceae	Romboutsia	0.00661783	0.00251768	0.0136188
Bacteria	Firmicutes	Clostridia	Lachnospirales	Lachnospiraceae	[Eubacterium] xylanophilum group	0.00656259	0.00528446	0.00879373
Bacteria	Firmicutes	Clostridia	Oscillospirales	Oscillospiraceae	NK4A214 group	0.00656259	0.00458165	0.00398956
Bacteria	Bacteroidota	Bacteroidia	Bacteroidales	Marinifilaceae	Odoribacter	0	0.00361194	0.00190078
Bacteria	Firmicutes	Negativicutes	Acidaminococcales	Acidaminococcaceae	Phascolarctobacterium	0.00588866	0.00491081	0.00547258
Bacteria	Firmicutes	Clostridia	Lachnospirales	Lachnospiraceae	Lachnospiraceae UCG-004	0.00583342	0.00157466	0.00177546
Bacteria	Firmicutes	Clostridia	Lachnospirales	Lachnospiraceae	[Ruminococcus] gnavus group	0.00580027	0.00436554	0.00258885
Bacteria	Actinobacteriota	Coriobacteriia	Coriobacteriales	Coriobacteriaceae	Collinsella	0.00571189	0.0116899	0.0142454
Bacteria	Firmicutes	Clostridia	Lachnospirales	Lachnospiraceae	Lachnospiraceae UCG-001	0.00570084	0.00715271	0.00574413
Bacteria	Cyanobacteria	Vampirivibrionia	Gastranaerophilales	NA	NA	0.00551302	0.00389662	0.00355091
Bacteria	Proteobacteria	Gammaproteobacteria	Burkholderiales	Sutterellaceae	Parasutterella	0.00545778	0.00432365	0.0057859
Bacteria	Firmicutes	Clostridia	Lachnospirales	Lachnospiraceae	CAG-56	0.00544673	0.00335394	0.00827154
Bacteria	Firmicutes	Clostridia	Oscillospirales	Ruminococcaceae	CAG-352	0.00501585	0.0056759	0.00624543
					others	0.139571	0.125273	0.170988

## Sheet: Table S3
Supplementary Tables
16S rRNA gene primer choice impacts off-target amplification in human gastrointestinal tract biopsies and microbiome profiling
Tereza Deissová, Martina Zapletalová, Lumír Kunovský, Radek Kroupa, Zdeněk Kala, Petra Bořilová Linhartová and Jan Lochman
Table S3: Table of all bacteria detected in ZymoBIOMICS Gut Microbiome (GM) Standard (Zymo Research, USA) by using primer set for V4 or V1-2 region of 16S rRNA gene classified down to genus level.
GM represents the microbial composition on the level of the genus according to ZymoBIOMICS Gut Microbiome Standard (Catalog Number: D6331, Zymo Research, USA)
Kingdom	Phylum	Class	Order	Family	Genus	GM	V4	V1-V2
Bacteria	Firmicutes	Clostridia	Oscillospirales	Ruminococcaceae	Faecalibacterium	0.1763	0.201033	0.217618
Bacteria	Firmicutes	Negativicutes	Veillonellales-Selenomonadales	Veillonellaceae	Veillonella	0.1587	0.0984557	0.147553
Bacteria	Proteobacteria	Gammaproteobacteria	Enterobacterales	Enterobacteriaceae	Escherichia	0.1212	0.102189	0.157448
Bacteria	Bacteroidota	Bacteroidia	Bacteroidales	Bacteroidaceae	Bacteroides	0.0994	0.127522	0.0581375
Bacteria	Firmicutes	Clostridia	Lachnospirales	Lachnospiraceae	Roseburia	0.0989	0.0896709	0.106644
Bacteria	Firmicutes	Bacilli	Lactobacillales	Lactobacillaceae	Limosilactobacillus	0.0963	0.0605675	0.128645
Bacteria	Actinobacteriota	Actinobacteria	Bifidobacteriales	Bifidobacteriaceae	Bifidobacterium	0.0878	0.0651738	0.0850857
Bacteria	Fusobacteriota	Fusobacteriia	Fusobacteriales	Fusobacteriaceae	Fusobacterium	0.0749	0.107569	0.0450044
Bacteria	Bacteroidota	Bacteroidia	Bacteroidales	Prevotellaceae	Prevotella	0.0498	0.0864278	0.0333098
Bacteria	Firmicutes	Clostridia	Peptostreptococcales-Tissierellales	Peptostreptococcaceae	Clostridioides	0.0262	0.0296178	0.019173
Bacteria	Verrucomicrobiota	Verrucomicrobiae	Verrucomicrobiales	Akkermansiaceae	Akkermansia	0.0097	0.0266237	0.000441774
Archaea	Euryarchaeota	Methanobacteria	Methanobacteriales	Methanobacteriaceae	Methanobrevibacter	0.00066	0.00128373	0
Bacteria	Proteobacteria	Gammaproteobacteria	Enterobacterales	Enterobacteriaceae	Salmonella	9e-05	0	0
Bacteria	Firmicutes	Bacilli	Lactobacillales	Enterococcaceae	Enterococcus	9e-06	0	0
Bacteria	Firmicutes	Clostridia	Clostridiales	Clostridiaceae	Clostridium	2e-06	0	0
					others	0	0.00386542	0.000940095
